# Supplementary material for: Genome-Wide Analysis Reveals Dynamic Epigenomic Differences in Soybean Response to Low-Phosphorus Stress
Source: Int J Mol Sci. 2020 Sep 17;21(18):6817. doi: 10.3390/ijms21186817 (PMC7555642; doi:10.3390/ijms21186817)
Supplement: Supplementary file 1 [file ijms-21-06817-s001.zip › Supplementary Materials/Table S1.xlsx]

## Sheet: Table S1
Table S1 Percentage of methylation levels of ‘Nan-nong94-156’ and ‘Bogao’.
Sample	mC _Level	mCG_Level	mCHG _Level	mCHH_Level
NN_HP	0.1409	0.665	0.4363	0.0368
NN_LP	0.1442	0.6777	0.4522	0.0372
BG_HP	0.1442	0.6748	0.44	0.0384
BG_LP	0.1475	0.6841	0.4544	0.0391
NN_HP represents ‘Nan-nong94-156’ under control conditions; NN_LP represents ‘Nan-nong94-156’ under low-P conditions; BG_HP represents ‘Bogao’ under control conditions, and BG_LP represents ‘Bogao’ under low-P stress.
