# Supplementary material for: Genome-Wide Analysis Reveals Dynamic Epigenomic Differences in Soybean Response to Low-Phosphorus Stress
Source: Int J Mol Sci. 2020 Sep 17;21(18):6817. doi: 10.3390/ijms21186817 (PMC7555642; doi:10.3390/ijms21186817)
Supplement: Supplementary file 1 [file ijms-21-06817-s001.zip › Supplementary Materials/Table S2.xlsx]

## Sheet: NN_LP vs NN_HP-Hyper
Table S2 Hyper- and hypo-DMGs (differentially methylated genes) in NN_LP vs NN_HP and BG_LP vs BG_HP
Gene Id	Methylation_rate(HP)	Methylation_rate(LP)	DMG type	BS_type	BS_Location	Annotation
Glyma.01G000200	0.47	0.97	hyper	CG	Genebody	photosystem II stability/assembly factor [Saccharum hybrid cultivar R570]
Glyma.01G000400	0.5	1	hyper	CG	Upstream	PREDICTED: protein FAR1-RELATED SEQUENCE 9-like [Glycine max]
Glyma.01G000400	0.62	0.29	hyper	CHG	Downstream	PREDICTED: protein FAR1-RELATED SEQUENCE 9-like [Glycine max]
Glyma.01G000500	0.42	0.18	hyper	CG	Upstream	hypothetical protein GLYMA_01G000500 [Glycine max]
Glyma.01G000500	0.62	0.29	hyper	CHG	Upstream	hypothetical protein GLYMA_01G000500 [Glycine max]
Glyma.01G000900	0	0.29	hyper	CHG	Genebody	BnaC09g33620D [Brassica napus]
Glyma.01G001000	0.05	0.23	hyper	CHG	Downstream	Chaperone binding,ATPase activators [Theobroma cacao]
Glyma.01G001100	0.47	0.97	hyper	CG	Genebody	PREDICTED: chloroplast envelope membrane protein-like [Glycine max]
Glyma.01G001600	0.1	0.31	hyper	CG	Genebody	PREDICTED: WD repeat-containing protein 36-like [Glycine max]
Glyma.01G001700	0.1	0.31	hyper	CG	Upstream	3-phosphoinositide-dependent protein kinase-1 [Populus trichocarpa]
Glyma.01G005100	0.48	0.98	hyper	CG	Downstream	PREDICTED: inositol oxygenase 2-like [Arachis duranensis]
Glyma.01G005200	0.48	0.98	hyper	CG	Upstream	PREDICTED: gamma-glutamyltranspeptidase 3 [Glycine max]
Glyma.01G006100	0.46	1	hyper	CG	Genebody	Arginine--tRNA ligase, cytoplasmic [Glycine soja]
Glyma.01G006500	0.5	1	hyper	CG	Genebody	PREDICTED: DNA-directed RNA polymerase III subunit 2-like isoform X1 [Glycine max]
Glyma.01G006600	0.5	1	hyper	CG	Genebody	PREDICTED: phosphoinositide 3-kinase regulatory subunit 4-like [Glycine max]
Glyma.01G006800	0.2	0.5	hyper	CHG	Downstream	PREDICTED: probable pectinesterase 53 [Glycine max]
Glyma.01G006900	0.2	0.5	hyper	CHG	Upstream	BnaC07g32060D [Brassica napus]
Glyma.01G008200	0.05	0.43	hyper	CHG	Genebody	ABC transporter B family protein [Medicago truncatula]
Glyma.01G008300	0.05	0.43	hyper	CHG	Downstream	PREDICTED: pseudo histidine-containing phosphotransfer protein 2-like [Glycine max]
Glyma.01G009300	0.21	0.48	hyper	CHG	Genebody	PREDICTED: dolichyl-diphosphooligosaccharide--protein glycosyltransferase subunit STT3A-like [Glycine max]
Glyma.01G011100	0.48	0.99	hyper	CG	Genebody	PREDICTED: 26S proteasome non-ATPase regulatory subunit 13 homolog B [Vigna radiata var. radiata] [Vigna radiata]
Glyma.01G011200	0.3	0.72	hyper	CG	Genebody	PREDICTED: extra-large guanine nucleotide-binding protein 3-like [Glycine max]
Glyma.01G012200	0.34	0.73	hyper	CHG	Downstream	Sn1-specific diacylglycerol lipase alpha [Glycine soja]
Glyma.01G014000	0.29	0.58	hyper	CG	Upstream	PREDICTED: cellulose synthase-like protein D2 [Glycine max]
Glyma.01G014700	0.28	0.61	hyper	CG	Genebody	Lysine-specific demethylase REF6 [Glycine soja]
Glyma.01G016400	0.17	0.56	hyper	CHG	Genebody	PREDICTED: UDP-N-acetylglucosamine transferase subunit ALG14 homolog isoform X2 [Glycine max]
Glyma.01G019100	0.02	0.43	hyper	CG	Genebody	PREDICTED: probable starch synthase 4, chloroplastic/amyloplastic isoform X1 [Glycine max]
Glyma.01G020500	0.28	0.83	hyper	CHG	Genebody	PREDICTED: MADS-box transcription factor 23-like [Glycine max]
Glyma.01G023500	0.14	0.29	hyper	CG	Upstream	PREDICTED: MADS-box protein SVP-like isoform X1 [Glycine max]
Glyma.01G023600	0.42	0.84	hyper	CG	Genebody	PREDICTED: kinesin-like protein KCA2 isoform X1 [Glycine max]
Glyma.01G023900	0.34	0.79	hyper	CG	Genebody	PREDICTED: ubiquitin carboxyl-terminal hydrolase 17-like [Glycine max]
Glyma.01G028000	0.41	0.87	hyper	CG	Genebody	PREDICTED: cysteine-rich receptor-like protein kinase 3 [Glycine max]
Glyma.01G031900	0.5	1	hyper	CG	Genebody	PREDICTED: probable alpha,alpha-trehalose-phosphate synthase [UDP-forming] 9 [Glycine max]
Glyma.01G032100	0.24	0.5	hyper	CG	Genebody	PREDICTED: AP-1 complex subunit gamma-2-like [Glycine max]
Glyma.01G032500	0.5	1	hyper	CG	Genebody	PREDICTED: threonine--tRNA ligase, mitochondrial 1-like [Glycine max]
Glyma.01G037300	0.39	0.83	hyper	CG	Genebody	plant/F10M23-360 protein [Medicago truncatula]
Glyma.01G038100	0.38	0.76	hyper	CG	Genebody	PREDICTED: DEAD-box ATP-dependent RNA helicase ISE2, chloroplastic [Glycine max]
Glyma.01G039000	0.1	0.64	hyper	CG	Genebody	PREDICTED: TMV resistance protein N-like [Glycine max]
Glyma.01G041300	0.27	0.57	hyper	CG	Genebody	PREDICTED: keratin, type I cytoskeletal 10 [Cicer arietinum]
Glyma.01G041400	0.09	0.25	hyper	CHH	Upstream	PREDICTED: protein NRT1/ PTR FAMILY 2.13-like [Glycine max]
Glyma.01G042300	0.32	0.68	hyper	CG	Genebody	proteolipid protein 2 [Glycine max]
Glyma.01G042400	0.47	0.98	hyper	CG	Genebody	PREDICTED: probable receptor-like protein kinase At5g15080 [Glycine max]
Glyma.01G044900	0.72	0.35	hyper	CHG	Upstream	PREDICTED: peptidyl-prolyl cis-trans isomerase CYP23 [Vigna radiata var. radiata] [Vigna radiata]
Glyma.01G045700	0.31	0.71	hyper	CG	Genebody	PREDICTED: probable ran guanine nucleotide release factor isoform X1 [Glycine max]
Glyma.01G047700	0.42	0.87	hyper	CG	Genebody	E3 ubiquitin-protein ligase Doa10 [Cajanus cajan]
Glyma.01G049200	0.07	0.36	hyper	CG	Upstream	DUF688 family protein [Medicago truncatula]
Glyma.01G049200	0.27	0	hyper	CHG	Genebody	DUF688 family protein [Medicago truncatula]
Glyma.01G049300	0.07	0.36	hyper	CG	Upstream	PREDICTED: F-box/LRR-repeat protein 3-like [Glycine max]
Glyma.01G049700	0	0.72	hyper	CHG	Downstream	PREDICTED: glucan endo-1,3-beta-glucosidase 1-like [Glycine max]
Glyma.01G050200	0.47	0.95	hyper	CG	Downstream	PREDICTED: probable inactive receptor-like protein kinase At3g56050 [Glycine max]
Glyma.01G050200	0.9	0.44	hyper	CHG	Genebody	PREDICTED: probable inactive receptor-like protein kinase At3g56050 [Glycine max]
Glyma.01G051200	0.26	0.55	hyper	CHG	Downstream	YGL010w-like protein [Medicago truncatula]
Glyma.01G051400	0.31	0.67	hyper	CG	Genebody	PREDICTED: cell division cycle and apoptosis regulator protein 1-like [Glycine max]
Glyma.01G051600	0.36	0.74	hyper	CHG	Downstream	PREDICTED: myb-related protein Zm38-like [Glycine max]
Glyma.01G051600	0.47	0.95	hyper	CG	Downstream	PREDICTED: myb-related protein Zm38-like [Glycine max]
Glyma.01G051700	0.11	0.42	hyper	CHG	Downstream	PREDICTED: transcription repressor MYB5-like [Glycine max]
Glyma.01G052400	0.08	0.32	hyper	CG	Genebody	Multiple myeloma tumor-associated protein 2 like [Glycine soja]
Glyma.01G052900	0.11	0.86	hyper	CHG	Upstream	PREDICTED: CSC1-like protein At1g69450 [Glycine max]
Glyma.01G052900	0.48	1	hyper	CG	Genebody	PREDICTED: CSC1-like protein At1g69450 [Glycine max]
Glyma.01G054100	0.07	0.23	hyper	CHG	Genebody	PREDICTED: uncharacterized LOC100306157 isoform X1 [Glycine max]
Glyma.01G054500	0.41	0.86	hyper	CHG	Upstream	PREDICTED: chorismate mutase 3, chloroplastic isoform X1 [Glycine max]
Glyma.01G054500	0.44	0.98	hyper	CG	Upstream	PREDICTED: chorismate mutase 3, chloroplastic isoform X1 [Glycine max]
Glyma.01G054600	0.41	0.86	hyper	CHG	Genebody	hypothetical protein GLYMA_01G054600 [Glycine max]
Glyma.01G054600	0.44	0.98	hyper	CG	Genebody	hypothetical protein GLYMA_01G054600 [Glycine max]
Glyma.01G057700	0.08	0.4	hyper	CHG	Genebody	PREDICTED: replication protein A 70 kDa DNA-binding subunit C-like isoform X1 [Glycine max]
Glyma.01G057800	0.39	0.81	hyper	CHG	Downstream	PREDICTED: ATP-dependent DNA helicase PIF1-like, partial [Glycine max]
Glyma.01G058800	0.49	0.97	hyper	CHG	Upstream	Zinc finger CCCH domain-containing protein 46 [Cajanus cajan]
Glyma.01G058800	0.73	0.33	hyper	CG	Downstream	Zinc finger CCCH domain-containing protein 46 [Cajanus cajan]
Glyma.01G059700	0.44	0.99	hyper	CHG	Upstream	NAD-dependent ADP-ribosyltransferase sirtuin-4 [Glycine soja]
Glyma.01G059800	0.38	0.78	hyper	CHG	Genebody	PREDICTED: ATP-dependent DNA helicase PIF1-like, partial [Glycine max]
Glyma.01G060300	0.39	0.78	hyper	CG	Genebody	PREDICTED: ninja-family protein AFP3-like [Glycine max]
Glyma.01G060500	0.33	0.68	hyper	CHG	Downstream	germin-like protein subfamily 1 member 7-like precursor [Glycine max]
Glyma.01G060700	0.49	1	hyper	CG	Genebody	PREDICTED: ATP-dependent RNA helicase DHX8-like isoform X1 [Glycine max]
Glyma.01G060800	0.49	1	hyper	CG	Genebody	hypothetical protein GLYMA_01G060800 [Glycine max]
Glyma.01G061300	0.36	0.75	hyper	CHG	Upstream	PREDICTED: G-box-binding factor isoform X1 [Jatropha curcas]
Glyma.01G062100	0.28	0.59	hyper	CG	Genebody	PREDICTED: fructokinase-like 2, chloroplastic [Glycine max]
Glyma.01G063600	0.41	0.95	hyper	CG	Genebody	PREDICTED: transcriptional elongation regulator MINIYO-like isoform X3 [Glycine max]
Glyma.01G064500	0.51	0.25	hyper	CHG	Upstream	hypothetical protein glysoja_048777 [Glycine soja]
Glyma.01G064800	0.14	0.3	hyper	CG	Downstream	PREDICTED: histone-lysine N-methyltransferase ASHH3-like isoform X2 [Glycine max]
Glyma.01G065300	0.37	0.74	hyper	CHG	Upstream	PREDICTED: replication protein A 70 kDa DNA-binding subunit C-like [Glycine max]
Glyma.01G065400	0.37	0.74	hyper	CHG	Downstream	PREDICTED: lysosomal Pro-X carboxypeptidase-like isoform X1 [Glycine max]
Glyma.01G065900	0.4	0.85	hyper	CHG	Upstream	Ocs element-binding factor 1 [Glycine soja]
Glyma.01G066000	0.14	0.38	hyper	CHG	Downstream	PREDICTED: pectinesterase PPME1 [Glycine max]
Glyma.01G066400	0.21	0.87	hyper	CHG	Genebody	Cucumisin [Glycine soja]
Glyma.01G067600	0.23	0.47	hyper	CG	Genebody	PREDICTED: sugar transport protein 12-like [Glycine max]
Glyma.01G067800	0.21	0.49	hyper	CG	Upstream	PREDICTED: transcription factor MYB39-like [Glycine max]
Glyma.01G068800	0.14	0.5	hyper	CHG	Genebody	PREDICTED: WPP domain-interacting tail-anchored protein 2-like isoform X4 [Glycine max]
Glyma.01G070300	0.24	0.6	hyper	CG	Genebody	PREDICTED: uridine-cytidine kinase C-like [Glycine max]
Glyma.01G071100	0.47	0.97	hyper	CG	Downstream	PREDICTED: replication protein A 70 kDa DNA-binding subunit C-like [Glycine max]
Glyma.01G071200	0.47	0.97	hyper	CG	Upstream	ATP-dependent DNA helicase PIF1, partial [Glycine soja]
Glyma.01G071200	0.48	0.97	hyper	CHG	Genebody	ATP-dependent DNA helicase PIF1, partial [Glycine soja]
Glyma.01G071500	0.08	0.26	hyper	CHG	Genebody	hypothetical protein GLYMA_01G071500 [Glycine max]
Glyma.01G071500	0.53	0.14	hyper	CG	Genebody	hypothetical protein GLYMA_01G071500 [Glycine max]
Glyma.01G071600	0.08	0.26	hyper	CHG	Upstream	hypothetical protein glysoja_047193 [Glycine soja]
Glyma.01G071600	0.53	0.14	hyper	CG	Upstream	hypothetical protein glysoja_047193 [Glycine soja]
Glyma.01G072000	0.04	0.45	hyper	CG	Genebody	PREDICTED: F-box/FBD/LRR-repeat protein At1g13570-like [Glycine max]
Glyma.01G072200	0.5	1	hyper	CG	Upstream	Cullin-associated NEDD8-dissociated protein 1 [Glycine soja]
Glyma.01G072200	0.9	0.45	hyper	CHG	Genebody	Cullin-associated NEDD8-dissociated protein 1 [Glycine soja]
Glyma.01G072700	0.55	0.27	hyper	CHG	Upstream	5'-nucleotidase surE [Glycine soja]
Glyma.01G072800	0.44	1	hyper	CHG	Upstream	BnaC08g38540D [Brassica napus]
Glyma.01G073400	0.38	0.82	hyper	CHG	Genebody	PREDICTED: chromodomain-helicase-DNA-binding protein 1-like [Glycine max]
Glyma.01G073400	0.45	0.91	hyper	CG	Genebody	PREDICTED: chromodomain-helicase-DNA-binding protein 1-like [Glycine max]
Glyma.01G073500	0.33	0.82	hyper	CHG	Genebody	PREDICTED: pentatricopeptide repeat-containing protein At1g02060, chloroplastic isoform X2 [Glycine max]
Glyma.01G073900	0.35	0.81	hyper	CHG	Upstream	PREDICTED: probable anion transporter 6, chloroplastic isoform X1 [Glycine max]
Glyma.01G074000	0.34	0.71	hyper	CHG	Genebody	PREDICTED: E3 ubiquitin-protein ligase BRE1-like 1 [Glycine max]
Glyma.01G074000	0.44	0.89	hyper	CG	Genebody	PREDICTED: E3 ubiquitin-protein ligase BRE1-like 1 [Glycine max]
Glyma.01G074700	0.31	0.66	hyper	CG	Genebody	PREDICTED: nuclear pore complex protein NUP62-like [Glycine max]
Glyma.01G074900	0.32	0.71	hyper	CHG	Upstream	BnaC08g02760D [Brassica napus]
Glyma.01G075200	0.5	1	hyper	CG	Genebody	L-galactono-1,4-lactone dehydrogenase, mitochondrial [Glycine soja]
Glyma.01G075300	0.47	1	hyper	CG	Downstream	Elongation factor G, mitochondrial [Glycine soja]
Glyma.01G075400	0.5	1	hyper	CG	Genebody	PREDICTED: elongation factor G-2, mitochondrial isoform X1 [Glycine max]
Glyma.01G075600	0.5	1	hyper	CG	Upstream	PREDICTED: probable endo-1,3(4)-beta-glucanase ARB_01444 [Vigna angularis]
Glyma.01G076500	0.43	0.92	hyper	CHG	Upstream	polyprotein [Cajanus cajan]
Glyma.01G076500	0.47	0.96	hyper	CG	Genebody	polyprotein [Cajanus cajan]
Glyma.01G076800	0.49	1	hyper	CG	Downstream	PREDICTED: calcium-binding protein CML38-like [Glycine max]
Glyma.01G076800	0.74	0.31	hyper	CHG	Upstream	PREDICTED: calcium-binding protein CML38-like [Glycine max]
Glyma.01G078100	0.34	0.71	hyper	CHG	Genebody	Dymeclin [Glycine soja]
Glyma.01G078300	0.49	1	hyper	CG	Downstream	PREDICTED: cytochrome P450 83B1-like [Glycine max]
Glyma.01G079000	0.24	0.5	hyper	CG	Downstream	hypothetical protein GLYMA_01G079000 [Glycine max]
Glyma.01G079000	0.45	0.98	hyper	CHG	Upstream	hypothetical protein GLYMA_01G079000 [Glycine max]
Glyma.01G079100	0.03	0.31	hyper	CHG	Upstream	PREDICTED: uncharacterized aarF domain-containing protein kinase At1g79600, chloroplastic isoform X1 [Glycine max]
Glyma.01G079800	0.09	0.24	hyper	CHG	Genebody	PREDICTED: polygalacturonase-like [Glycine max]
Glyma.01G080300	0.01	0.25	hyper	CG	Upstream	Ras-related protein RABA4d [Glycine soja]
Glyma.01G080400	0.48	0.97	hyper	CHG	Upstream	PREDICTED: acyl-acyl carrier protein thioesterase ATL3, chloroplastic-like [Vigna angularis]
Glyma.01G080900	0.2	0.42	hyper	CG	Upstream	fiber protein Fb34 [Medicago truncatula]
Glyma.01G081000	0.2	0.48	hyper	CHG	Downstream	Kynurenine formamidase [Glycine soja]
Glyma.01G081100	0.35	0.71	hyper	CG	Genebody	PREDICTED: ethylene-responsive transcription factor ERF118-like [Glycine max]
Glyma.01G081500	0.29	0.82	hyper	CG	Genebody	PREDICTED: ubiquitin receptor RAD23c [Glycine max]
Glyma.01G081800	0.36	0.82	hyper	CHG	Genebody	Transposon Ty3-I Gag-Pol polyprotein [Cajanus cajan]
Glyma.01G081900	0.36	0.78	hyper	CHG	Genebody	PREDICTED: dihydrolipoyllysine-residue acetyltransferase component 4 of pyruvate dehydrogenase complex, chloroplastic-like [Glycine max]
Glyma.01G081900	0.98	0.47	hyper	CG	Genebody	PREDICTED: dihydrolipoyllysine-residue acetyltransferase component 4 of pyruvate dehydrogenase complex, chloroplastic-like [Glycine max]
Glyma.01G082700	0.32	0.14	hyper	CHG	Upstream	PREDICTED: serine/threonine-protein kinase PRP4 homolog isoform X1 [Glycine max]
Glyma.01G082700	0.47	0.96	hyper	CG	Genebody	PREDICTED: serine/threonine-protein kinase PRP4 homolog isoform X1 [Glycine max]
Glyma.01G082800	0.47	0.96	hyper	CG	Upstream	hypothetical protein GLYMA_01G082800 [Glycine max]
Glyma.01G083000	0.11	0.24	hyper	CHG	Upstream	IST1-like protein [Glycine soja]
Glyma.01G083700	0.1	0.23	hyper	CHG	Upstream	PREDICTED: aluminum-activated malate transporter 4-like [Glycine max]
Glyma.01G084500	0.49	1	hyper	CG	Genebody	PREDICTED: CTL-like protein DDB_G0274487 isoform X1 [Glycine max]
Glyma.01G084900	0.38	0.76	hyper	CHG	Upstream	polyprotein [Cajanus cajan]
Glyma.01G084900	0.4	0.95	hyper	CG	Upstream	polyprotein [Cajanus cajan]
Glyma.01G085300	0.33	0.75	hyper	CHG	Downstream	PREDICTED: DNA-directed RNA polymerase I subunit rpa2-like [Cicer arietinum]
Glyma.01G085400	0.09	0.51	hyper	CHG	Upstream	PREDICTED: UDP-glycosyltransferase 83A1-like [Glycine max]
Glyma.01G085400	0.88	0.44	hyper	CG	Genebody	PREDICTED: UDP-glycosyltransferase 83A1-like [Glycine max]
Glyma.01G085500	0.19	0.51	hyper	CG	Downstream	hypothetical protein GLYMA_01G085500 [Glycine max]
Glyma.01G086500	0.1	0.24	hyper	CHG	Downstream	hypothetical protein GLYMA_01G086500 [Glycine max]
Glyma.01G088200	0.19	0.54	hyper	CG	Genebody	PREDICTED: NAC domain-containing protein 8-like [Glycine max]
Glyma.01G088200	0.99	0.47	hyper	CHG	Upstream	PREDICTED: NAC domain-containing protein 8-like [Glycine max]
Glyma.01G088600	0.4	0.89	hyper	CHG	Downstream	hypothetical protein GLYMA_01G088600 [Glycine max]
Glyma.01G089500	0.47	1	hyper	CG	Genebody	valS [Gossypium arboreum]
Glyma.01G089900	0.37	0.75	hyper	CHG	Downstream	PREDICTED: protein decapping 5-like isoform X3 [Glycine max]
Glyma.01G090300	0.42	0.85	hyper	CG	Downstream	Gypsy retrotransposon integrase-like protein 1 [Cajanus cajan]
Glyma.01G090600	0.5	1	hyper	CG	Upstream	PREDICTED: U-box domain-containing protein 34-like [Prunus mume]
Glyma.01G090700	0	0.23	hyper	CG	Genebody	PREDICTED: protein MIZU-KUSSEI 1-like [Glycine max]
Glyma.01G090900	0.12	0.38	hyper	CHG	Genebody	PREDICTED: nudix hydrolase 1 [Glycine max]
Glyma.01G091200	0.39	0.78	hyper	CG	Downstream	PREDICTED: E3 ubiquitin-protein ligase TRAIP-like [Vigna radiata var. radiata] [Vigna radiata]
Glyma.01G091200	0.46	0.95	hyper	CHG	Genebody	PREDICTED: E3 ubiquitin-protein ligase TRAIP-like [Vigna radiata var. radiata] [Vigna radiata]
Glyma.01G091600	0.5	1	hyper	CG	Upstream	Protein fluG [Glycine soja]
Glyma.01G092400	0.36	0.88	hyper	CG	Genebody	PREDICTED: tRNA(adenine(34)) deaminase, chloroplastic-like [Glycine max]
Glyma.01G092400	0.66	0.18	hyper	CHG	Genebody	PREDICTED: tRNA(adenine(34)) deaminase, chloroplastic-like [Glycine max]
Glyma.01G092500	0.13	0.39	hyper	CHG	Upstream	PREDICTED: serine/arginine-rich splicing factor SR30 [Cucumis sativus]
Glyma.01G092600	0.64	0.29	hyper	CHG	Upstream	PREDICTED: probable trehalose-phosphate phosphatase J [Glycine max]
Glyma.01G092900	0.38	0.97	hyper	CHG	Upstream	phospholipid-transporting ATPase-like protein [Medicago truncatula]
Glyma.01G093500	0.33	0.71	hyper	CHG	Downstream	Nitrate transporter 1.3 [Glycine soja]
Glyma.01G093600	0.48	0.97	hyper	CG	Upstream	plant/MNA5-17 protein [Medicago truncatula]
Glyma.01G093600	0.75	0.34	hyper	CHG	Downstream	plant/MNA5-17 protein [Medicago truncatula]
Glyma.01G093900	0.08	0.26	hyper	CHG	Downstream	PREDICTED: importin-9-like [Glycine max]
Glyma.01G094300	0.47	0.96	hyper	CHG	Genebody	polyprotein [Cajanus cajan]
Glyma.01G094700	0.33	0.68	hyper	CHG	Upstream	replication factor-A carboxy-terminal domain protein [Medicago truncatula]
Glyma.01G094800	0.5	1	hyper	CG	Genebody	PREDICTED: phosphatidylinositol 4-phosphate 5-kinase 4-like [Glycine max]
Glyma.01G094900	0.46	0.94	hyper	CG	Upstream	PREDICTED: metacaspase-1-like [Glycine max]
Glyma.01G095200	0.38	0.85	hyper	CG	Upstream	PREDICTED: ABC transporter G family member 6-like [Glycine max]
Glyma.01G095300	0.46	0.97	hyper	CG	Downstream	PREDICTED: RING-H2 finger protein ATL29-like [Glycine max]
Glyma.01G096400	0.38	0.82	hyper	CHG	Upstream	Anamorsin like [Glycine soja]
Glyma.01G096500	0.38	0.82	hyper	CHG	Downstream	hypothetical protein GLYMA_01G096500 [Glycine max]
Glyma.01G097100	0.46	0.95	hyper	CHG	Genebody	PREDICTED: mitochondrial carnitine/acylcarnitine carrier-like protein [Vigna radiata var. radiata] [Vigna radiata]
Glyma.01G097500	0.32	0.05	hyper	CG	Upstream	tRNA-dihydrouridine(20) synthase [NAD(P)+]-like [Glycine soja]
Glyma.01G097500	0.38	0.11	hyper	CHG	Genebody	tRNA-dihydrouridine(20) synthase [NAD(P)+]-like [Glycine soja]
Glyma.01G098200	0.17	0.37	hyper	CHG	Downstream	PREDICTED: proton pump-interactor 1-like [Arachis duranensis]
Glyma.01G098500	0.28	0.57	hyper	CG	Upstream	hypothetical protein glysoja_046361 [Glycine soja]
Glyma.01G098800	0.45	0.93	hyper	CHG	Upstream	Ethylene-responsive transcription factor ERF086 [Glycine soja]
Glyma.01G099100	0.02	0.28	hyper	CHG	Upstream	PREDICTED: probable protein S-acyltransferase 16 isoform X2 [Glycine max]
Glyma.01G099900	0.18	0.42	hyper	CG	Genebody	PREDICTED: L-type lectin-domain containing receptor kinase S.4-like isoform X2 [Glycine max]
Glyma.01G100800	0.43	0.91	hyper	CHG	Genebody	Retrovirus-related Pol polyprotein from transposon TNT 1-94 [Cajanus cajan]
Glyma.01G100800	0.45	0.92	hyper	CG	Genebody	Retrovirus-related Pol polyprotein from transposon TNT 1-94 [Cajanus cajan]
Glyma.01G101600	0.23	0.06	hyper	CHG	Upstream	NAD(P)H-quinone oxidoreductase subunit 2 B, chloroplastic [Glycine soja]
Glyma.01G101600	0.35	0.17	hyper	CG	Upstream	NAD(P)H-quinone oxidoreductase subunit 2 B, chloroplastic [Glycine soja]
Glyma.01G102400	0.35	0.7	hyper	CHG	Upstream	PREDICTED: CASP-like protein 5B2 [Glycine max]
Glyma.01G103200	0.5	1	hyper	CG	Genebody	PREDICTED: hsp70 nucleotide exchange factor fes1-like [Glycine max]
Glyma.01G103300	0.5	1	hyper	CG	Upstream	hypothetical protein GLYMA_01G103300 [Glycine max]
Glyma.01G104600	0.02	0.25	hyper	CHG	Genebody	Endoribonuclease Dicer -like protein [Gossypium arboreum]
Glyma.01G104600	0.3	0.7	hyper	CG	Genebody	Endoribonuclease Dicer -like protein [Gossypium arboreum]
Glyma.01G105300	0.47	1	hyper	CG	Downstream	BnaA03g30800D [Brassica napus]
Glyma.01G106600	0.45	0.96	hyper	CG	Genebody	Peptidyl-prolyl cis-trans isomerase PASTICCINO1 [Glycine soja]
Glyma.01G107000	0.17	0.64	hyper	CG	Genebody	DUF3527 domain protein [Medicago truncatula]
Glyma.01G107500	0.45	1	hyper	CG	Genebody	PREDICTED: myb protein-like [Glycine max]
Glyma.01G108400	0.41	0.86	hyper	CHG	Downstream	PREDICTED: LOW QUALITY PROTEIN: laccase-7 [Glycine max]
Glyma.01G108500	0.22	0.44	hyper	CHG	Genebody	PREDICTED: NAP1-related protein 2-like isoform X1 [Glycine max]
Glyma.01G108500	0.49	0.98	hyper	CG	Upstream	PREDICTED: NAP1-related protein 2-like isoform X1 [Glycine max]
Glyma.01G110100	0.15	0.45	hyper	CG	Downstream	DUF674 family protein [Medicago truncatula]
Glyma.01G110200	0.4	0.91	hyper	CG	Genebody	PREDICTED: GDP-mannose transporter GONST3-like [Glycine max]
Glyma.01G110700	0.46	1	hyper	CG	Upstream	PREDICTED: vacuolar amino acid transporter 1-like [Glycine max]
Glyma.01G110800	0.29	0.6	hyper	CHG	Downstream	retrotransposon protein [Hypericum perforatum]
Glyma.01G110800	0.38	0.85	hyper	CG	Upstream	retrotransposon protein [Hypericum perforatum]
Glyma.01G110900	0.43	0.1	hyper	CHG	Upstream	PREDICTED: ataxin-3 homolog [Glycine max]
Glyma.01G111300	0.1	0.26	hyper	CG	Genebody	PREDICTED: protein DEFECTIVE IN EXINE FORMATION 1 [Glycine max]
Glyma.01G111300	0.76	0.37	hyper	CHG	Genebody	PREDICTED: protein DEFECTIVE IN EXINE FORMATION 1 [Glycine max]
Glyma.01G111400	0.46	0.93	hyper	CG	Downstream	PREDICTED: probable pectinesterase/pectinesterase inhibitor 21 [Glycine max]
Glyma.01G112200	0.28	0.1	hyper	CHG	Genebody	PREDICTED: TMV resistance protein N-like [Glycine max]
Glyma.01G112200	0.37	0.76	hyper	CG	Downstream	PREDICTED: TMV resistance protein N-like [Glycine max]
Glyma.01G112600	0	0.5	hyper	CG	Genebody	PREDICTED: laccase-4-like [Glycine max]
Glyma.01G112700	0.06	0.38	hyper	CG	Upstream	PREDICTED: transcription factor DIVARICATA-like isoform X1 [Glycine max]
Glyma.01G113700	0.24	0.53	hyper	CHG	Upstream	B3 domain-containing protein [Glycine soja]
Glyma.01G113800	0.21	0.47	hyper	CHG	Upstream	PREDICTED: B3 domain-containing protein At2g31720-like [Glycine max]
Glyma.01G114300	0.31	0.67	hyper	CHG	Downstream	hypothetical chloroplast RF1 (chloroplast) [Glycine stenophita]
Glyma.01G116000	0.23	0.49	hyper	CG	Genebody	PREDICTED: high mobility group B protein 1 [Vigna radiata var. radiata] [Vigna radiata]
Glyma.01G116300	0.17	0.42	hyper	CG	Genebody	PREDICTED: alcohol dehydrogenase-like 4 [Glycine max]
Glyma.01G116400	0.17	0.42	hyper	CG	Upstream	hypothetical protein GLYMA_01G116400 [Glycine max]
Glyma.01G116700	0.4	0.83	hyper	CG	Downstream	PREDICTED: alcohol dehydrogenase-like 4 [Glycine max]
Glyma.01G117200	0.19	0.55	hyper	CG	Downstream	PREDICTED: receptor-like protein 12 [Glycine max]
Glyma.01G117200	0.32	0.15	hyper	CHG	Upstream	PREDICTED: receptor-like protein 12 [Glycine max]
Glyma.01G118300	0	0.23	hyper	CHG	Genebody	PREDICTED: probable leucine-rich repeat receptor-like serine/threonine-protein kinase At3g14840 isoform X1 [Glycine max]
Glyma.01G118300	0.34	0.7	hyper	CG	Genebody	PREDICTED: probable leucine-rich repeat receptor-like serine/threonine-protein kinase At3g14840 isoform X1 [Glycine max]
Glyma.01G118400	0	0.23	hyper	CHG	Upstream	PREDICTED: probable leucine-rich repeat receptor-like serine/threonine-protein kinase At3g14840 isoform X2 [Glycine max]
Glyma.01G118500	0.31	0.66	hyper	CHG	Downstream	hypothetical protein GLYMA_01G118500 [Glycine max]
Glyma.01G118600	0.31	0.66	hyper	CHG	Downstream	hypothetical protein GLYMA_01G118600 [Glycine max]
Glyma.01G118800	0.23	0.5	hyper	CHG	Genebody	PREDICTED: probable leucine-rich repeat receptor-like serine/threonine-protein kinase At3g14840 isoform X1 [Glycine max]
Glyma.01G118800	0.37	0.75	hyper	CG	Genebody	PREDICTED: probable leucine-rich repeat receptor-like serine/threonine-protein kinase At3g14840 isoform X1 [Glycine max]
Glyma.01G118900	0.39	0.88	hyper	CHG	Genebody	PREDICTED: probable leucine-rich repeat receptor-like serine/threonine-protein kinase At3g14840 [Glycine max]
Glyma.01G118900	0.42	0.97	hyper	CG	Genebody	PREDICTED: probable leucine-rich repeat receptor-like serine/threonine-protein kinase At3g14840 [Glycine max]
Glyma.01G120700	0.31	0.65	hyper	CHG	Downstream	PREDICTED: rhomboid-like protein 19 [Glycine max]
Glyma.01G121200	0.07	0.24	hyper	CHG	Upstream	PREDICTED: BAG family molecular chaperone regulator 6-like [Glycine max]
Glyma.01G121400	0.09	0.48	hyper	CHG	Genebody	Symplekin [Glycine soja]
Glyma.01G121400	0.4	0.83	hyper	CG	Genebody	Symplekin [Glycine soja]
Glyma.01G121600	0.09	0.48	hyper	CHG	Genebody	BnaC02g38090D [Brassica napus]
Glyma.01G122200	0.53	0.17	hyper	CHG	Upstream	Eukaryotic translation initiation factor 3 subunit B [Glycine soja]
Glyma.01G122300	0.32	0.15	hyper	CHG	Genebody	PREDICTED: keratin, type I cytoskeletal 10 [Cicer arietinum]
Glyma.01G122500	0.37	0.74	hyper	CG	Downstream	hypothetical protein GLYMA_01G122500 [Glycine max]
Glyma.01G123300	0.25	0.11	hyper	CHG	Genebody	PREDICTED: BAG family molecular chaperone regulator 4-like [Glycine max]
Glyma.01G123300	0.43	0.86	hyper	CG	Genebody	PREDICTED: BAG family molecular chaperone regulator 4-like [Glycine max]
Glyma.01G123600	0.04	0.29	hyper	CHG	Downstream	PREDICTED: two-component response regulator ARR18-like [Glycine max]
Glyma.01G123900	0.36	0.73	hyper	CG	Genebody	PREDICTED: ethylene-overproduction protein 1 isoform X1 [Glycine max]
Glyma.01G125000	0.33	0.73	hyper	CG	Upstream	PREDICTED: protein trichome birefringence-like 35 [Glycine max]
Glyma.01G128300	0.22	0.46	hyper	CHG	Genebody	PREDICTED: solute carrier family 40 member 1-like [Glycine max]
Glyma.01G128900	0.5	1	hyper	CHG	Upstream	PREDICTED: ATP-dependent DNA helicase PIF1-like, partial [Glycine max]
Glyma.01G129600	0.27	0.55	hyper	CG	Upstream	Alpha-ketoglutarate-dependent dioxygenase alkB isogeny [Cajanus cajan]
Glyma.01G130300	0.39	0.8	hyper	CHG	Downstream	GRF zinc finger protein [Medicago truncatula]
Glyma.01G130600	0.31	0.67	hyper	CHG	Genebody	hypothetical protein GLYMA_01G130600, partial [Glycine max]
Glyma.01G131000	0.44	0.96	hyper	CHG	Downstream	PREDICTED: LOB domain-containing protein 25-like [Glycine max]
Glyma.01G133100	0.38	0.84	hyper	CG	Genebody	PREDICTED: probable inactive receptor kinase At3g08680 [Arachis ipaensis]
Glyma.01G134800	0.45	0.94	hyper	CG	Upstream	hypothetical protein GLYMA_01G134800 [Glycine max]
Glyma.01G135000	0.39	0.79	hyper	CG	Upstream	Cytokinin hydroxylase [Glycine soja]
Glyma.01G135200	0.13	0.56	hyper	CG	Genebody	cytochrome P450 82A4 [Glycine max]
Glyma.01G135400	0.21	0.5	hyper	CHG	Genebody	PAP-associated domain-containing protein 5 [Cajanus cajan]
Glyma.01G135900	0.5	1	hyper	CG	Genebody	BnaC08g30760D [Brassica napus]
Glyma.01G136500	0.18	0.36	hyper	CHG	Downstream	PREDICTED: uncharacterized aarF domain-containing protein kinase At1g79600, chloroplastic-like [Glycine max]
Glyma.01G136800	0.06	0.26	hyper	CG	Upstream	NADH-ubiquinone oxidoreductase chain 2 [Glycine soja]
Glyma.01G136900	0.22	0.07	hyper	CHG	Upstream	NADH-ubiquinone oxidoreductase chain 2, partial [Glycine soja]
Glyma.01G136900	0.33	0.73	hyper	CG	Genebody	NADH-ubiquinone oxidoreductase chain 2, partial [Glycine soja]
Glyma.01G137300	0.41	0.85	hyper	CHG	Genebody	Golgi SNAP receptor complex member 1-2 [Glycine soja]
Glyma.01G138200	0.5	1	hyper	CG	Upstream	Spindle assembly abnormal 6 [Gossypium arboreum]
Glyma.01G139700	0.22	0.53	hyper	CHG	Genebody	PREDICTED: pentatricopeptide repeat-containing protein At2g22410, mitochondrial [Glycine max]
Glyma.01G139800	0.6	0.27	hyper	CHG	Genebody	PREDICTED: polyphenol oxidase, chloroplastic-like [Glycine max]
Glyma.01G139900	0.22	0.57	hyper	CHG	Upstream	PREDICTED: probable tRNA N6-adenosine threonylcarbamoyltransferase, mitochondrial isoform X3 [Vigna angularis]
Glyma.01G140000	0.16	0.54	hyper	CG	Genebody	PREDICTED: probable tRNA N6-adenosine threonylcarbamoyltransferase, mitochondrial [Glycine max]
Glyma.01G140000	0.16	0.55	hyper	CHG	Downstream	PREDICTED: probable tRNA N6-adenosine threonylcarbamoyltransferase, mitochondrial [Glycine max]
Glyma.01G140200	0.14	0.43	hyper	CHG	Genebody	PREDICTED: arginase 1, mitochondrial-like isoform X1 [Glycine max]
Glyma.01G140300	0.18	0.46	hyper	CHG	Upstream	PREDICTED: pentatricopeptide repeat-containing protein At2g22410, mitochondrial [Glycine max]
Glyma.01G140400	0.49	0.99	hyper	CG	Genebody	Serine carboxypeptidase-like 34 [Glycine soja]
Glyma.01G140400	0.62	0.31	hyper	CHG	Upstream	Serine carboxypeptidase-like 34 [Glycine soja]
Glyma.01G140800	0.47	0.94	hyper	CHG	Downstream	PREDICTED: zinc finger BED domain-containing protein RICESLEEPER 2-like [Arachis ipaensis]
Glyma.01G141000	0.42	0.9	hyper	CHG	Genebody	Serine/threonine-protein kinase [Glycine soja]
Glyma.01G141200	0	0.91	hyper	CG	Genebody	Serine/threonine-protein kinase [Glycine soja]
Glyma.01G141200	0.04	0.4	hyper	CHG	Upstream	Serine/threonine-protein kinase [Glycine soja]
Glyma.01G141900	0.47	1	hyper	CHG	Genebody	PREDICTED: myeloid leukemia factor 1-like isoform X2 [Vigna radiata var. radiata] [Vigna radiata]
Glyma.01G142000	0.04	0.43	hyper	CG	Genebody	Serine/threonine-protein kinase [Glycine soja]
Glyma.01G142700	0.44	0.92	hyper	CG	Genebody	PREDICTED: probable ATP-dependent RNA helicase DHX37 [Glycine max]
Glyma.01G143500	0.3	0.72	hyper	CG	Genebody	PREDICTED: heat stress transcription factor B-2a-like [Glycine max]
Glyma.01G144500	0.34	0.78	hyper	CG	Genebody	PREDICTED: armadillo repeat-containing kinesin-like protein 2 [Glycine max]
Glyma.01G145300	0.25	0	hyper	CHG	Genebody	Methyltransferase-like protein 5 [Cajanus cajan]
Glyma.01G145300	0.37	0.76	hyper	CG	Downstream	Methyltransferase-like protein 5 [Cajanus cajan]
Glyma.01G145400	0.37	0.76	hyper	CG	Genebody	Elongation factor Ts [Glycine soja]
Glyma.01G145500	0	0.27	hyper	CHG	Downstream	RNA-directed DNA polymerase (Reverse transcriptase); Ribonuclease H [Medicago truncatula]
Glyma.01G145600	0.35	0.75	hyper	CHG	Genebody	PREDICTED: protein SPEAR3 [Vigna angularis]
Glyma.01G146100	0.23	0.05	hyper	CHG	Genebody	PREDICTED: casein kinase I-like [Glycine max]
Glyma.01G146100	0.5	1	hyper	CG	Genebody	PREDICTED: casein kinase I-like [Glycine max]
Glyma.01G148000	0.2	0.49	hyper	CHG	Genebody	PREDICTED: expansin-like B1 isoform X2 [Glycine max]
Glyma.01G148600	0.39	0.83	hyper	CG	Genebody	PREDICTED: growth-regulating factor 3-like [Glycine max]
Glyma.01G149400	0.43	0.88	hyper	CHG	Upstream	Exopolysaccharide production negative regulator [Gossypium arboreum]
Glyma.01G149800	0.36	0.91	hyper	CG	Genebody	PREDICTED: tetratricopeptide repeat protein 7B-like [Glycine max]
Glyma.01G150700	0.34	0.74	hyper	CHG	Upstream	PREDICTED: LRR receptor-like serine/threonine-protein kinase FEI 1-like isoform X1 [Glycine max]
Glyma.01G151800	0.46	0.98	hyper	CG	Genebody	PREDICTED: beta-amylase 8-like [Glycine max]
Glyma.01G153400	0.17	0.34	hyper	CG	Downstream	ribosomal protein S4 [Glycine max]
Glyma.01G153500	0.17	0.34	hyper	CG	Genebody	PSII D2 protein [Morus indica]
Glyma.01G154500	0.47	0.98	hyper	CG	Genebody	Conserved oligomeric Golgi complex subunit 6 [Glycine soja]
Glyma.01G154600	0.47	1	hyper	CG	Genebody	PREDICTED: WAT1-related protein At4g19185-like isoform X1 [Glycine max]
Glyma.01G154800	0.14	0.6	hyper	CHG	Upstream	plant/F20B17-9 protein [Medicago truncatula]
Glyma.01G154800	0.48	1	hyper	CG	Upstream	plant/F20B17-9 protein [Medicago truncatula]
Glyma.01G155800	0.22	0.87	hyper	CG	Upstream	uncharacterized LOC101243857 [Solanum lycopersicum]
Glyma.01G157600	0.22	0.67	hyper	CHG	Genebody	Localized to the inner membrane of the chloroplast [Theobroma cacao]
Glyma.01G157600	0.3	0.7	hyper	CG	Genebody	Localized to the inner membrane of the chloroplast [Theobroma cacao]
Glyma.01G159500	0.28	0.58	hyper	CG	Genebody	PREDICTED: ubiquitin domain-containing protein DSK2b-like [Glycine max]
Glyma.01G161200	0.44	0.93	hyper	CG	Downstream	Protein GDAP2 isogeny [Cajanus cajan]
Glyma.01G161600	0.47	1	hyper	CHG	Downstream	PREDICTED: serine/threonine-protein kinase STY17 isoform X1 [Glycine max]
Glyma.01G161600	0.49	1	hyper	CG	Downstream	PREDICTED: serine/threonine-protein kinase STY17 isoform X1 [Glycine max]
Glyma.01G162200	0.41	0.88	hyper	CG	Genebody	PREDICTED: DNA-directed RNA polymerase II subunit 1-like [Glycine max]
Glyma.01G166400	0.5	1	hyper	CG	Genebody	PREDICTED: transformation/transcription domain-associated protein-like [Glycine max]
Glyma.01G168100	0	0.2	hyper	CHG	Upstream	receptor-like protein kinase precursor [Glycine max]
Glyma.01G168200	0.34	0.8	hyper	CG	Downstream	PREDICTED: kinesin-like protein NACK2 [Glycine max]
Glyma.01G171200	0.24	0.48	hyper	CHG	Downstream	PREDICTED: phosphatidylinositol/phosphatidylcholine transfer protein SFH12-like [Glycine max]
Glyma.01G172200	0.49	1	hyper	CG	Genebody	PREDICTED: auxilin-like protein 1 [Glycine max]
Glyma.01G178800	0.72	0.31	hyper	CG	Upstream	PREDICTED: probable vacuolar amino acid transporter YPQ1 isoform X2 [Glycine max]
Glyma.01G179100	0.12	0.35	hyper	CG	Genebody	NFR5b [Glycine max]
Glyma.01G179300	0.44	0.91	hyper	CG	Genebody	PREDICTED: clathrin heavy chain 2-like [Glycine max]
Glyma.01G180100	0.49	0.99	hyper	CG	Genebody	PREDICTED: histone-lysine N-methyltransferase SUVR5-like [Glycine max]
Glyma.01G180200	0.19	0.53	hyper	CG	Downstream	Itga6 [Gossypium arboreum]
Glyma.01G181100	0.49	1	hyper	CHG	Downstream	PREDICTED: BTB/POZ domain-containing protein At5g66560-like [Glycine max]
Glyma.01G181800	0.09	0.26	hyper	CG	Downstream	PREDICTED: cytochrome P450 CYP82D47-like [Glycine max]
Glyma.01G186300	0.36	0.79	hyper	CG	Downstream	carboxy-terminal region remorin [Medicago truncatula]
Glyma.01G186400	0.36	0.79	hyper	CG	Genebody	PREDICTED: DAZ-associated protein 1 [Glycine max]
Glyma.01G188000	0.47	0.95	hyper	CG	Genebody	PREDICTED: histone-lysine N-methyltransferase CLF-like [Glycine max]
Glyma.01G188200	0.36	0.87	hyper	CG	Genebody	PREDICTED: filament-like plant protein 7 isoform X2 [Glycine max]
Glyma.01G188500	0.15	0.4	hyper	CG	Genebody	PREDICTED: CBS domain-containing protein CBSX1, chloroplastic [Glycine max]
Glyma.01G188600	0.15	0.4	hyper	CG	Downstream	dehydration responsive element-binding protein 1 [Glycine soja]
Glyma.01G188900	0.11	0.25	hyper	CHH	Upstream	PREDICTED: SUMO-conjugating enzyme SCE1 [Glycine max]
Glyma.01G189200	0.18	0.49	hyper	CG	Genebody	PREDICTED: probable beta-1,4-xylosyltransferase IRX14 [Glycine max]
Glyma.01G189500	0.04	0.53	hyper	CG	Genebody	Phosphatidylinositol-3,4,5-trisphosphate 3-phosphatase and dual-specificity protein phosphatase PTEN [Glycine soja]
Glyma.01G189500	0.29	0.63	hyper	CHG	Upstream	Phosphatidylinositol-3,4,5-trisphosphate 3-phosphatase and dual-specificity protein phosphatase PTEN [Glycine soja]
Glyma.01G189600	0.04	0.53	hyper	CG	Downstream	PREDICTED: F-box protein SKIP2-like [Glycine max]
Glyma.01G190700	0.42	0.89	hyper	CHG	Upstream	PREDICTED: metal transporter Nramp3-like [Glycine max]
Glyma.01G191200	0.28	0.74	hyper	CG	Downstream	PREDICTED: probable esterase KAI2 [Glycine max]
Glyma.01G192200	0.15	0.44	hyper	CG	Genebody	Ribonuclease 3 [Glycine soja]
Glyma.01G194600	0.2	0.43	hyper	CHG	Genebody	PREDICTED: telomere repeat-binding factor 2 [Glycine max]
Glyma.01G194600	0.49	1	hyper	CG	Genebody	PREDICTED: telomere repeat-binding factor 2 [Glycine max]
Glyma.01G196800	0.35	0.89	hyper	CHG	Downstream	PREDICTED: probable xyloglucan endotransglucosylase/hydrolase protein 6 [Glycine max]
Glyma.01G197300	0.15	0.35	hyper	CHG	Upstream	BnaA04g13250D [Brassica napus]
Glyma.01G197400	0.15	0.35	hyper	CHG	Downstream	Cys-Gly metallodipeptidase DUG1 [Gossypium arboreum]
Glyma.01G202600	0.5	1	hyper	CG	Genebody	PREDICTED: regulator of nonsense transcripts 1 homolog [Glycine max]
Glyma.01G202700	0.21	0.49	hyper	CG	Downstream	PREDICTED: histone-lysine N-methyltransferase, H3 lysine-9 specific SUVH6-like [Glycine max]
Glyma.01G202800	0.09	0.23	hyper	CG	Upstream	PREDICTED: protein FAR1-RELATED SEQUENCE 5-like [Glycine max]
Glyma.01G202900	0.09	0.23	hyper	CG	Genebody	PREDICTED: protein FAR1-RELATED SEQUENCE 5-like [Arachis ipaensis]
Glyma.01G203000	0.03	0.24	hyper	CHG	Downstream	mraZ [Gossypium arboreum]
Glyma.01G203100	0.24	0.05	hyper	CHG	Genebody	PREDICTED: lon protease homolog 2, peroxisomal isoform X1 [Glycine max]
Glyma.01G203100	0.32	0.76	hyper	CG	Genebody	PREDICTED: lon protease homolog 2, peroxisomal isoform X1 [Glycine max]
Glyma.01G204600	0.42	0.95	hyper	CHG	Upstream	PREDICTED: glutamate dehydrogenase 2 [Glycine max]
Glyma.01G204900	0.5	1	hyper	CG	Genebody	PREDICTED: histone-lysine N-methyltransferase, H3 lysine-9 specific SUVH6 [Glycine max]
Glyma.01G206000	0	0.53	hyper	CHG	Genebody	PREDICTED: polycomb group protein EMBRYONIC FLOWER 2-like [Glycine max]
Glyma.01G206000	0.36	0.77	hyper	CG	Genebody	PREDICTED: polycomb group protein EMBRYONIC FLOWER 2-like [Glycine max]
Glyma.01G207500	0.38	0.8	hyper	CG	Genebody	PREDICTED: peroxisomal acyl-coenzyme A oxidase 1 [Glycine max]
Glyma.01G207800	0.38	0.81	hyper	CG	Downstream	Phosphatidylserine decarboxylase proenzyme [Glycine soja]
Glyma.01G208300	0	0.31	hyper	CG	Downstream	NAD-specific glutamate dehydrogenase [Gossypium arboreum]
Glyma.01G208400	0	0.31	hyper	CG	Genebody	Trafficking protein particle complex subunit 1 [Cajanus cajan]
Glyma.01G209300	0.5	1	hyper	CG	Genebody	PREDICTED: protein transport protein SEC16B homolog [Glycine max]
Glyma.01G211700	0.06	0.37	hyper	CG	Upstream	PREDICTED: probable calcium-binding protein CML13 [Vigna angularis]
Glyma.01G216000	0.14	0.55	hyper	CHG	Genebody	PREDICTED: dehydration-responsive element-binding protein 1E [Glycine max]
Glyma.01G216600	0.39	0.77	hyper	CHG	Downstream	PREDICTED: protein DETOXIFICATION 49-like [Glycine max]
Glyma.01G216700	0.39	0.77	hyper	CHG	Genebody	hypothetical protein GLYMA_01G216700 [Glycine max]
Glyma.01G216800	0.39	0.77	hyper	CHG	Downstream	hypothetical protein GLYMA_01G216800 [Glycine max]
Glyma.01G220100	0.46	0.94	hyper	CHG	Genebody	PREDICTED: protein winged eye-like [Glycine max]
Glyma.01G222400	0.5	1	hyper	CG	Upstream	SGT1-1 [Glycine max]
Glyma.01G222500	0.09	0.44	hyper	CHG	Genebody	PREDICTED: E3 SUMO-protein ligase SIZ1-like isoform X2 [Glycine max]
Glyma.01G224200	0.48	1	hyper	CG	Genebody	PREDICTED: protein SPA1-RELATED 2-like [Glycine max]
Glyma.01G225000	0.34	0.69	hyper	CG	Downstream	PREDICTED: ethylene-responsive transcription factor ERF061-like [Glycine max]
Glyma.01G225200	0.29	0.72	hyper	CG	Genebody	PREDICTED: long chain acyl-CoA synthetase 4 [Glycine max]
Glyma.01G225300	0.23	0.51	hyper	CG	Genebody	PREDICTED: probable serine/threonine-protein kinase dyrk1 [Vitis vinifera]
Glyma.01G226000	0.21	0.48	hyper	CG	Genebody	PREDICTED: GDSL esterase/lipase At4g10955 isoform X1 [Glycine max]
Glyma.01G226800	0.09	0.24	hyper	CG	Genebody	PREDICTED: THUMP domain-containing protein 1 homolog isoform X1 [Glycine max]
Glyma.01G228700	0.23	0.82	hyper	CHG	Genebody	PREDICTED: chalcone synthase 7 [Glycine max]
Glyma.01G228800	0.09	0.32	hyper	CHG	Genebody	PREDICTED: pentatricopeptide repeat-containing protein At1g52640, mitochondrial-like [Glycine max]
Glyma.01G229200	0.27	0.81	hyper	CG	Genebody	RelA/SpoT-like protein RSH2 [Medicago truncatula]
Glyma.01G230800	0.22	0.66	hyper	CHG	Genebody	Protein phosphatase methylesterase 1 [Glycine soja]
Glyma.01G231700	0.1	0.3	hyper	CHG	Genebody	PREDICTED: light-mediated development protein DET1-like isoform X4 [Glycine max]
Glyma.01G231700	0.5	1	hyper	CG	Genebody	PREDICTED: light-mediated development protein DET1-like isoform X4 [Glycine max]
Glyma.01G232500	0.3	0.64	hyper	CG	Genebody	PREDICTED: cellulose synthase-like protein D2 [Glycine max]
Glyma.01G233600	0.26	0.52	hyper	CG	Genebody	PREDICTED: WEB family protein At3g02930, chloroplastic-like [Glycine max]
Glyma.01G236700	0.37	0.74	hyper	CHG	Upstream	GCN5-related N-acetyltransferase family protein [Populus trichocarpa]
Glyma.01G237800	0.1	0.23	hyper	CG	Genebody	PREDICTED: preprotein translocase subunit SECE1 [Glycine max]
Glyma.01G239200	0.39	0.81	hyper	CG	Upstream	PREDICTED: ARM REPEAT PROTEIN INTERACTING WITH ABF2-like [Glycine max]
Glyma.01G241100	0.28	0.79	hyper	CG	Genebody	Cysteine-rich receptor-like protein kinase 25 [Cajanus cajan]
Glyma.01G241300	0.26	0.54	hyper	CG	Genebody	PREDICTED: serine/threonine-protein kinase TOR-like isoform X1 [Glycine max]
Glyma.01G244400	0.1	0.25	hyper	CHG	Genebody	Spc97/Spc98 family of spindle pole body (SBP) component [Medicago truncatula]
Glyma.01G244700	0.09	0.29	hyper	CG	Genebody	PREDICTED: protein CHROMATIN REMODELING 25 [Glycine max]
Glyma.01G244900	0.05	0.26	hyper	CG	Genebody	PREDICTED: presequence protease 2, chloroplastic/mitochondrial [Glycine max]
Glyma.01G245200	0.22	0.04	hyper	CHG	Downstream	PREDICTED: tetratricopeptide repeat protein SKI3 isoform X2 [Glycine max]
Glyma.01G245200	0.36	0.96	hyper	CG	Genebody	PREDICTED: tetratricopeptide repeat protein SKI3 isoform X2 [Glycine max]
Glyma.01G245500	0.2	0.65	hyper	CG	Genebody	UDP-galactose transporter 2 [Glycine soja]
Glyma.02G000100	0.49	1	hyper	CG	Genebody	B-block binding subunit of TFIIIC [Arabidopsis thaliana]
Glyma.02G000200	0.33	0.68	hyper	CG	Genebody	PREDICTED: eukaryotic translation initiation factor 5 [Glycine max]
Glyma.02G000200	0.66	0.14	hyper	CHG	Upstream	PREDICTED: eukaryotic translation initiation factor 5 [Glycine max]
Glyma.02G001200	0.23	0.72	hyper	CG	Downstream	PREDICTED: neurochondrin-like [Glycine max]
Glyma.02G001600	0.22	0.62	hyper	CG	Genebody	PREDICTED: armadillo repeat-containing protein LFR-like [Glycine max]
Glyma.02G003000	0.25	0.08	hyper	CHG	Downstream	PREDICTED: uncharacterized protein LOC100526876 isoform X1 [Glycine max]
Glyma.02G003000	0.45	0.91	hyper	CG	Downstream	PREDICTED: uncharacterized protein LOC100526876 isoform X1 [Glycine max]
Glyma.02G003100	0.25	0.08	hyper	CHG	Downstream	PREDICTED: nucleolar protein 14-like [Glycine max]
Glyma.02G003100	0.45	0.91	hyper	CG	Downstream	PREDICTED: nucleolar protein 14-like [Glycine max]
Glyma.02G003300	0.34	0.78	hyper	CG	Genebody	PREDICTED: NADH dehydrogenase [ubiquinone] flavoprotein 1, mitochondrial-like [Glycine max]
Glyma.02G005200	0.47	1	hyper	CG	Genebody	PREDICTED: protein tas isoform X1 [Glycine max]
Glyma.02G005500	0.13	0.34	hyper	CG	Genebody	Malate dehydrogenase, cytoplasmic [Glycine soja]
Glyma.02G007300	0.24	0.59	hyper	CG	Downstream	PREDICTED: auxin-responsive protein IAA30-like [Glycine max]
Glyma.02G007400	0.24	0.59	hyper	CG	Genebody	PREDICTED: chitinase 10-like [Glycine max]
Glyma.02G009900	0.34	0.75	hyper	CHG	Downstream	PREDICTED: probable pectinesterase 53 [Glycine max]
Glyma.02G010000	0.34	0.75	hyper	CHG	Upstream	hypothetical protein glysoja_022825, partial [Glycine soja]
Glyma.02G010500	0.11	0.43	hyper	CG	Genebody	PREDICTED: probable pre-mRNA-splicing factor ATP-dependent RNA helicase [Glycine max]
Glyma.02G011400	0.44	1	hyper	CG	Genebody	PREDICTED: proline-rich receptor-like protein kinase PERK3 [Glycine max]
Glyma.02G011800	0.35	0.77	hyper	CG	Genebody	ATP-dependent Clp protease proteolytic subunit 5, chloroplastic [Glycine soja]
Glyma.02G014000	0.04	0.3	hyper	CHG	Genebody	protein disulfide isomerase-like protein precursor [Glycine max]
Glyma.02G014000	0.35	0.77	hyper	CG	Genebody	protein disulfide isomerase-like protein precursor [Glycine max]
Glyma.02G014100	0.04	0.3	hyper	CHG	Downstream	expressed protein [Pisum sativum]
Glyma.02G014100	0.35	0.77	hyper	CG	Downstream	expressed protein [Pisum sativum]
Glyma.02G014200	0.24	0.56	hyper	CG	Genebody	PREDICTED: CTP synthase-like isoform X1 [Glycine max]
Glyma.02G015500	0.2	0.5	hyper	CHG	Upstream	PREDICTED: kinesin-4-like [Glycine max]
Glyma.02G017400	0.47	0.98	hyper	CG	Genebody	PREDICTED: gamma-tubulin complex component 4 homolog isoform X1 [Glycine max]
Glyma.02G017900	0.19	0.43	hyper	CHG	Downstream	PREDICTED: caffeoylshikimate esterase-like [Glycine max]
Glyma.02G018200	0.08	0.22	hyper	CG	Upstream	LYR motif-containing protein 7 [Cajanus cajan]
Glyma.02G018300	0.48	1	hyper	CG	Genebody	PREDICTED: ATP-dependent RNA helicase A [Arachis duranensis]
Glyma.02G018400	0.48	1	hyper	CG	Upstream	PREDICTED: U-box domain-containing protein 16 [Cicer arietinum]
Glyma.02G020300	0.12	0.25	hyper	CG	Genebody	PREDICTED: probable WRKY transcription factor 61 [Glycine max]
Glyma.02G022500	0.46	0.97	hyper	CG	Genebody	5'-AMP-activated protein kinase subunit beta-2 [Cajanus cajan]
Glyma.02G022800	0.43	0.87	hyper	CG	Genebody	PREDICTED: keratin, type I cytoskeletal 10 [Cicer arietinum]
Glyma.02G023700	0.46	0.92	hyper	CHG	Upstream	PREDICTED: toll/interleukin-1 receptor-like protein [Glycine max]
Glyma.02G029300	0.45	0.9	hyper	CG	Genebody	SAM domain protein [Medicago truncatula]
Glyma.02G029700	0.37	0.78	hyper	CG	Upstream	hypothetical protein glysoja_025408 [Glycine soja]
Glyma.02G029800	0.49	0.99	hyper	CG	Genebody	PREDICTED: protein NLRC3-like [Glycine max]
Glyma.02G030000	0.08	0.37	hyper	CG	Downstream	Disease resistance protein RGA2 [Cajanus cajan]
Glyma.02G032100	0.33	0.14	hyper	CHG	Upstream	GCN5-related N-acetyltransferase family protein [Populus trichocarpa]
Glyma.02G032100	0.37	0.17	hyper	CHH	Upstream	GCN5-related N-acetyltransferase family protein [Populus trichocarpa]
Glyma.02G032100	0.48	0.97	hyper	CG	Genebody	GCN5-related N-acetyltransferase family protein [Populus trichocarpa]
Glyma.02G034300	0.36	0.76	hyper	CG	Genebody	PREDICTED: RNA-binding protein 25-like isoform X1 [Glycine max]
Glyma.02G035800	0.24	0.58	hyper	CG	Genebody	PREDICTED: E3 ubiquitin-protein ligase BOI-like [Glycine max]
Glyma.02G038800	0.21	0.45	hyper	CG	Genebody	PREDICTED: ABC transporter B family member 26, chloroplastic-like isoform X1 [Glycine max]
Glyma.02G040900	0.38	0.77	hyper	CG	Genebody	PREDICTED: ubiquitin carboxyl-terminal hydrolase 17-like isoform X2 [Glycine max]
Glyma.02G041500	0	0.36	hyper	CHG	Genebody	MADS-box protein SVP-like [Glycine max]
Glyma.02G042000	0.2	0.69	hyper	CG	Genebody	PREDICTED: serine acetyltransferase 2-like isoform X3 [Glycine max]
Glyma.02G043400	0.45	0.98	hyper	CG	Genebody	PREDICTED: conserved oligomeric Golgi complex subunit 8-like [Glycine max]
Glyma.02G045000	0.02	0.33	hyper	CG	Genebody	PREDICTED: aspartic proteinase-like protein 1 [Glycine max]
Glyma.02G046500	0.55	0.21	hyper	CHG	Upstream	PREDICTED: GDSL esterase/lipase EXL3-like [Glycine max]
Glyma.02G047700	0.14	0.4	hyper	CG	Downstream	armadillo repeat only protein [Medicago truncatula]
Glyma.02G049100	0.43	0.91	hyper	CG	Genebody	Epidermal growth factor receptor substrate 15 [Gossypium arboreum]
Glyma.02G049600	0.02	0.45	hyper	CG	Genebody	PREDICTED: zinc finger CCCH domain-containing protein 30-like isoform X1 [Glycine max]
Glyma.02G050100	0.13	0.46	hyper	CG	Downstream	PREDICTED: NAC domain-containing protein 37 [Glycine max]
Glyma.02G051100	0.07	0.44	hyper	CHG	Genebody	PREDICTED: GATA transcription factor 5 [Glycine max]
Glyma.02G051100	0.23	0.67	hyper	CG	Genebody	PREDICTED: GATA transcription factor 5 [Glycine max]
Glyma.02G051600	0.07	0.23	hyper	CHG	Genebody	PREDICTED: 3-epi-6-deoxocathasterone 23-monooxygenase-like isoform X1 [Glycine max]
Glyma.02G051800	0.39	0.79	hyper	CHG	Genebody	MORC family CW-type zinc finger protein 4 [Glycine soja]
Glyma.02G051800	0.42	0.87	hyper	CG	Genebody	MORC family CW-type zinc finger protein 4 [Glycine soja]
Glyma.02G053000	0.28	0.6	hyper	CG	Genebody	DUF2351 family protein [Medicago truncatula]
Glyma.02G054900	0.24	0.52	hyper	CHG	Downstream	BnaA08g15240D [Brassica napus]
Glyma.02G056200	0.01	0.49	hyper	CG	Genebody	PREDICTED: sugar transporter ERD6-like 6 [Glycine max]
Glyma.02G057400	0.02	0.22	hyper	CHG	Genebody	PREDICTED: succinate dehydrogenase [ubiquinone] flavoprotein subunit 1, mitochondrial [Glycine max]
Glyma.02G057400	0.16	0.5	hyper	CG	Genebody	PREDICTED: succinate dehydrogenase [ubiquinone] flavoprotein subunit 1, mitochondrial [Glycine max]
Glyma.02G059900	0.14	0.42	hyper	CG	Genebody	PREDICTED: protein DA1-related 1-like [Glycine max]
Glyma.02G059900	0.23	0.49	hyper	CHG	Genebody	PREDICTED: protein DA1-related 1-like [Glycine max]
Glyma.02G060700	0.1	0.23	hyper	CG	Upstream	Itga6 [Gossypium arboreum]
Glyma.02G063600	0.31	0.63	hyper	CG	Genebody	PREDICTED: salicylic acid-binding protein 2-like [Glycine max]
Glyma.02G065600	0.42	0.88	hyper	CG	Genebody	PREDICTED: DNA polymerase beta [Glycine max]
Glyma.02G066300	0.18	0.78	hyper	CG	Upstream	PREDICTED: cytochrome b-c1 complex subunit Rieske-4, mitochondrial-like [Glycine max]
Glyma.02G066300	0.45	0.91	hyper	CHG	Upstream	PREDICTED: cytochrome b-c1 complex subunit Rieske-4, mitochondrial-like [Glycine max]
Glyma.02G068600	0.14	0.41	hyper	CHH	Downstream	PREDICTED: INO80 complex subunit D-like [Glycine max]
Glyma.02G069100	0.43	0.9	hyper	CHG	Genebody	PREDICTED: omega-hydroxypalmitate O-feruloyl transferase [Glycine max]
Glyma.02G069300	0.26	0.58	hyper	CHG	Upstream	PREDICTED: mitochondrial arginine transporter BAC1-like isoform X1 [Glycine max]
Glyma.02G069400	0.1	0.26	hyper	CG	Genebody	PREDICTED: shaggy-related protein kinase eta-like isoform X1 [Glycine max]
Glyma.02G069400	0.26	0.58	hyper	CHG	Upstream	PREDICTED: shaggy-related protein kinase eta-like isoform X1 [Glycine max]
Glyma.02G069900	0.43	0.91	hyper	CG	Genebody	PREDICTED: apyrase 1-like [Glycine max]
Glyma.02G071700	0.04	0.35	hyper	CG	Genebody	ARM repeat protein [Medicago truncatula]
Glyma.02G074900	0.38	0.95	hyper	CG	Genebody	Ribonuclease H [Medicago truncatula]
Glyma.02G075700	0.03	0.28	hyper	CG	Downstream	BnaC06g32840D [Brassica napus]
Glyma.02G075800	0.31	0.7	hyper	CG	Genebody	Os01g0882400, partial [Oryza sativa Japonica Group]
Glyma.02G078200	0.5	1	hyper	CG	Downstream	PREDICTED: UPF0481 protein At3g47200-like [Vigna radiata var. radiata] [Vigna radiata]
Glyma.02G078700	0.2	0.47	hyper	CHG	Genebody	PREDICTED: type IV inositol polyphosphate 5-phosphatase 3-like isoform X1 [Glycine max]
Glyma.02G079100	0.37	0.09	hyper	CHG	Upstream	PREDICTED: UDP-galactose transporter 2 [Glycine max]
Glyma.02G079100	0.57	0.05	hyper	CG	Upstream	PREDICTED: UDP-galactose transporter 2 [Glycine max]
Glyma.02G079900	0.17	0.4	hyper	CG	Genebody	PREDICTED: protein S-acyltransferase 8-like [Glycine max]
Glyma.02G080400	0.4	0.84	hyper	CG	Upstream	PREDICTED: 5-formyltetrahydrofolate cyclo-ligase-like protein COG0212 [Glycine max]
Glyma.02G080500	0.4	0.84	hyper	CG	Genebody	PREDICTED: polypyrimidine tract-binding protein homolog 3-like isoform X3 [Glycine max]
Glyma.02G080900	0.45	0.94	hyper	CG	Genebody	PREDICTED: cellulose synthase A catalytic subunit 2 [UDP-forming] [Glycine max]
Glyma.02G082200	0.47	0.94	hyper	CG	Genebody	PREDICTED: DNA repair helicase UVH6-like [Glycine max]
Glyma.02G084100	0.38	1	hyper	CG	Genebody	chromosome condensation regulator RCC1 repeat protein [Medicago truncatula]
Glyma.02G085000	0.43	0.9	hyper	CHG	Genebody	PREDICTED: protein VAC14 homolog isoform X1 [Glycine max]
Glyma.02G085400	0.29	0.65	hyper	CG	Genebody	PREDICTED: cleavage and polyadenylation specificity factor subunit 3-II [Glycine max]
Glyma.02G087600	0.44	0.93	hyper	CG	Upstream	PREDICTED: cell division cycle 20.2, cofactor of APC complex-like [Glycine max]
Glyma.02G088200	0.34	0.69	hyper	CHG	Genebody	PREDICTED: beta-carotene isomerase D27, chloroplastic-like [Glycine max]
Glyma.02G088900	0.26	0.69	hyper	CHG	Downstream	PREDICTED: non-specific lipid-transfer protein 2 [Glycine max]
Glyma.02G089100	0.16	0.33	hyper	CHG	Downstream	Protein PLASTID MOVEMENT IMPAIRED 2 [Glycine soja]
Glyma.02G089100	0.25	0.06	hyper	CG	Downstream	Protein PLASTID MOVEMENT IMPAIRED 2 [Glycine soja]
Glyma.02G089300	0.16	0.33	hyper	CHG	Upstream	PREDICTED: keratin-associated protein 21-1 [Glycine max]
Glyma.02G089300	0.25	0.06	hyper	CG	Upstream	PREDICTED: keratin-associated protein 21-1 [Glycine max]
Glyma.02G089400	0.16	0.33	hyper	CHG	Downstream	hypothetical protein GLYMA_02G089400 [Glycine max]
Glyma.02G089400	0.25	0.06	hyper	CG	Downstream	hypothetical protein GLYMA_02G089400 [Glycine max]
Glyma.02G090200	0.36	0.88	hyper	CG	Downstream	PREDICTED: histone-lysine N-methyltransferase SETD1B isoform X2 [Glycine max]
Glyma.02G090300	0.36	0.88	hyper	CG	Genebody	PREDICTED: DNA ligase 1 isoform X3 [Glycine max]
Glyma.02G090400	0.16	0.51	hyper	CHG	Genebody	PREDICTED: DNA ligase 1 isoform X1 [Glycine max]
Glyma.02G090700	0.13	0.36	hyper	CG	Downstream	hypothetical protein glysoja_035042 [Glycine soja]
Glyma.02G091700	0.3	0.79	hyper	CG	Genebody	PREDICTED: dolichyl-phosphate beta-glucosyltransferase-like isoform X1 [Glycine max]
Glyma.02G093300	0.07	0.86	hyper	CG	Genebody	Ribosome biogenesis protein BRX1 like [Glycine soja]
Glyma.02G093300	0.15	0.68	hyper	CHG	Upstream	Ribosome biogenesis protein BRX1 like [Glycine soja]
Glyma.02G093600	0.49	0.98	hyper	CG	Genebody	BnaA01g30480D [Brassica napus]
Glyma.02G093800	0.23	0.56	hyper	CG	Genebody	PREDICTED: zinc finger C3H1 domain-containing protein isoform X2 [Prunus mume]
Glyma.02G094000	0.32	0.78	hyper	CHG	Upstream	PREDICTED: transcription factor bHLH110-like isoform X2 [Glycine max]
Glyma.02G094000	0.39	0.87	hyper	CG	Upstream	PREDICTED: transcription factor bHLH110-like isoform X2 [Glycine max]
Glyma.02G094100	0.5	1	hyper	CG	Genebody	PREDICTED: ras-related protein RABE1c [Glycine max]
Glyma.02G094400	0.15	0.32	hyper	CG	Genebody	PREDICTED: probable serine/threonine-protein kinase DDB_G0272254 isoform X1 [Arachis duranensis]
Glyma.02G095100	0.31	0.75	hyper	CG	Genebody	PREDICTED: protein-tyrosine-phosphatase MKP1-like [Glycine max]
Glyma.02G095400	0.09	0.3	hyper	CG	Genebody	Metal tolerance protein 5 [Glycine soja]
Glyma.02G096000	0.5	1	hyper	CG	Upstream	PREDICTED: small nuclear ribonucleoprotein Sm D1-like [Glycine max]
Glyma.02G096100	0.32	0.66	hyper	CG	Downstream	PREDICTED: triphosphate tunel metalloenzyme 3-like [Vigna radiata var. radiata] [Vigna radiata]
Glyma.02G096500	0.01	0.6	hyper	CG	Genebody	amidohydrolase family protein [Medicago truncatula]
Glyma.02G098300	0.35	0.76	hyper	CG	Genebody	PREDICTED: mediator of RNA polymerase II transcription subunit 25 [Glycine max]
Glyma.02G098500	0.41	0.89	hyper	CG	Genebody	PREDICTED: mediator of RNA polymerase II transcription subunit 25-like isoform X4 [Glycine max]
Glyma.02G099400	0.47	1	hyper	CG	Downstream	uncharacterized LOC100500361 [Glycine max]
Glyma.02G100100	0.12	0.28	hyper	CG	Downstream	protein ROTUNDIFOLIA like 15 [Arabidopsis thaliana]
Glyma.02G101000	0.41	0.84	hyper	CG	Genebody	P-loop nucleoside triphosphate hydrolase superfamily protein [Medicago truncatula]
Glyma.02G102000	0.43	1	hyper	CG	Genebody	PREDICTED: pentatricopeptide repeat-containing protein At2g03880, mitochondrial-like isoform X1 [Glycine max]
Glyma.02G103900	0.43	0.96	hyper	CG	Genebody	PREDICTED: polyadenylate-binding protein 2 [Glycine max]
Glyma.02G104000	0.39	0.85	hyper	CHG	Downstream	PREDICTED: 3-epi-6-deoxocathasterone 23-monooxygenase-like [Glycine max]
Glyma.02G104100	0.39	0.85	hyper	CHG	Upstream	3-epi-6-deoxocathasterone 23-monooxygenase [Glycine soja]
Glyma.02G104200	0.31	0.68	hyper	CG	Genebody	PREDICTED: CBS domain-containing protein CBSX1, chloroplastic [Glycine max]
Glyma.02G104300	0.31	0.68	hyper	CG	Upstream	PREDICTED: abscisate beta-glucosyltransferase-like [Glycine max]
Glyma.02G105600	0.45	0.96	hyper	CG	Genebody	PREDICTED: F-box/kelch-repeat protein At1g26930-like [Glycine max]
Glyma.02G106900	0.36	0.77	hyper	CG	Genebody	PREDICTED: probable methyltransferase PMT2 [Glycine max]
Glyma.02G107200	0.47	0.95	hyper	CG	Genebody	PREDICTED: myb-like protein X [Glycine max]
Glyma.02G107800	0.15	0.58	hyper	CG	Genebody	hypothetical protein GLYMA_02G107800 [Glycine max]
Glyma.02G109600	0.04	0.38	hyper	CG	Genebody	CASP-like protein 1 [Glycine soja]
Glyma.02G109700	0.19	0.49	hyper	CG	Genebody	YGL010w-like protein [Medicago truncatula]
Glyma.02G109900	0.41	0.91	hyper	CG	Genebody	PREDICTED: cell division cycle and apoptosis regulator protein 1-like [Glycine max]
Glyma.02G110600	0.32	0.64	hyper	CG	Downstream	PREDICTED: phosphate transporter PHO1 homolog 10-like isoform X1 [Glycine max]
Glyma.02G110600	0.38	0.12	hyper	CHG	Genebody	PREDICTED: phosphate transporter PHO1 homolog 10-like isoform X1 [Glycine max]
Glyma.02G110700	0.32	0.64	hyper	CG	Genebody	PREDICTED: multiple myeloma tumor-associated protein 2 homolog [Glycine max]
Glyma.02G110800	0.04	0.36	hyper	CHG	Genebody	DUF246 domain-containing protein At1g04910 family [Cajanus cajan]
Glyma.02G111800	0.5	1	hyper	CG	Genebody	PREDICTED: probable protein S-acyltransferase 22 [Glycine max]
Glyma.02G113600	0.38	0.13	hyper	CHG	Downstream	PREDICTED: hevamine-A-like [Glycine max]
Glyma.02G113600	0.41	0.9	hyper	CG	Downstream	PREDICTED: hevamine-A-like [Glycine max]
Glyma.02G114800	0.12	0.52	hyper	CHG	Downstream	PREDICTED: probable leucine-rich repeat receptor-like protein kinase At1g35710 [Glycine max]
Glyma.02G115800	0.39	0.14	hyper	CHG	Genebody	PREDICTED: probable arabinosyltransferase ARAD1 [Glycine max]
Glyma.02G115800	0.48	1	hyper	CG	Downstream	PREDICTED: probable arabinosyltransferase ARAD1 [Glycine max]
Glyma.02G116600	0.27	0.63	hyper	CG	Genebody	PREDICTED: protein root UVB sensitive 3 [Glycine max]
Glyma.02G118400	0.1	0.2	hyper	CG	Genebody	Similar to gb|X90982 phosphoenolpyruvate carboxylase (ppc1) from Solanum tuberosum [Arabidopsis thaliana]
Glyma.02G119000	0.41	0.84	hyper	CG	Genebody	PREDICTED: ATP-dependent RNA helicase DHX8-like isoform X1 [Glycine max]
Glyma.02G119100	0.41	0.84	hyper	CG	Upstream	hypothetical protein GLYMA_02G119100 [Glycine max]
Glyma.02G119500	0.19	0.38	hyper	CHH	Upstream	Ubiquinone biosynthesis protein COQ4 like, mitochondrial [Glycine soja]
Glyma.02G120100	0.28	0.82	hyper	CG	Downstream	Ribosome maturation factor rimP [Cajanus cajan]
Glyma.02G121500	0.19	0.46	hyper	CHG	Genebody	PREDICTED: MADS-box protein CMB1-like [Glycine max]
Glyma.02G122600	0.14	0.45	hyper	CHG	Genebody	Zinc finger, SWIM-type [Medicago truncatula]
Glyma.02G122700	0.45	0.92	hyper	CG	Genebody	Formate--tetrahydrofolate ligase [Gossypium arboreum]
Glyma.02G123000	0.06	0.23	hyper	CG	Downstream	PREDICTED: lysosomal Pro-X carboxypeptidase-like isoform X1 [Glycine max]
Glyma.02G123300	0.45	0.93	hyper	CG	Genebody	Geranylgeranyl transferase type-2 subunit alpha [Glycine soja]
Glyma.02G123300	0.49	1	hyper	CHG	Genebody	Geranylgeranyl transferase type-2 subunit alpha [Glycine soja]
Glyma.02G123700	0.44	0.91	hyper	CG	Genebody	PREDICTED: phosphatidylinositol 4-kinase gamma 5 [Glycine max]
Glyma.02G124100	0.02	0.72	hyper	CG	Downstream	PREDICTED: sugar carrier protein C-like [Glycine max]
Glyma.02G124100	0.22	0.73	hyper	CHG	Downstream	PREDICTED: sugar carrier protein C-like [Glycine max]
Glyma.02G124400	0.03	0.25	hyper	CHH	Upstream	Rae1-like protein [Glycine soja]
Glyma.02G124500	0.03	0.25	hyper	CHH	Upstream	PREDICTED: heat shock protein 90-5, chloroplastic [Glycine max]
Glyma.02G125400	0.22	0.79	hyper	CG	Genebody	PREDICTED: WPP domain-interacting tail-anchored protein 2-like isoform X2 [Glycine max]
Glyma.02G126400	0.28	0.57	hyper	CHG	Genebody	PREDICTED: ATP-dependent DNA helicase RRM3-like [Arachis ipaensis]
Glyma.02G126900	0.28	0.63	hyper	CG	Upstream	PREDICTED: F-box/FBD/LRR-repeat protein At1g13570-like [Glycine max]
Glyma.02G127000	0.16	0.38	hyper	CHG	Genebody	LAG1 longevity assurance like 3 [Glycine soja]
Glyma.02G127400	0.34	0.72	hyper	CG	Genebody	PREDICTED: uridine-cytidine kinase C-like [Glycine max]
Glyma.02G127500	0.31	0.66	hyper	CG	Upstream	glutamine synthetase leaf isozyme, chloroplastic [Vigna radiata]
Glyma.02G127900	0.32	0.75	hyper	CG	Genebody	gag-pol polyprotein [Phaseolus vulgaris]
Glyma.02G128500	0.1	0.36	hyper	CG	Genebody	membrane protein [Medicago truncatula]
Glyma.02G129400	0.15	0.37	hyper	CHG	Upstream	BnaC05g25780D [Brassica napus]
Glyma.02G130000	0.44	0.91	hyper	CG	Genebody	PREDICTED: lysine-rich arabinogalactan protein 19-like [Glycine max]
Glyma.02G130100	0.44	0.91	hyper	CG	Downstream	PREDICTED: DNL-type zinc finger protein-like isoform X1 [Glycine max]
Glyma.02G130300	0.05	0.49	hyper	CG	Upstream	hypothetical protein GLYMA_02G130300 [Glycine max]
Glyma.02G130300	0.75	0.35	hyper	CHG	Genebody	hypothetical protein GLYMA_02G130300 [Glycine max]
Glyma.02G130700	0.32	0.64	hyper	CG	Genebody	PREDICTED: phosphoenolpyruvate carboxylase 4-like [Glycine max]
Glyma.02G131500	0.08	0.27	hyper	CG	Genebody	PREDICTED: methylcrotonoyl-CoA carboxylase beta chain, mitochondrial-like isoform X1 [Glycine max]
Glyma.02G131600	0.08	0.27	hyper	CG	Upstream	PREDICTED: protein DJ-1 homolog C-like isoform X2 [Glycine max]
Glyma.02G132200	0.18	0.39	hyper	CHG	Upstream	PREDICTED: abscisic acid 8'-hydroxylase 4-like [Glycine max]
Glyma.02G132500	0.11	0.33	hyper	CHG	Upstream	PREDICTED: ethylene-responsive transcription factor ERF109-like [Glycine max]
Glyma.02G132800	0.43	0.91	hyper	CG	Genebody	PREDICTED: probable LRR receptor-like serine/threonine-protein kinase At1g51810 [Glycine max]
Glyma.02G132900	0.43	0.91	hyper	CG	Upstream	PREDICTED: protein disulfide-isomerase SCO2-like [Glycine max]
Glyma.02G133500	0.26	0	hyper	CHG	Genebody	PREDICTED: zinc-binding alcohol dehydrogenase domain-containing protein 2 isoform X1 [Glycine max]
Glyma.02G133500	0.5	1	hyper	CG	Genebody	PREDICTED: zinc-binding alcohol dehydrogenase domain-containing protein 2 isoform X1 [Glycine max]
Glyma.02G134300	0.22	0.45	hyper	CG	Genebody	PREDICTED: nodulation protein H-like [Glycine max]
Glyma.02G134700	0.02	0.35	hyper	CG	Downstream	plastocyanin-like domain protein [Medicago truncatula]
Glyma.02G135700	0.44	0.89	hyper	CG	Genebody	PREDICTED: LOW QUALITY PROTEIN: phragmoplast orienting kinesin 2-like [Glycine max]
Glyma.02G135700	0.5	0.19	hyper	CHG	Genebody	PREDICTED: LOW QUALITY PROTEIN: phragmoplast orienting kinesin 2-like [Glycine max]
Glyma.02G137100	0.12	0.28	hyper	CHG	Downstream	PREDICTED: something about silencing protein 10-like isoform X1 [Glycine max]
Glyma.02G137200	0.12	0.28	hyper	CHG	Downstream	PREDICTED: eukaryotic translation initiation factor 2A-like [Glycine max]
Glyma.02G137700	0.25	0.1	hyper	CHG	Downstream	PREDICTED: C2 and GRAM domain-containing protein At1g03370-like isoform X1 [Glycine max]
Glyma.02G137700	0.49	1	hyper	CG	Genebody	PREDICTED: C2 and GRAM domain-containing protein At1g03370-like isoform X1 [Glycine max]
Glyma.02G138500	0.43	0.92	hyper	CG	Genebody	PREDICTED: probable phosphoinositide phosphatase SAC9 [Glycine max]
Glyma.02G138800	0	0.22	hyper	CHH	Upstream	mitogen-activated protein kinase 2 [Glycine max]
Glyma.02G138800	0.23	0.5	hyper	CG	Genebody	mitogen-activated protein kinase 2 [Glycine max]
Glyma.02G140100	0.15	0.45	hyper	CG	Downstream	PREDICTED: protein trichome birefringence-like 38 [Glycine max]
Glyma.02G140200	0.15	0.45	hyper	CG	Genebody	Poly(rC)-binding protein 1, partial [Glycine soja]
Glyma.02G140800	0.22	0.45	hyper	CG	Genebody	PREDICTED: uncharacterized protein LOC106796003 [Glycine max]
Glyma.02G140800	0.62	0.15	hyper	CHG	Downstream	PREDICTED: uncharacterized protein LOC106796003 [Glycine max]
Glyma.02G141300	0.47	0.96	hyper	CHG	Genebody	Amino acid permease 2 [Glycine soja]
Glyma.02G141600	0.41	0.96	hyper	CG	Genebody	PREDICTED: probable galacturonosyltransferase 6 isoform X2 [Glycine max]
Glyma.02G141800	0.18	0.39	hyper	CG	Genebody	glutathione reductase, chloroplastic [Glycine max]
Glyma.02G143100	0.1	0.42	hyper	CHG	Upstream	DUF506 family protein [Medicago truncatula]
Glyma.02G144500	0.03	0.21	hyper	CHG	Genebody	protein phosphatase 2C family protein [Medicago truncatula]
Glyma.02G145200	0.49	1	hyper	CG	Genebody	PREDICTED: protein NETWORKED 1D-like [Glycine max]
Glyma.02G147400	0.41	0.86	hyper	CHG	Genebody	PREDICTED: probable transmembrane GTPase FZO-like, chloroplastic isoform X1 [Glycine max]
Glyma.02G149200	0.42	0.84	hyper	CG	Genebody	PREDICTED: protein HUA2-LIKE 2-like isoform X2 [Glycine max]
Glyma.02G149700	0.33	0.73	hyper	CG	Downstream	BnaC03g30510D [Brassica napus]
Glyma.02G149800	0.33	0.73	hyper	CG	Genebody	PREDICTED: mitochondrial ubiquitin ligase activator of NFKB 1-like [Glycine max]
Glyma.02G150300	0.4	0.79	hyper	CG	Genebody	PREDICTED: methyl-CpG-binding domain-containing protein 4-like isoform X1 [Glycine max]
Glyma.02G150900	0.74	0.36	hyper	CHG	Upstream	PREDICTED: LRR receptor-like serine/threonine-protein kinase ERL2 [Glycine max]
Glyma.02G151000	0.18	0.47	hyper	CHG	Genebody	PREDICTED: LEC14B protein [Vigna angularis]
Glyma.02G151400	0.48	0.98	hyper	CG	Genebody	PREDICTED: serine/threonine-protein phosphatase BSL1 [Glycine max]
Glyma.02G151900	0.33	0.69	hyper	CHG	Upstream	PREDICTED: trigger factor [Arachis duranensis]
Glyma.02G152000	0.14	0.32	hyper	CHG	Downstream	PREDICTED: RNA-binding protein BRN1-like isoform X1 [Glycine max]
Glyma.02G153800	0.5	1	hyper	CG	Genebody	PREDICTED: metal tolerance protein 2-like [Glycine max]
Glyma.02G154800	0.49	1	hyper	CG	Downstream	Spastin [Glycine soja]
Glyma.02G154900	0.49	1	hyper	CG	Upstream	hypothetical protein GLYMA_02G154900 [Glycine max]
Glyma.02G155000	0.49	1	hyper	CG	Upstream	Spastin [Glycine soja]
Glyma.02G155100	0.43	0.86	hyper	CG	Genebody	ATPase family AAA domain-containing protein 1 [Glycine soja]
Glyma.02G155100	0.69	0.31	hyper	CHG	Genebody	ATPase family AAA domain-containing protein 1 [Glycine soja]
Glyma.02G155200	0.1	0.33	hyper	CHG	Genebody	PREDICTED: DNA mismatch repair protein PMS1-like [Glycine max]
Glyma.02G155800	0.29	0.66	hyper	CHG	Genebody	PREDICTED: hydroxyisourate hydrolase-like [Glycine max]
Glyma.02G155900	0.14	0.3	hyper	CHG	Upstream	hypothetical protein GLYMA_02G155900 [Glycine max]
Glyma.02G156200	0.44	0.93	hyper	CG	Genebody	PREDICTED: nuclear transport factor 2 [Glycine max]
Glyma.02G157400	0.45	0.94	hyper	CHG	Upstream	polyprotein [Cajanus cajan]
Glyma.02G158100	0.4	0.83	hyper	CHG	Genebody	Erythroid differentiation-related factor 1 [Theobroma cacao]
Glyma.02G159100	0.22	0.54	hyper	CG	Genebody	PREDICTED: protein FLOWERING LOCUS D [Glycine max]
Glyma.02G159300	0.15	0.86	hyper	CG	Upstream	hypothetical protein GLYMA_02G159300 [Glycine max]
Glyma.02G159500	0.01	0.56	hyper	CHG	Downstream	PREDICTED: WW domain-binding protein 4-like isoform X1 [Glycine max]
Glyma.02G159500	0.31	0.74	hyper	CG	Downstream	PREDICTED: WW domain-binding protein 4-like isoform X1 [Glycine max]
Glyma.02G159700	0.01	0.56	hyper	CHG	Genebody	PREDICTED: 101 kDa malaria antigen [Phoenix dactylifera]
Glyma.02G159700	0.31	0.74	hyper	CG	Downstream	PREDICTED: 101 kDa malaria antigen [Phoenix dactylifera]
Glyma.02G159900	0.47	0.96	hyper	CHG	Genebody	PREDICTED: pleiotropic drug resistance protein 2-like isoform X1 [Glycine max]
Glyma.02G160600	0.24	0.72	hyper	CHG	Genebody	hypothetical protein GLYMA_02G160600 [Glycine max]
Glyma.02G160900	0.46	1	hyper	CG	Genebody	PREDICTED: vacuolar amino acid transporter 1 [Glycine max]
Glyma.02G161100	0.11	0.58	hyper	CG	Genebody	bZIP transcription factor bZIP68 [Glycine max]
Glyma.02G161200	0.35	0.75	hyper	CHG	Genebody	PREDICTED: thioredoxin-like 3-2, chloroplastic [Vigna radiata var. radiata] [Vigna radiata]
Glyma.02G161400	0.4	0.86	hyper	CG	Downstream	PREDICTED: ATP-dependent DNA helicase pfh1-like [Glycine max]
Glyma.02G162000	0.58	0.25	hyper	CHG	Upstream	Polyglutamine-binding protein 1 [Cajanus cajan]
Glyma.02G162300	0.1	0.45	hyper	CHG	Genebody	PREDICTED: protein kinase and PP2C-like domain-containing protein isoform X2 [Glycine max]
Glyma.02G162300	0.5	1	hyper	CG	Genebody	PREDICTED: protein kinase and PP2C-like domain-containing protein isoform X2 [Glycine max]
Glyma.02G162500	0.35	0.79	hyper	CG	Genebody	PREDICTED: R3H domain-containing protein 1-like [Vigna radiata var. radiata] [Vigna radiata]
Glyma.02G162600	0.35	0.79	hyper	CG	Downstream	PREDICTED: transcription factor LUX-like [Glycine max]
Glyma.02G162700	0.3	0.65	hyper	CHG	Genebody	PREDICTED: probable inactive purple acid phosphatase 29 isoform X4 [Glycine max]
Glyma.02G163200	0.01	0.5	hyper	CHG	Genebody	PREDICTED: ABC transporter G family member 24-like isoform X1 [Glycine max]
Glyma.02G163200	0.27	0.1	hyper	CG	Upstream	PREDICTED: ABC transporter G family member 24-like isoform X1 [Glycine max]
Glyma.02G164200	0.13	0.35	hyper	CHG	Genebody	hypothetical protein GLYMA_02G164200 [Glycine max]
Glyma.02G164300	0.13	0.35	hyper	CHG	Downstream	RAP annotation release 2, galactose-binding-like domain protein [Medicago truncatula]
Glyma.02G164700	0.34	0.16	hyper	CHG	Genebody	PREDICTED: transcriptional corepressor LEUNIG_HOMOLOG-like isoform X3 [Glycine max]
Glyma.02G164700	0.39	0.83	hyper	CG	Genebody	PREDICTED: transcriptional corepressor LEUNIG_HOMOLOG-like isoform X3 [Glycine max]
Glyma.02G165500	0.49	1	hyper	CG	Upstream	PREDICTED: glycerol-3-phosphate dehydrogenase SDP6, mitochondrial-like isoform X2 [Glycine max]
Glyma.02G165500	0.58	0.27	hyper	CHG	Upstream	PREDICTED: glycerol-3-phosphate dehydrogenase SDP6, mitochondrial-like isoform X2 [Glycine max]
Glyma.02G165900	0.46	0.97	hyper	CG	Upstream	hypothetical protein GLYMA_02G165900 [Glycine max]
Glyma.02G166100	0.42	0.07	hyper	CHG	Downstream	PREDICTED: arginine/serine-rich coiled-coil protein 2 isoform X2 [Glycine max]
Glyma.02G166100	0.47	0.95	hyper	CG	Genebody	PREDICTED: arginine/serine-rich coiled-coil protein 2 isoform X2 [Glycine max]
Glyma.02G167700	0.05	0.33	hyper	CG	Upstream	PREDICTED: universal stress protein A-like protein [Glycine max]
Glyma.02G168000	0.25	0.52	hyper	CG	Genebody	PREDICTED: homogentisate phytyltransferase VTE2-2 isoform X1 [Glycine max]
Glyma.02G168000	0.31	0.15	hyper	CHG	Upstream	PREDICTED: homogentisate phytyltransferase VTE2-2 isoform X1 [Glycine max]
Glyma.02G168300	0.32	0.65	hyper	CG	Genebody	PREDICTED: DNA-directed RNA polymerases II, IV and V subunit 8B-like [Vigna radiata var. radiata] [Vigna radiata]
Glyma.02G168400	0.14	0.4	hyper	CG	Downstream	TRAF-type zinc finger protein [Medicago truncatula]
Glyma.02G168700	0.48	0.98	hyper	CHG	Genebody	PREDICTED: ATP-dependent DNA helicase PIF1-like [Erythranthe guttata]
Glyma.02G168900	0.4	0.82	hyper	CHG	Genebody	PREDICTED: protein RRP5 homolog isoform X1 [Glycine max]
Glyma.02G168900	0.95	0.45	hyper	CG	Genebody	PREDICTED: protein RRP5 homolog isoform X1 [Glycine max]
Glyma.02G169200	0.28	0.6	hyper	CG	Downstream	PREDICTED: serine/threonine-protein phosphatase PP2A-3 catalytic subunit-like isoform X1 [Glycine max]
Glyma.02G170800	0.29	0.62	hyper	CHG	Genebody	60S ribosomal protein L9-2 [Glycine soja]
Glyma.02G170900	0.36	0.87	hyper	CG	Genebody	Protein shisa-5 [Gossypium arboreum]
Glyma.02G172300	0.46	1	hyper	CG	Genebody	Nucleolar pre-ribosomal-associated protein 1 [Glycine soja]
Glyma.02G172400	0.5	1	hyper	CG	Upstream	hypothetical protein GLYMA_02G172400 [Glycine max]
Glyma.02G172700	0.32	0.69	hyper	CG	Genebody	Chaperone protein dnaJ [Cajanus cajan]
Glyma.02G172800	0.14	0.41	hyper	CHG	Upstream	PREDICTED: actin-like [Glycine max]
Glyma.02G172800	0.38	0.04	hyper	CG	Genebody	PREDICTED: actin-like [Glycine max]
Glyma.02G173300	0.42	0.95	hyper	CHG	Upstream	PREDICTED: neurochondrin [Glycine max]
Glyma.02G173600	0.01	0.36	hyper	CHG	Upstream	PREDICTED: probable plastid-lipid-associated protein 13, chloroplastic isoform X1 [Glycine max]
Glyma.02G173600	0.46	1	hyper	CG	Genebody	PREDICTED: probable plastid-lipid-associated protein 13, chloroplastic isoform X1 [Glycine max]
Glyma.02G174100	0.15	0.39	hyper	CG	Genebody	PREDICTED: protein PHOTOPERIOD-INDEPENDENT EARLY FLOWERING 1-like isoform X1 [Glycine max]
Glyma.02G174500	0.41	0.89	hyper	CHG	Upstream	pentatricopeptide (PPR) repeat protein [Medicago truncatula]
Glyma.02G176500	0.32	0.74	hyper	CG	Genebody	alpha/beta hydrolase family protein [Medicago truncatula]
Glyma.02G177800	0.03	0.29	hyper	CG	Downstream	PREDICTED: protein PHR1-LIKE 1-like isoform X3 [Glycine max]
Glyma.02G178200	0	0.77	hyper	CHG	Genebody	Golgin candidate 1 [Glycine soja]
Glyma.02G180400	0.37	0.75	hyper	CHG	Upstream	bromo adjacent-like domain protein [Medicago truncatula]
Glyma.02G180600	0.6	0.26	hyper	CHG	Upstream	receptor-like serine/threonine kinase [Glycine max]
Glyma.02G181200	0.18	0.67	hyper	CG	Genebody	PREDICTED: DNA-directed RNA polymerase I subunit 1-like [Glycine max]
Glyma.02G181300	0.28	0.59	hyper	CG	Upstream	PREDICTED: 1-acyl-sn-glycerol-3-phosphate acyltransferase 2-like [Glycine max]
Glyma.02G181500	0.45	0.04	hyper	CHG	Genebody	Tenascin [Cajanus cajan]
Glyma.02G181500	0.48	0.98	hyper	CG	Genebody	Tenascin [Cajanus cajan]
Glyma.02G182000	0.49	1	hyper	CG	Upstream	PREDICTED: replication protein A 70 kDa DNA-binding subunit C-like [Glycine max]
Glyma.02G182900	0	0.35	hyper	CG	Downstream	PREDICTED: calcium-dependent protein kinase 32-like isoform X1 [Glycine max]
Glyma.02G183900	0.13	0.48	hyper	CHG	Genebody	ADP-ribosylation factor GTPase-activating protein AGD12 [Glycine soja]
Glyma.02G184300	0.25	0.55	hyper	CHG	Downstream	PREDICTED: disease resistance protein RGA2-like [Vigna radiata var. radiata] [Vigna radiata]
Glyma.02G184300	0.42	0.16	hyper	CG	Downstream	PREDICTED: disease resistance protein RGA2-like [Vigna radiata var. radiata] [Vigna radiata]
Glyma.02G185600	0.39	0.92	hyper	CG	Upstream	Gypsy retrotransposon integrase-like protein 1 [Cajanus cajan]
Glyma.02G186800	0.28	0.6	hyper	CG	Genebody	Lysosomal beta glucosidase [Glycine soja]
Glyma.02G188300	0.5	1	hyper	CHG	Genebody	PREDICTED: ABC transporter G family member 22 isoform X1 [Glycine max]
Glyma.02G188400	0.5	1	hyper	CHG	Upstream	PREDICTED: CC-NBS-LRR class disease resistance protein isoform X1 [Glycine max]
Glyma.02G190200	0.43	0.92	hyper	CHG	Downstream	hypothetical protein GLYMA_02G190200 [Glycine max]
Glyma.02G190200	0.48	1	hyper	CG	Genebody	hypothetical protein GLYMA_02G190200 [Glycine max]
Glyma.02G190500	0.42	0.89	hyper	CHG	Genebody	PREDICTED: ATP-dependent DNA helicase RRM3-like [Arachis ipaensis]
Glyma.02G191000	0.36	0.75	hyper	CG	Upstream	PREDICTED: TP53-regulating kinase-like [Vigna angularis]
Glyma.02G191100	0.18	0.55	hyper	CG	Downstream	PREDICTED: DNA-(apurinic or apyrimidinic site) lyase, chloroplastic-like isoform X1 [Glycine max]
Glyma.02G191400	0.2	0.44	hyper	CHG	Upstream	PREDICTED: zinc finger BED domain-containing protein DAYSLEEPER-like [Glycine max]
Glyma.02G191500	0.06	0.25	hyper	CG	Genebody	Folylpolyglutamate synthase [Glycine soja]
Glyma.02G191600	0.12	0.39	hyper	CHG	Genebody	Peptide chain release factor 2, partial [Glycine soja]
Glyma.02G191700	0.41	0.98	hyper	CHG	Downstream	Replication factor C subunit 3 [Glycine soja]
Glyma.02G192200	0.25	0.51	hyper	CG	Genebody	PREDICTED: probable inactive purple acid phosphatase 16 [Glycine max]
Glyma.02G193400	0.33	0.66	hyper	CHG	Downstream	disease resistance protein (TIR-NBS-LRR class) [Medicago truncatula]
Glyma.02G193400	0.98	0.48	hyper	CG	Genebody	disease resistance protein (TIR-NBS-LRR class) [Medicago truncatula]
Glyma.02G194700	0.43	1	hyper	CG	Upstream	Nogo-B receptor [Glycine soja]
Glyma.02G196100	0	0.23	hyper	CG	Upstream	Protein COBRA, partial [Glycine soja]
Glyma.02G196200	0.42	0.85	hyper	CG	Downstream	E3 ubiquitin-protein ligase PUB24 [Glycine soja]
Glyma.02G196400	0.32	0.78	hyper	CHG	Downstream	Retrovirus-related Pol polyprotein from transposon TNT 1-94, partial [Cajanus cajan]
Glyma.02G197100	0.4	0.82	hyper	CHG	Upstream	hypothetical protein glysoja_043878 [Glycine soja]
Glyma.02G197400	0.12	0.26	hyper	CG	Upstream	polyprotein [Cajanus cajan]
Glyma.02G197500	0.19	0.44	hyper	CG	Upstream	hypothetical protein GLYMA_02G197500 [Glycine max]
Glyma.02G197700	0.31	0.62	hyper	CHG	Genebody	PREDICTED: polyadenylate-binding protein-interacting protein 11-like, partial [Glycine max]
Glyma.02G199200	0.32	0.7	hyper	CHG	Upstream	PREDICTED: replication protein A 70 kDa DNA-binding subunit C-like [Glycine max]
Glyma.02G200000	0.35	0.78	hyper	CG	Genebody	PREDICTED: serine/arginine-rich splicing factor 4-like isoform X1 [Glycine max]
Glyma.02G200100	0.35	0.78	hyper	CG	Upstream	hypothetical protein GLYMA_02G200100 [Glycine max]
Glyma.02G201400	0.47	0.95	hyper	CG	Genebody	PREDICTED: sorting nexin 1-like isoform X1 [Glycine max]
Glyma.02G201600	0.25	0.54	hyper	CG	Genebody	chaperone dnaJ-like protein [Medicago truncatula]
Glyma.02G201600	0.63	0.21	hyper	CHG	Downstream	chaperone dnaJ-like protein [Medicago truncatula]
Glyma.02G202100	0.12	0.36	hyper	CHG	Genebody	condensation domain protein [Medicago truncatula]
Glyma.02G202100	0.19	0.41	hyper	CG	Genebody	condensation domain protein [Medicago truncatula]
Glyma.02G202300	0.27	0.69	hyper	CG	Genebody	PREDICTED: tRNA pseudouridine synthase A, mitochondrial-like isoform X1 [Glycine max]
Glyma.02G202800	0.21	0.47	hyper	CG	Upstream	hypothetical protein GLYMA_02G202800 [Glycine max]
Glyma.02G203600	0.42	0.83	hyper	CG	Genebody	PREDICTED: probable LRR receptor-like serine/threonine-protein kinase At2g24230 [Glycine max]
Glyma.02G204100	0.4	0.84	hyper	CG	Genebody	DNAse I-like superfamily protein isoform 3 [Theobroma cacao]
Glyma.02G210000	0.13	0.3	hyper	CHH	Downstream	phage capsid scaffolding protein (GPO) serine peptidase [Medicago truncatula]
Glyma.02G211200	0.13	0.32	hyper	CG	Genebody	PREDICTED: chaperone protein dnaJ 1, mitochondrial-like isoform X1 [Glycine max]
Glyma.02G212600	0	0.29	hyper	CHG	Genebody	PREDICTED: glucose-6-phosphate isomerase 1, chloroplastic [Glycine max]
Glyma.02G212600	0.5	1	hyper	CG	Genebody	PREDICTED: glucose-6-phosphate isomerase 1, chloroplastic [Glycine max]
Glyma.02G212700	0.46	0.93	hyper	CG	Genebody	plant/MNA5-17 protein [Medicago truncatula]
Glyma.02G212800	0.29	0.63	hyper	CG	Downstream	hypothetical protein GLYMA_02G212800 [Glycine max]
Glyma.02G214300	0.5	1	hyper	CG	Genebody	PREDICTED: kinesin-like protein FRA1 [Glycine max]
Glyma.02G215400	0.15	0.46	hyper	CG	Upstream	DUF630 family protein [Medicago truncatula]
Glyma.02G215500	0.4	0.82	hyper	CHG	Genebody	Actin-related protein C1B isoform 2, partial [Theobroma cacao]
Glyma.02G215800	0.3	0.62	hyper	CG	Genebody	UPF0378 protein KIAA0100-like protein [Glycine soja]
Glyma.02G216500	0.01	0.22	hyper	CG	Genebody	XIAP-associated factor 1 [Glycine soja]
Glyma.02G216600	0.42	0.06	hyper	CHG	Downstream	PREDICTED: MADS-box transcription factor 23-like isoform X7 [Glycine max]
Glyma.02G216600	0.5	1	hyper	CG	Downstream	PREDICTED: MADS-box transcription factor 23-like isoform X7 [Glycine max]
Glyma.02G216700	0.42	0.06	hyper	CHG	Upstream	hypothetical protein GLYMA_02G216700 [Glycine max]
Glyma.02G216700	0.5	1	hyper	CG	Upstream	hypothetical protein GLYMA_02G216700 [Glycine max]
Glyma.02G218700	0.5	1	hyper	CG	Genebody	PREDICTED: glycerol-3-phosphate dehydrogenase [NAD(+)] 2, chloroplastic [Glycine max]
Glyma.02G219500	0.34	0.71	hyper	CHG	Upstream	PIF-like transposase [Daucus carota]
Glyma.02G219600	0.34	0.71	hyper	CHG	Genebody	hypothetical protein GLYMA_02G2196002 [Glycine max]
Glyma.02G219900	0.32	0.74	hyper	CG	Downstream	hypothetical protein GLYMA_02G219900 [Glycine max]
Glyma.02G220000	0.32	0.74	hyper	CG	Genebody	PREDICTED: 60S ribosomal protein L10 [Glycine max]
Glyma.02G221300	0.11	0.29	hyper	CG	Genebody	PREDICTED: endonuclease MutS2 isoform X1 [Glycine max]
Glyma.02G221300	0.2	0.53	hyper	CHG	Genebody	PREDICTED: endonuclease MutS2 isoform X1 [Glycine max]
Glyma.02G222000	0.12	0.33	hyper	CHG	Genebody	PREDICTED: WAT1-related protein At5g64700-like isoform X1 [Glycine max]
Glyma.02G222900	0.47	0.94	hyper	CG	Genebody	PREDICTED: mucin-5AC-like [Glycine max]
Glyma.02G223400	0.08	0.31	hyper	CHG	Genebody	PREDICTED: ribonuclease E/G-like protein, chloroplastic isoform X4 [Glycine max]
Glyma.02G223600	0.28	0.59	hyper	CG	Downstream	PREDICTED: probable E3 ubiquitin-protein ligase XERICO [Vigna radiata var. radiata] [Vigna radiata]
Glyma.02G223700	0.4	0.79	hyper	CG	Genebody	PREDICTED: zinc finger protein CONSTANS-LIKE 9-like [Glycine max]
Glyma.02G224700	0.46	0.94	hyper	CHG	Genebody	Polygalacturonase [Glycine soja]
Glyma.02G226300	0.18	0.51	hyper	CG	Genebody	PREDICTED: protein DAMAGED DNA-BINDING 2-like isoform X1 [Glycine max]
Glyma.02G227000	0.43	0.9	hyper	CG	Genebody	PREDICTED: zinc finger CCCH domain-containing protein 66-like [Glycine max]
Glyma.02G227900	0.4	0.81	hyper	CG	Genebody	Chromodomain-helicase-DNA-binding protein 3 [Glycine soja]
Glyma.02G228700	0.36	0.77	hyper	CG	Genebody	PREDICTED: 6-phosphofructo-2-kinase/fructose-2,6-bisphosphatase-like isoform X1 [Glycine max]
Glyma.02G229100	0.04	0.23	hyper	CHH	Upstream	ATP-dependent DNA helicase PIF1, partial [Glycine soja]
Glyma.02G229100	0.64	0.19	hyper	CHG	Genebody	ATP-dependent DNA helicase PIF1, partial [Glycine soja]
Glyma.02G232400	0.43	0.89	hyper	CHG	Downstream	PREDICTED: GDSL esterase/lipase At2g30310-like [Glycine max]
Glyma.02G232900	0.12	0.46	hyper	CG	Upstream	PREDICTED: E3 ubiquitin-protein ligase listerin [Glycine max]
Glyma.02G233000	0.12	0.46	hyper	CG	Genebody	PREDICTED: protein LURP-one-related 7-like [Glycine max]
Glyma.02G233500	0.29	0.65	hyper	CHG	Upstream	tRNA pseudouridine synthase [Medicago truncatula]
Glyma.02G234100	0.27	0.61	hyper	CG	Upstream	PREDICTED: biogenesis of lysosome-related organelles complex 1 subunit 1-like [Glycine max]
Glyma.02G235200	0.1	0.24	hyper	CHG	Downstream	PREDICTED: EPIDERMAL PATTERNING FACTOR-like protein 6 [Glycine max]
Glyma.02G235800	0.49	1	hyper	CG	Genebody	nucleotidyltransferase [Medicago truncatula]
Glyma.02G237200	0.02	0.2	hyper	CHG	Upstream	PREDICTED: probable LRR receptor-like serine/threonine-protein kinase At1g06840 isoform X2 [Glycine max]
Glyma.02G238200	0.3	0.69	hyper	CG	Genebody	Glycogenin-2 [Glycine soja]
Glyma.02G238300	0.42	0.84	hyper	CG	Genebody	PREDICTED: ABC transporter B family member 25, mitochondrial-like [Glycine max]
Glyma.02G238800	0.25	0.58	hyper	CG	Genebody	PREDICTED: 2-hydroxyacyl-CoA lyase-like [Glycine max]
Glyma.02G239600	0.45	0.93	hyper	CG	Upstream	PREDICTED: auxin response factor 8-like isoform X2 [Glycine max]
Glyma.02G242700	0.24	0.53	hyper	CG	Downstream	NAK-type protein kinase precursor [Glycine max]
Glyma.02G242800	0.24	0.53	hyper	CG	Genebody	PREDICTED: receptor protein kinase TMK1 [Vigna radiata var. radiata] [Vigna radiata]
Glyma.02G244200	0.18	0.41	hyper	CG	Genebody	PREDICTED: cysteine-rich repeat secretory protein 60-like [Glycine max]
Glyma.02G244300	0.18	0.41	hyper	CG	Upstream	peroxisomal small heat shock protein [Glycine max]
Glyma.02G244700	0.46	0.95	hyper	CG	Genebody	PREDICTED: glucan endo-1,3-beta-glucosidase 2-like isoform X2 [Glycine max]
Glyma.02G245300	0.23	0.54	hyper	CHG	Upstream	senescence-associated family protein [Populus trichocarpa]
Glyma.02G246300	0.16	0.5	hyper	CG	Upstream	hypothetical protein GLYMA_02G246300 [Glycine max]
Glyma.02G247400	0.04	0.22	hyper	CG	Downstream	PREDICTED: protein AAR2 homolog [Glycine max]
Glyma.02G247500	0.04	0.22	hyper	CG	Downstream	hypothetical protein GLYMA_02G247500 [Glycine max]
Glyma.02G248300	0.31	0.65	hyper	CG	Genebody	PREDICTED: AP3-complex subunit beta-A-like [Glycine max]
Glyma.02G248700	0.26	0.52	hyper	CG	Genebody	PREDICTED: actin-related protein 5-like isoform X1 [Glycine max]
Glyma.02G250000	0.3	0.6	hyper	CG	Genebody	PREDICTED: ARF guanine-nucleotide exchange factor GNOM-like [Glycine max]
Glyma.02G250200	0.26	0.55	hyper	CG	Downstream	PREDICTED: protein phosphatase 2C 37 [Glycine max]
Glyma.02G250300	0.26	0.55	hyper	CG	Genebody	BnaA05g24630D [Brassica napus]
Glyma.02G250500	0.09	0.24	hyper	CG	Upstream	Cytoplasmic tRNA 2-thiolation protein 1 [Theobroma cacao]
Glyma.02G252800	0.04	0.24	hyper	CHG	Upstream	PREDICTED: 18.2 kDa class I heat shock protein [Glycine max]
Glyma.02G253000	0.1	0.41	hyper	CHG	Genebody	RING/FYVE/PHD zinc finger protein [Medicago truncatula]
Glyma.02G255900	0.4	0.8	hyper	CG	Genebody	ubiquitin-binding WIYLD domain protein [Medicago truncatula]
Glyma.02G257300	0.19	0.51	hyper	CG	Genebody	serine/threonine-protein kinase [Acacia mangium]
Glyma.02G257800	0.12	0.54	hyper	CG	Genebody	Syntaxin-binding protein 5 [Glycine soja]
Glyma.02G257800	0.26	0.12	hyper	CHG	Upstream	Syntaxin-binding protein 5 [Glycine soja]
Glyma.02G257900	0.29	0.64	hyper	CHG	Downstream	PREDICTED: 1-aminocyclopropane-1-carboxylate oxidase 2 [Glycine max]
Glyma.02G258200	0.5	1	hyper	CG	Genebody	PREDICTED: clathrin heavy chain 2-like [Glycine max]
Glyma.02G262700	0.25	0.57	hyper	CG	Downstream	40S ribosomal protein S4 [Glycine soja]
Glyma.02G262700	0.4	0.84	hyper	CHG	Downstream	40S ribosomal protein S4 [Glycine soja]
Glyma.02G263000	0.23	0.49	hyper	CHG	Upstream	40S ribosomal protein S4 [Glycine soja]
Glyma.02G265400	0.3	0.67	hyper	CG	Downstream	PREDICTED: nodulin-24-like [Glycine max]
Glyma.02G269300	0.08	0.41	hyper	CG	Genebody	PREDICTED: nucleobase-ascorbate transporter 1-like isoform X2 [Glycine max]
Glyma.02G270800	0.12	0.41	hyper	CG	Genebody	PREDICTED: chitin elicitor receptor kinase 1-like isoform X2 [Glycine max]
Glyma.02G271100	0.31	0.8	hyper	CG	Genebody	Ubiquitin fusion degradation protein 1 like [Glycine soja]
Glyma.02G271800	0.05	0.27	hyper	CHG	Upstream	PREDICTED: rRNA-processing protein UTP23 homolog [Glycine max]
Glyma.02G271800	0.14	0.37	hyper	CG	Upstream	PREDICTED: rRNA-processing protein UTP23 homolog [Glycine max]
Glyma.02G271900	0.05	0.27	hyper	CHG	Upstream	PREDICTED: structural maintenance of chromosomes protein 3-like [Glycine max]
Glyma.02G271900	0.14	0.37	hyper	CG	Upstream	PREDICTED: structural maintenance of chromosomes protein 3-like [Glycine max]
Glyma.02G272200	0.5	1	hyper	CG	Genebody	PREDICTED: abscisic-aldehyde oxidase-like [Glycine max]
Glyma.02G273200	0.33	0.82	hyper	CG	Genebody	PREDICTED: T-complex protein 1 subunit eta-like [Glycine max]
Glyma.02G273300	0.07	0.24	hyper	CHG	Upstream	Trans-2,3-enoyl-CoA reductase [Glycine soja]
Glyma.02G273300	0.33	0.82	hyper	CG	Downstream	Trans-2,3-enoyl-CoA reductase [Glycine soja]
Glyma.02G274600	0.43	0.94	hyper	CG	Genebody	PREDICTED: ETHYLENE INSENSITIVE 3-like 1 protein [Glycine max]
Glyma.02G275400	0.27	0.99	hyper	CHG	Upstream	PREDICTED: UBP1-associated protein 2B-like [Glycine max]
Glyma.02G277200	0.49	1	hyper	CG	Genebody	Nuclear control of ATPase protein 2 [Glycine soja]
Glyma.02G277900	0.08	0.24	hyper	CG	Genebody	PREDICTED: hydroxymethylglutaryl-CoA lyase, mitochondrial-like [Glycine max]
Glyma.02G279500	0.11	0.27	hyper	CG	Downstream	Telomerase-binding protein EST1A [Glycine soja]
Glyma.02G279600	0.11	0.27	hyper	CG	Downstream	Hyp O-arabinosyltransferase homolog [Lotus japonicus]
Glyma.02G281000	0.07	0.3	hyper	CG	Genebody	PREDICTED: protein CHROMATIN REMODELING 5-like [Glycine max]
Glyma.02G281700	0.5	1	hyper	CG	Genebody	PREDICTED: auxin response factor 6-like [Glycine max]
Glyma.02G281900	0.31	0.94	hyper	CG	Genebody	maternal effect embryo arrest protein [Medicago truncatula]
Glyma.02G282000	0.42	0.89	hyper	CG	Genebody	PREDICTED: probable polyamine oxidase 2 [Glycine max]
Glyma.02G284000	0.22	0.58	hyper	CHG	Upstream	TMV resistance protein N [Glycine soja]
Glyma.02G285700	0.46	0.93	hyper	CG	Downstream	PREDICTED: two-pore potassium channel 3-like isoform X1 [Glycine max]
Glyma.02G285800	0.46	0.93	hyper	CG	Genebody	F12K11.16 [Arabidopsis thaliana]
Glyma.02G288600	0.3	0.71	hyper	CG	Upstream	PREDICTED: probable LRR receptor-like serine/threonine-protein kinase At1g07650 isoform X1 [Glycine max]
Glyma.02G289700	0.35	0.81	hyper	CG	Genebody	PREDICTED: DNA polymerase I A, chloroplastic/mitochondrial-like [Glycine max]
Glyma.02G290200	0.42	0.91	hyper	CG	Genebody	U3 small nucleolar RNA-associated protein [Medicago truncatula]
Glyma.02G290200	0.48	0.23	hyper	CHG	Genebody	U3 small nucleolar RNA-associated protein [Medicago truncatula]
Glyma.02G290400	0.49	0.99	hyper	CG	Downstream	PREDICTED: toll interleukin receptor isoform X1 [Glycine max]
Glyma.02G290500	0.49	0.99	hyper	CG	Genebody	PREDICTED: DEAD-box ATP-dependent RNA helicase 32-like isoform X1 [Glycine max]
Glyma.02G290600	0.34	0.68	hyper	CG	Genebody	BnaA04g07810D [Brassica napus]
Glyma.02G292300	0.49	1	hyper	CG	Genebody	Rab3 GTPase-activating protein catalytic subunit [Glycine soja]
Glyma.02G292500	0.41	0.87	hyper	CHG	Downstream	PREDICTED: dihydrolipoyllysine-residue succinyltransferase component of 2-oxoglutarate dehydrogenase complex 2, mitochondrial [Glycine max]
Glyma.02G292600	0.41	0.87	hyper	CHG	Upstream	PREDICTED: B-cell receptor-associated protein 31-like [Nelumbo nucifera]
Glyma.02G292700	0.41	0.87	hyper	CHG	Downstream	PREDICTED: stigma-specific STIG1-like protein 1 [Glycine max]
Glyma.02G293300	0.13	0.47	hyper	CG	Genebody	PREDICTED: zinc finger protein 695-like [Glycine max]
Glyma.02G293400	0.13	0.47	hyper	CG	Upstream	PREDICTED: probable WRKY transcription factor 31 [Glycine max]
Glyma.02G295000	0.49	1	hyper	CG	Genebody	PREDICTED: phosphatidate cytidylyltransferase 1-like [Glycine max]
Glyma.02G295200	0.27	0.67	hyper	CG	Genebody	PREDICTED: protein HOMOLOG OF MAMMALIAN LYST-INTERACTING PROTEIN 5-like isoform X1 [Glycine max]
Glyma.02G295300	0.12	0.45	hyper	CG	Genebody	PREDICTED: indole-3-acetate O-methyltransferase 1-like [Glycine max]
Glyma.02G296100	0.32	0.67	hyper	CG	Upstream	PREDICTED: stomatal closure-related actin-binding protein 1-like [Glycine max]
Glyma.02G296200	0.32	0.67	hyper	CG	Downstream	PREDICTED: protein ENHANCED DOWNY MILDEW 2-like isoform X1 [Glycine max]
Glyma.02G297500	0.02	0.21	hyper	CG	Genebody	HR-like lesion-inducing protein [Medicago truncatula]
Glyma.02G297600	0.02	0.21	hyper	CG	Upstream	nucleic acid-binding protein [Medicago truncatula]
Glyma.02G297900	0.31	0.68	hyper	CHG	Downstream	mTERF domain-containing protein 1, mitochondrial [Glycine soja]
Glyma.02G298000	0.31	0.68	hyper	CHG	Genebody	PREDICTED: zinc finger CCCH domain-containing protein 18-like [Glycine max]
Glyma.02G301800	0.08	0.29	hyper	CG	Upstream	PREDICTED: oligopeptide transporter 1-like [Glycine max]
Glyma.02G303600	0.39	0.78	hyper	CG	Upstream	PREDICTED: zinc finger CCCH domain-containing protein 4-like [Glycine max]
Glyma.02G306400	0.5	1	hyper	CHG	Upstream	PREDICTED: protein DGCR14-like [Glycine max]
Glyma.02G306700	0.25	0.59	hyper	CG	Genebody	PREDICTED: heterogeneous nuclear ribonucleoprotein 1-like [Glycine max]
Glyma.02G307900	0.06	0.33	hyper	CG	Genebody	PREDICTED: fimbrin-5-like [Glycine max]
Glyma.02G309400	0.4	0.92	hyper	CG	Genebody	PREDICTED: transmembrane 9 superfamily member 12-like [Glycine max]
Glyma.02G309500	0.06	0.36	hyper	CG	Downstream	Chlorophyll a-b binding protein 3, chloroplastic [Glycine soja]
Glyma.02G310900	0.45	0.9	hyper	CG	Genebody	PREDICTED: Niemann-Pick C1 protein-like isoform X1 [Glycine max]
Glyma.02G310900	0.65	0.22	hyper	CHG	Genebody	PREDICTED: Niemann-Pick C1 protein-like isoform X1 [Glycine max]
Glyma.02G311300	0.46	0.96	hyper	CG	Genebody	PREDICTED: intersectin-2-like [Glycine max]
Glyma.02G311400	0.46	0.96	hyper	CG	Downstream	PREDICTED: EH domain-containing protein 2-like [Glycine max]
Glyma.02G311500	0.17	0.59	hyper	CHG	Genebody	Glutamate receptor 3.2 [Glycine soja]
Glyma.02G311500	0.8	0.35	hyper	CG	Downstream	Glutamate receptor 3.2 [Glycine soja]
Glyma.02G312000	0	0.42	hyper	CHG	Genebody	PREDICTED: CMP-sialic acid transporter 4-like [Glycine max]
Glyma.02G312000	0.25	0.63	hyper	CG	Genebody	PREDICTED: CMP-sialic acid transporter 4-like [Glycine max]
Glyma.02G312200	0.35	0.85	hyper	CG	Genebody	PREDICTED: brefeldin A-inhibited guanine nucleotide-exchange protein 1-like [Glycine max]
Glyma.02G312200	0.86	0.4	hyper	CHG	Upstream	PREDICTED: brefeldin A-inhibited guanine nucleotide-exchange protein 1-like [Glycine max]
Glyma.03G000800	0.07	0.38	hyper	CG	Genebody	PREDICTED: late embryogenesis abundant protein At1g64065-like [Glycine max]
Glyma.03G000800	1	0.42	hyper	CHG	Upstream	PREDICTED: late embryogenesis abundant protein At1g64065-like [Glycine max]
Glyma.03G001400	0.21	0.88	hyper	CG	Genebody	PREDICTED: KH domain-containing protein At2g38610-like [Glycine max]
Glyma.03G002600	0.45	0.92	hyper	CG	Genebody	PREDICTED: protein ROOT PRIMORDIUM DEFECTIVE 1-like [Glycine max]
Glyma.03G003000	0.29	0.71	hyper	CHG	Genebody	Serine/Threonine kinase, plant-type protein [Medicago truncatula]
Glyma.03G003100	0.24	0.64	hyper	CG	Upstream	Serine/Threonine kinase, plant-type protein [Medicago truncatula]
Glyma.03G003600	0.29	0.64	hyper	CG	Upstream	PREDICTED: translocase of chloroplast 34 [Glycine max]
Glyma.03G003700	0.29	0.64	hyper	CG	Upstream	BnaC08g27630D [Brassica napus]
Glyma.03G004800	0.23	0.51	hyper	CG	Genebody	PREDICTED: microtubule-associated protein futsch-like [Gossypium arboreum]
Glyma.03G007100	0.3	0.61	hyper	CHG	Genebody	PREDICTED: lipase 1-like isoform X1 [Glycine max]
Glyma.03G008500	0.5	1	hyper	CG	Genebody	PREDICTED: SKP1-like protein 21 isoform X5 [Glycine max]
Glyma.03G009000	0.17	0.48	hyper	CG	Genebody	phosphatidylinositol N-acetyglucosaminlytransferase subunit P-like protein [Medicago truncatula]
Glyma.03G009100	0.17	0.48	hyper	CG	Downstream	PREDICTED: post-GPI attachment to proteins factor 3-like isoform X1 [Glycine max]
Glyma.03G009600	0.3	0.86	hyper	CG	Genebody	PREDICTED: gibberellin 3-beta-dioxygenase 4-like [Glycine max]
Glyma.03G009700	0.25	0.77	hyper	CG	Genebody	Sn1-specific diacylglycerol lipase alpha [Glycine soja]
Glyma.03G010400	0.13	0.41	hyper	CG	Upstream	Ripening related protein family [Medicago truncatula]
Glyma.03G010500	0.13	0.41	hyper	CG	Downstream	PREDICTED: ripening-related protein 3-like [Vigna angularis]
Glyma.03G011000	0.36	0.76	hyper	CG	Genebody	PREDICTED: probable serine/threonine-protein kinase At5g41260 [Glycine max]
Glyma.03G011400	0.62	0.28	hyper	CHG	Upstream	PREDICTED: lysine-specific demethylase JMJ25-like [Glycine max]
Glyma.03G011800	0.42	0.85	hyper	CG	Downstream	hypothetical protein GLYMA_03G011800 [Glycine max]
Glyma.03G012300	0.37	0.82	hyper	CHG	Genebody	helicase-like protein [Arabidopsis thaliana]
Glyma.03G014300	0.09	0.3	hyper	CHG	Downstream	PREDICTED: (+)-neomenthol dehydrogenase-like isoform X1 [Glycine max]
Glyma.03G014700	0.22	0.49	hyper	CG	Genebody	PREDICTED: DEAD-box ATP-dependent RNA helicase 13-like [Glycine max]
Glyma.03G014800	0.29	0.64	hyper	CG	Downstream	PREDICTED: auxin-responsive protein SAUR71 [Arachis duranensis]
Glyma.03G014900	0.29	0.64	hyper	CG	Genebody	PREDICTED: DEAD-box ATP-dependent RNA helicase 10-like [Glycine max]
Glyma.03G015200	0.23	0.02	hyper	CHG	Genebody	PREDICTED: suppressor protein SRP40-like [Glycine max]
Glyma.03G015200	0.39	0.95	hyper	CG	Genebody	PREDICTED: suppressor protein SRP40-like [Glycine max]
Glyma.03G016700	0.21	0.66	hyper	CG	Genebody	PREDICTED: probable methyltransferase PMT13 [Glycine max]
Glyma.03G017100	0.3	0.61	hyper	CG	Genebody	PREDICTED: protein spotted leaf 11-like [Glycine max]
Glyma.03G018600	0.36	0.97	hyper	CHG	Downstream	Ubiquitin-related modifier 1 like 2 [Glycine soja]
Glyma.03G018900	0.1	0.28	hyper	CHG	Upstream	Phospholipase D beta 1 [Glycine soja]
Glyma.03G019000	0.1	0.28	hyper	CHG	Downstream	PREDICTED: subtilisin-like protease SBT1.1 [Glycine max]
Glyma.03G019200	0.35	0.74	hyper	CG	Downstream	PREDICTED: lysophospholipid acyltransferase LPEAT2-like [Glycine max]
Glyma.03G020800	0.23	0.64	hyper	CHG	Genebody	PREDICTED: synaptotagmin-5-like isoform X1 [Glycine max]
Glyma.03G020800	0.45	0.92	hyper	CG	Genebody	PREDICTED: synaptotagmin-5-like isoform X1 [Glycine max]
Glyma.03G021400	0.06	0.37	hyper	CG	Genebody	PREDICTED: LOW QUALITY PROTEIN: BEACH domain-containing protein C2-like [Glycine max]
Glyma.03G021400	0.09	0.38	hyper	CHG	Genebody	PREDICTED: LOW QUALITY PROTEIN: BEACH domain-containing protein C2-like [Glycine max]
Glyma.03G021500	0.07	0.25	hyper	CG	Upstream	cytochrome P450 family protein [Medicago truncatula]
Glyma.03G021600	0.07	0.25	hyper	CG	Downstream	PREDICTED: cytochrome P450 704C1 [Glycine max]
Glyma.03G021800	0.13	0.68	hyper	CHG	Upstream	NADH dehydrogenase [ubiquinone] 1 alpha subcomplex subunit 8 [Cajanus cajan]
Glyma.03G022300	0.09	0.27	hyper	CG	Genebody	PREDICTED: 4-hydroxy-tetrahydrodipicolinate synthase, chloroplastic-like [Glycine max]
Glyma.03G022400	0.09	0.27	hyper	CG	Upstream	PREDICTED: blue-light photoreceptor PHR2-like, partial [Glycine max]
Glyma.03G024000	0.44	0.92	hyper	CG	Genebody	PREDICTED: probable ATP-dependent RNA helicase DHX37 [Glycine max]
Glyma.03G024300	0.09	0.32	hyper	CHG	Downstream	PREDICTED: ruBisCO-associated protein-like [Glycine max]
Glyma.03G024300	0.34	0.81	hyper	CG	Downstream	PREDICTED: ruBisCO-associated protein-like [Glycine max]
Glyma.03G026200	0.09	0.39	hyper	CHG	Upstream	Non-specific lipid-transfer protein AP10 [Cajanus cajan]
Glyma.03G026300	0.22	0.49	hyper	CHG	Genebody	PREDICTED: exocyst complex component SEC6-like isoform X3 [Glycine max]
Glyma.03G026300	0.52	0.22	hyper	CG	Genebody	PREDICTED: exocyst complex component SEC6-like isoform X3 [Glycine max]
Glyma.03G026700	0.05	0.34	hyper	CG	Genebody	PREDICTED: pentatricopeptide repeat-containing protein At2g45350, chloroplastic [Glycine max]
Glyma.03G027700	0.15	0.66	hyper	CHG	Genebody	PREDICTED: hemK methyltransferase family member 2-like [Glycine max]
Glyma.03G027800	0.15	0.66	hyper	CHG	Downstream	PREDICTED: pentatricopeptide repeat-containing protein At2g22410, mitochondrial [Glycine max]
Glyma.03G029500	0.25	0.53	hyper	CHG	Upstream	PREDICTED: cysteine-rich repeat secretory protein 15-like [Glycine max]
Glyma.03G030100	0.37	0.77	hyper	CHG	Upstream	cytochrome P450 83B1-like precursor [Glycine max]
Glyma.03G030200	0.32	0.77	hyper	CG	Genebody	hypothetical protein GLYMA_03G030200 [Glycine max]
Glyma.03G030300	0.32	0.77	hyper	CG	Downstream	PREDICTED: cytochrome P450 83B1-like [Glycine max]
Glyma.03G030700	0.15	0.34	hyper	CG	Upstream	PREDICTED: T-complex protein 1 subunit theta [Glycine max]
Glyma.03G030700	0.73	0.24	hyper	CHG	Upstream	PREDICTED: T-complex protein 1 subunit theta [Glycine max]
Glyma.03G031400	0.29	0.58	hyper	CHG	Upstream	PREDICTED: cytochrome P450 71A1-like [Glycine max]
Glyma.03G032300	0.16	0.42	hyper	CG	Downstream	receptor-like kinase [Medicago truncatula]
Glyma.03G032600	0.44	1	hyper	CHG	Downstream	PREDICTED: UDP-glycosyltransferase 72D1-like [Glycine max]
Glyma.03G032900	0.34	0.69	hyper	CHG	Genebody	PAP-associated domain-containing protein 5 [Cajanus cajan]
Glyma.03G032900	0.45	0.93	hyper	CG	Genebody	PAP-associated domain-containing protein 5 [Cajanus cajan]
Glyma.03G033000	0.3	0.62	hyper	CG	Upstream	hypothetical protein GLYMA_03G033000 [Glycine max]
Glyma.03G034400	0.01	0.52	hyper	CHG	Genebody	NB-LRR type disease resistance protein Rps1-k-2 [Glycine max]
Glyma.03G034500	0.38	0	hyper	CG	Upstream	NB-LRR type disease resistance protein Rps1-k-2 [Glycine max]
Glyma.03G034600	0.21	0.5	hyper	CG	Upstream	ATPase family AAA domain-containing protein 1 [Cajanus cajan]
Glyma.03G035200	0.43	0.87	hyper	CG	Genebody	PREDICTED: B3 domain-containing transcription repressor VAL2-like isoform X1 [Glycine max]
Glyma.03G035200	0.51	0.16	hyper	CHG	Upstream	PREDICTED: B3 domain-containing transcription repressor VAL2-like isoform X1 [Glycine max]
Glyma.03G035900	0.48	0.96	hyper	CHG	Upstream	PREDICTED: MACPF domain-containing protein CAD1-like [Glycine max]
Glyma.03G036000	0.23	0.62	hyper	CG	Genebody	PREDICTED: serine/threonine-protein kinase HT1-like isoform X2 [Glycine max]
Glyma.03G036100	0.23	0.62	hyper	CG	Upstream	hypothetical protein GLYMA_03G036100 [Glycine max]
Glyma.03G037300	0.09	0.26	hyper	CHG	Downstream	NB-LRR type disease resistance protein Rps1-k-2 [Glycine max]
Glyma.03G037400	0.45	0.95	hyper	CHG	Genebody	NB-LRR type disease resistance protein Rps1-k-2 [Glycine max]
Glyma.03G038000	0.08	0.22	hyper	CHG	Upstream	PREDICTED: mitochondrial arginine transporter BAC1-like [Glycine max]
Glyma.03G038800	0.08	0.42	hyper	CG	Genebody	NB-LRR type disease resistance protein Rps1-k-2 [Glycine max]
Glyma.03G038800	0.4	0.19	hyper	CHG	Downstream	NB-LRR type disease resistance protein Rps1-k-2 [Glycine max]
Glyma.03G038900	0.32	0.82	hyper	CG	Upstream	CBL-interacting protein kinase 18 [Glycine soja]
Glyma.03G039300	0.08	0.37	hyper	CG	Genebody	NB-LRR type disease resistance protein Rps1-k-2 [Glycine max]
Glyma.03G039400	0.08	0.37	hyper	CG	Upstream	PREDICTED: U3 small nucleolar ribonucleoprotein protein MPP10-like [Glycine max]
Glyma.03G039400	0.33	0.67	hyper	CHG	Downstream	PREDICTED: U3 small nucleolar ribonucleoprotein protein MPP10-like [Glycine max]
Glyma.03G039900	0.23	0.64	hyper	CG	Upstream	PREDICTED: clustered mitochondria protein-like isoform X2 [Glycine max]
Glyma.03G040200	0.24	0.52	hyper	CG	Upstream	PREDICTED: probable metal-nicotianamine transporter YSL6 [Cicer arietinum]
Glyma.03G043300	0.41	0.93	hyper	CHG	Genebody	methyltransferase domain protein [Medicago truncatula]
Glyma.03G044400	0.36	0.89	hyper	CG	Upstream	PREDICTED: dirigent protein 22-like [Glycine max]
Glyma.03G044800	0.1	0.26	hyper	CHG	Upstream	PREDICTED: zinc finger BED domain-containing protein DAYSLEEPER-like [Glycine max]
Glyma.03G044800	0.46	0.93	hyper	CG	Genebody	PREDICTED: zinc finger BED domain-containing protein DAYSLEEPER-like [Glycine max]
Glyma.03G047700	0.25	0.81	hyper	CG	Upstream	PREDICTED: disease resistance protein RPP5-like isoform X1 [Glycine max]
Glyma.03G050000	0.05	0.21	hyper	CG	Genebody	DUF538 family protein [Medicago truncatula]
Glyma.03G052500	0.43	0.87	hyper	CHG	Genebody	Os06g0658400, partial [Oryza sativa Japonica Group]
Glyma.03G052800	0.39	0.19	hyper	CG	Genebody	PREDICTED: TMV resistance protein N-like isoform X2 [Glycine max]
Glyma.03G052800	0.43	0.87	hyper	CHG	Genebody	PREDICTED: TMV resistance protein N-like isoform X2 [Glycine max]
Glyma.03G052900	0.28	0.61	hyper	CHG	Upstream	Receptor-like protein 12 [Glycine soja]
Glyma.03G053000	0.35	0.77	hyper	CG	Genebody	Receptor-like protein 12 [Glycine soja]
Glyma.03G053500	0.47	1	hyper	CG	Genebody	PREDICTED: TMV resistance protein N-like isoform X2 [Glycine max]
Glyma.03G054100	0.38	0.75	hyper	CG	Genebody	PREDICTED: TMV resistance protein N-like isoform X2 [Glycine max]
Glyma.03G054200	0.32	0.81	hyper	CG	Downstream	hypothetical protein GLYMA_03G054200 [Glycine max]
Glyma.03G054300	0.14	0.3	hyper	CG	Upstream	PREDICTED: TMV resistance protein N-like [Glycine max]
Glyma.03G054500	0.04	0.29	hyper	CG	Downstream	PREDICTED: TMV resistance protein N-like [Glycine max]
Glyma.03G055600	0.26	0.6	hyper	CG	Upstream	hypothetical protein GLYMA_03G055600 [Glycine max]
Glyma.03G055900	0.36	0.79	hyper	CG	Genebody	PREDICTED: AMP deaminase-like [Glycine max]
Glyma.03G056600	0.45	0.95	hyper	CG	Upstream	PREDICTED: replication protein A 70 kDa DNA-binding subunit A-like [Glycine max]
Glyma.03G056600	0.65	0.31	hyper	CHG	Genebody	PREDICTED: replication protein A 70 kDa DNA-binding subunit A-like [Glycine max]
Glyma.03G056700	0.14	0.35	hyper	CHH	Upstream	omega-3 fatty acid desaturase, chloroplastic-like [Glycine max]
Glyma.03G057200	0.32	0.72	hyper	CHG	Upstream	PREDICTED: thiamine thiazole synthase, chloroplastic-like [Glycine max]
Glyma.03G057400	0.84	0.35	hyper	CG	Upstream	hypothetical protein GLYMA_03G057400 [Glycine max]
Glyma.03G057700	0.06	0.21	hyper	CHG	Upstream	stress up-regulated Nod 19 protein [Medicago truncatula]
Glyma.03G058200	0.02	0.54	hyper	CG	Genebody	PREDICTED: protein-lysine methyltransferase METTL21B [Vigna radiata var. radiata] [Vigna radiata]
Glyma.03G058400	0	0.5	hyper	CG	Genebody	26S proteasome regulatory subunit 4 like A, partial [Glycine soja]
Glyma.03G058400	0.41	0.87	hyper	CHG	Genebody	26S proteasome regulatory subunit 4 like A, partial [Glycine soja]
Glyma.03G058800	0.45	0.91	hyper	CHG	Upstream	PREDICTED: uncharacterized protein LOC100779876 [Glycine max]
Glyma.03G059000	0.41	0.93	hyper	CHG	Downstream	PREDICTED: ATP-dependent DNA helicase PIF1-like, partial [Glycine max]
Glyma.03G059200	0.01	0.26	hyper	CHG	Genebody	PREDICTED: probable envelope ADP,ATP carrier protein, chloroplastic [Glycine max]
Glyma.03G059800	0.09	0.21	hyper	CHH	Downstream	Beta-galactosidase 3 [Glycine soja]
Glyma.03G060500	0.48	0.99	hyper	CG	Genebody	Endonuclease/exonuclease/phosphatase [Medicago truncatula]
Glyma.03G060900	0.33	0.88	hyper	CG	Genebody	PREDICTED: BAG family molecular chaperone regulator 6-like [Glycine max]
Glyma.03G060900	0.53	0.25	hyper	CHG	Genebody	PREDICTED: BAG family molecular chaperone regulator 6-like [Glycine max]
Glyma.03G061100	0.37	0.76	hyper	CHG	Genebody	hypothetical protein GLYMA_03G061100 [Glycine max]
Glyma.03G062300	0.11	0.37	hyper	CG	Downstream	Phosphoglucan, water dikinase, chloroplastic [Glycine soja]
Glyma.03G063300	0.32	0.66	hyper	CHG	Downstream	DUF674 family protein [Medicago truncatula]
Glyma.03G063300	0.44	0.91	hyper	CG	Downstream	DUF674 family protein [Medicago truncatula]
Glyma.03G063900	0.5	0.99	hyper	CG	Upstream	PREDICTED: auxin transporter-like protein 4 [Glycine max]
Glyma.03G064400	0.24	0.59	hyper	CG	Genebody	PREDICTED: GPI transamidase component PIG-T-like isoform X1 [Glycine max]
Glyma.03G064500	0.24	0.59	hyper	CG	Downstream	hypothetical protein GLYMA_03G064500 [Glycine max]
Glyma.03G065500	0.09	0.42	hyper	CG	Genebody	Brassinosteroid-regulated protein BRU1 [Glycine soja]
Glyma.03G065600	0.38	0.8	hyper	CG	Genebody	PREDICTED: BTB/POZ domain-containing protein At3g09030-like [Glycine max]
Glyma.03G066400	0.39	0.85	hyper	CHG	Downstream	retroelement pol polyprotein-like [Arabidopsis thaliana]
Glyma.03G067000	0.07	0.23	hyper	CHG	Genebody	Transcription factor MYB1R1 [Glycine soja]
Glyma.03G067900	0.26	0.66	hyper	CG	Downstream	hypothetical protein GLYMA_03G067900 [Glycine max]
Glyma.03G068200	0.43	0.88	hyper	CHG	Upstream	PREDICTED: factor Xa inhibitor BuXI-like [Glycine max]
Glyma.03G068400	0.42	0.87	hyper	CHG	Upstream	ATP-dependent DNA helicase PIF1, partial [Glycine soja]
Glyma.03G068500	0.42	0.87	hyper	CHG	Downstream	BnaAnng28900D, partial [Brassica napus]
Glyma.03G068800	0.46	0.96	hyper	CG	Downstream	PREDICTED: glucose-induced degradation protein 4 homolog [Glycine max]
Glyma.03G068900	0.02	0.3	hyper	CG	Genebody	PREDICTED: mitotic-spindle organizing protein 1B [Glycine max]
Glyma.03G068900	0.46	0.98	hyper	CHG	Upstream	PREDICTED: mitotic-spindle organizing protein 1B [Glycine max]
Glyma.03G069000	0.3	0.6	hyper	CG	Upstream	PREDICTED: CBS domain-containing protein CBSCBSPB1-like [Glycine max]
Glyma.03G069100	0.3	0.6	hyper	CG	Upstream	PREDICTED: protein prune homolog isoform X3 [Glycine max]
Glyma.03G069500	0.41	1	hyper	CG	Genebody	PREDICTED: protein FAR1-RELATED SEQUENCE 5-like [Glycine max]
Glyma.03G069800	0.5	1	hyper	CG	Genebody	PREDICTED: serine/threonine-protein kinase ATG1-like isoform X3 [Glycine max]
Glyma.03G070100	0.14	0.35	hyper	CG	Upstream	Aldo-keto reductase family 4 member C9 [Glycine soja]
Glyma.03G070500	0.21	0.42	hyper	CG	Genebody	PREDICTED: auxin response factor 9 isoform X1 [Glycine max]
Glyma.03G070900	0.06	0.23	hyper	CG	Downstream	PREDICTED: BEL1-like homeodomain protein 9 [Glycine max]
Glyma.03G073700	0.45	0.92	hyper	CHG	Downstream	hypothetical protein GLYMA_03G073700 [Glycine max]
Glyma.03G075700	0.3	0.6	hyper	CHG	Upstream	PREDICTED: GDP-mannose transporter GONST3-like [Glycine max]
Glyma.03G076400	0.28	0.67	hyper	CHG	Downstream	PREDICTED: ATP-dependent DNA helicase pfh1-like [Glycine max]
Glyma.03G076600	0.19	0.77	hyper	CHG	Genebody	PREDICTED: OTU domain-containing protein At3g57810 [Glycine max]
Glyma.03G076900	0.24	0.55	hyper	CG	Genebody	PREDICTED: protein DEFECTIVE IN EXINE FORMATION 1-like [Glycine max]
Glyma.03G077400	0.36	0.73	hyper	CG	Genebody	PREDICTED: TMV resistance protein N-like [Glycine max]
Glyma.03G079400	0.48	1	hyper	CG	Downstream	hypothetical protein GLYMA_03G079400 [Glycine max]
Glyma.03G079900	0.39	0.86	hyper	CHG	Genebody	Enzymatic polyprotein [Cajanus cajan]
Glyma.03G079900	0.48	0.97	hyper	CG	Genebody	Enzymatic polyprotein [Cajanus cajan]
Glyma.03G080000	0.42	0.88	hyper	CHG	Genebody	PREDICTED: agamous-like MADS-box protein AGL80 [Glycine max]
Glyma.03G080100	0.48	1	hyper	CG	Upstream	Cytochrome b5 [Glycine soja]
Glyma.03G080200	0.25	0.54	hyper	CHG	Genebody	PREDICTED: probable thylakoid lumen protein sll1769 isoform X2 [Solanum tuberosum]
Glyma.03G080300	0.25	0.56	hyper	CG	Genebody	PREDICTED: mitochondrial ubiquitin ligase activator of NFKB 1-like isoform X2 [Glycine max]
Glyma.03G080700	0.42	0.88	hyper	CHG	Upstream	PREDICTED: nuclear transcription factor Y subunit B-6-like [Glycine max]
Glyma.03G081000	0.38	0.92	hyper	CG	Genebody	PREDICTED: replication protein A 70 kDa DNA-binding subunit C-like [Glycine max]
Glyma.03G081000	0.42	0.86	hyper	CHG	Upstream	PREDICTED: replication protein A 70 kDa DNA-binding subunit C-like [Glycine max]
Glyma.03G081100	0.38	0.81	hyper	CHG	Genebody	helicase-like protein [Arabidopsis thaliana]
Glyma.03G081900	0.47	1	hyper	CG	Genebody	phantastica transcription factor b [Glycine max]
Glyma.03G082000	0.47	1	hyper	CG	Downstream	hypothetical protein GLYMA_03G082000 [Glycine max]
Glyma.03G082600	0.03	0.77	hyper	CHG	Downstream	hypothetical protein GLYMA_03G082600 [Glycine max]
Glyma.03G082600	0.29	0.66	hyper	CG	Downstream	hypothetical protein GLYMA_03G082600 [Glycine max]
Glyma.03G083100	0.38	0.77	hyper	CHG	Genebody	PREDICTED: sterol 3-beta-glucosyltransferase UGT80A2-like isoform X2 [Glycine max]
Glyma.03G083100	0.5	1	hyper	CG	Genebody	PREDICTED: sterol 3-beta-glucosyltransferase UGT80A2-like isoform X2 [Glycine max]
Glyma.03G083300	0.35	0.74	hyper	CHG	Genebody	PREDICTED: replication protein A 70 kDa DNA-binding subunit B-like isoform X8 [Glycine max]
Glyma.03G084700	0.46	0.93	hyper	CG	Upstream	ATP-dependent DNA helicase PIF1, partial [Glycine soja]
Glyma.03G084800	0.32	0.68	hyper	CHG	Upstream	BnaAnng28900D, partial [Brassica napus]
Glyma.03G084800	0.46	0.93	hyper	CG	Downstream	BnaAnng28900D, partial [Brassica napus]
Glyma.03G086200	0.41	0.95	hyper	CG	Upstream	PREDICTED: peptidyl-prolyl cis-trans isomerase FKBP62 [Glycine max]
Glyma.03G087700	0.34	0.68	hyper	CG	Upstream	TMV resistance protein N [Glycine soja]
Glyma.03G087800	0.31	0.76	hyper	CG	Genebody	PREDICTED: TMV resistance protein N-like [Glycine max]
Glyma.03G088200	0.3	0.77	hyper	CHG	Genebody	PREDICTED: probable rhamnogalacturonate lyase B [Glycine max]
Glyma.03G088700	0.35	0.92	hyper	CHG	Downstream	Retrovirus-related Pol polyprotein from transposon opus, partial [Cajanus cajan]
Glyma.03G089000	0.19	0.45	hyper	CHG	Genebody	lipase class 3 family protein [Medicago truncatula]
Glyma.03G089000	0.47	1	hyper	CG	Genebody	lipase class 3 family protein [Medicago truncatula]
Glyma.03G089300	0.14	0.41	hyper	CG	Genebody	PREDICTED: asparagine--tRNA ligase, cytoplasmic 2-like isoform X1 [Glycine max]
Glyma.03G089400	0.38	0.77	hyper	CG	Downstream	PREDICTED: dCTP pyrophosphatase 1-like [Glycine max]
Glyma.03G090100	0.09	0.53	hyper	CG	Genebody	PREDICTED: gamma-tubulin complex component 2-like isoform X1 [Glycine max]
Glyma.03G090400	0.17	0.52	hyper	CHG	Upstream	G-type lectin S-receptor-like serine/threonine-protein kinase SD2-5 [Glycine soja]
Glyma.03G090600	0.24	0.51	hyper	CG	Genebody	PREDICTED: G-type lectin S-receptor-like serine/threonine-protein kinase RLK1 [Vigna angularis]
Glyma.03G090900	0.43	0.89	hyper	CHG	Genebody	PREDICTED: serine carboxypeptidase-like 20 [Glycine max]
Glyma.03G091000	0.19	0.78	hyper	CG	Upstream	PREDICTED: linoleate 9S-lipoxygenase 6-like isoform X1 [Glycine max]
Glyma.03G091100	0.03	0.43	hyper	CG	Genebody	ATP/DNA-binding protein [Medicago truncatula]
Glyma.03G091400	0.29	0.94	hyper	CG	Downstream	PREDICTED: 7-deoxyloganetin glucosyltransferase-like [Glycine max]
Glyma.03G091500	0.49	1	hyper	CG	Downstream	Protein FAR1-RELATED SEQUENCE 5, partial [Glycine soja]
Glyma.03G091800	0.37	0.94	hyper	CHG	Upstream	PREDICTED: protein transport protein SEC23-like [Glycine max]
Glyma.03G092700	0.17	0.66	hyper	CG	Genebody	Glyceraldehyde-3-phosphate dehydrogenase, cytosolic [Glycine soja]
Glyma.03G094300	0.06	0.32	hyper	CG	Genebody	BnaC03g33460D [Brassica napus]
Glyma.03G094300	0.46	0.23	hyper	CHG	Genebody	BnaC03g33460D [Brassica napus]
Glyma.03G094400	0.06	0.32	hyper	CG	Upstream	Cytochrome c oxidase subunit 1 [Glycine soja]
Glyma.03G095400	0.38	0.77	hyper	CHG	Downstream	PREDICTED: (S)-coclaurine N-methyltransferase-like [Glycine max]
Glyma.03G096100	0.47	0.94	hyper	CG	Upstream	protein kinase precursor [Glycine max]
Glyma.03G096400	0.2	0.45	hyper	CG	Upstream	PREDICTED: FRIGIDA-like protein 3 [Glycine max]
Glyma.03G096700	0.38	0.77	hyper	CHG	Downstream	helicase-like protein [Arabidopsis thaliana]
Glyma.03G096800	0.3	0.67	hyper	CHG	Upstream	PIF-like transposase [Daucus carota]
Glyma.03G096900	0.5	1	hyper	CG	Downstream	isoaspartyl peptidase/L-asparaginase [Medicago truncatula]
Glyma.03G097100	0.24	0	hyper	CHG	Genebody	PREDICTED: hemolysin A [Glycine max]
Glyma.03G097100	0.5	1	hyper	CG	Genebody	PREDICTED: hemolysin A [Glycine max]
Glyma.03G098500	0.03	0.2	hyper	CG	Upstream	NADP-dependent alkenal double bond reductase P2, partial [Medicago truncatula]
Glyma.03G098700	0.33	0.7	hyper	CG	Downstream	PREDICTED: polygalacturonase-like [Glycine max]
Glyma.03G099600	0.02	0.3	hyper	CG	Genebody	Retrotransposable element Tf2 [Cajanus cajan]
Glyma.03G099600	0.2	0.03	hyper	CHG	Genebody	Retrotransposable element Tf2 [Cajanus cajan]
Glyma.03G099900	0.47	0.97	hyper	CG	Genebody	Nuclear factor 1 A-type isoform 2 [Theobroma cacao]
Glyma.03G102900	0.39	0.84	hyper	CG	Genebody	PREDICTED: NAD-dependent malic enzyme 62 kDa isoform, mitochondrial [Glycine max]
Glyma.03G103100	0	0.29	hyper	CHG	Genebody	PREDICTED: 40S ribosomal protein SA-like isoform X1 [Glycine max]
Glyma.03G104900	0.41	0.84	hyper	CHG	Downstream	BnaC06g06510D [Brassica napus]
Glyma.03G105200	0.11	0.31	hyper	CG	Genebody	PREDICTED: protein ENHANCED DOWNY MILDEW 2-like isoform X2 [Glycine max]
Glyma.03G105200	0.84	0.4	hyper	CHG	Upstream	PREDICTED: protein ENHANCED DOWNY MILDEW 2-like isoform X2 [Glycine max]
Glyma.03G105300	0.24	0.59	hyper	CG	Downstream	PREDICTED: ATP synthase subunit delta', mitochondrial-like [Glycine max]
Glyma.03G105300	0.47	1	hyper	CHG	Upstream	PREDICTED: ATP synthase subunit delta', mitochondrial-like [Glycine max]
Glyma.03G106100	0.08	0.66	hyper	CHG	Downstream	PREDICTED: F-box protein At5g67140-like [Glycine max]
Glyma.03G106500	0.12	0.29	hyper	CG	Upstream	PREDICTED: eukaryotic translation initiation factor 4G-like isoform X3 [Glycine max]
Glyma.03G107300	0.24	0.02	hyper	CHG	Genebody	PREDICTED: actin-related protein 4-like [Glycine max]
Glyma.03G107300	0.48	0.96	hyper	CG	Genebody	PREDICTED: actin-related protein 4-like [Glycine max]
Glyma.03G108400	0.42	0.85	hyper	CG	Downstream	zinc finger BED domain-containing protein RICESLEEPER 2-like [Dorcoceras hygrometricum]
Glyma.03G109100	0.18	0.4	hyper	CHG	Downstream	PREDICTED: probable WRKY transcription factor 12 [Glycine max]
Glyma.03G109200	0.06	0.25	hyper	CG	Genebody	Protein mago nashi like [Glycine soja]
Glyma.03G110000	0.35	0.71	hyper	CHG	Genebody	hypothetical protein GLYMA_03G110000 [Glycine max]
Glyma.03G110100	0.35	0.71	hyper	CHG	Downstream	PREDICTED: 50S ribosomal protein L4, chloroplastic-like [Glycine max]
Glyma.03G110300	0.5	1	hyper	CG	Genebody	PREDICTED: plasminogen activator inhibitor 1 RNA-binding protein-like [Glycine max]
Glyma.03G110600	0.37	0.76	hyper	CHG	Downstream	PREDICTED: phospholipase A(1) DAD1, chloroplastic-like [Glycine max]
Glyma.03G110600	0.5	1	hyper	CG	Downstream	PREDICTED: phospholipase A(1) DAD1, chloroplastic-like [Glycine max]
Glyma.03G112500	0.4	0.85	hyper	CG	Upstream	Signal peptide peptidase-like 2A [Glycine soja]
Glyma.03G114400	0.45	1	hyper	CG	Upstream	PREDICTED: heat shock cognate protein 80 [Ziziphus jujuba]
Glyma.03G114500	0.41	0.85	hyper	CG	Genebody	PREDICTED: transcription termination factor MTEF18, mitochondrial-like [Vigna angularis]
Glyma.03G115000	0.35	0.71	hyper	CHG	Downstream	UPF0481 protein At3g47200 family [Cajanus cajan]
Glyma.03G118200	0.23	0.52	hyper	CG	Genebody	CCR4-NOT transcription complex subunit 1 [Glycine soja]
Glyma.03G118300	0.08	0.47	hyper	CG	Upstream	hypothetical protein GLYMA_03G118300 [Glycine max]
Glyma.03G119900	0.48	0.96	hyper	CG	Genebody	PREDICTED: histone-lysine N-methyltransferase, H3 lysine-9 specific SUVH1-like [Glycine max]
Glyma.03G121300	0.04	0.36	hyper	CHG	Genebody	PREDICTED: beta-amyrin synthase-like [Glycine max]
Glyma.03G121300	0.49	1	hyper	CG	Genebody	PREDICTED: beta-amyrin synthase-like [Glycine max]
Glyma.03G121400	0.16	0.38	hyper	CHG	Genebody	PREDICTED: probable serine/threonine protein kinase IRE isoform X3 [Glycine max]
Glyma.03G122400	0.46	0.91	hyper	CG	Upstream	PREDICTED: ubiquitin carboxyl-terminal hydrolase 5-like isoform X1 [Glycine max]
Glyma.03G122500	0.46	0.91	hyper	CG	Downstream	PREDICTED: protein NRT1/ PTR FAMILY 3.1 [Glycine max]
Glyma.03G122900	0.33	0.74	hyper	CHG	Genebody	PREDICTED: protein NRT1/ PTR FAMILY 3.1-like [Glycine max]
Glyma.03G123900	0.22	0.46	hyper	CHG	Upstream	hypothetical protein GLYMA_03G123900 [Glycine max]
Glyma.03G124000	0.29	0.59	hyper	CG	Upstream	G2/mitotic-specific cyclin S13-6, partial [Glycine soja]
Glyma.03G126400	0.38	0.91	hyper	CG	Genebody	PREDICTED: rhomboid-like protein 20 [Glycine max]
Glyma.03G126700	0.22	0.57	hyper	CHG	Genebody	PREDICTED: F-box protein At2g26850-like isoform X1 [Glycine max]
Glyma.03G127500	0.29	0.82	hyper	CG	Genebody	PREDICTED: microtubule-associated protein 70-2-like [Glycine max]
Glyma.03G127500	0.32	0.11	hyper	CHH	Downstream	PREDICTED: microtubule-associated protein 70-2-like [Glycine max]
Glyma.03G128300	0.22	0.06	hyper	CHG	Genebody	PREDICTED: ferredoxin-dependent glutamate synthase, chloroplastic [Glycine max]
Glyma.03G128300	0.27	0.63	hyper	CG	Genebody	PREDICTED: ferredoxin-dependent glutamate synthase, chloroplastic [Glycine max]
Glyma.03G130900	0.35	0.91	hyper	CG	Upstream	PREDICTED: triacylglycerol lipase SDP1-like [Glycine max]
Glyma.03G134200	0.22	0.45	hyper	CHG	Upstream	PREDICTED: calcium-transporting ATPase 4, plasma membrane-type-like isoform X1 [Vigna angularis]
Glyma.03G134200	0.41	0.09	hyper	CG	Genebody	PREDICTED: calcium-transporting ATPase 4, plasma membrane-type-like isoform X1 [Vigna angularis]
Glyma.03G136000	0.18	0.38	hyper	CHG	Genebody	PREDICTED: ABC transporter A family member 1 isoform X2 [Glycine max]
Glyma.03G136000	0.68	0.32	hyper	CG	Genebody	PREDICTED: ABC transporter A family member 1 isoform X2 [Glycine max]
Glyma.03G136400	0.23	0.57	hyper	CHG	Upstream	Disease resistance protein RGA2 [Cajanus cajan]
Glyma.03G137000	0	0.27	hyper	CG	Genebody	Magnesium-chelatase subunit H [Glycine soja]
Glyma.03G137100	0	0.23	hyper	CG	Genebody	PREDICTED: zinc-metallopeptidase, peroxisomal [Glycine max]
Glyma.03G137600	0.32	0.69	hyper	CHG	Upstream	PREDICTED: branchpoint-bridging protein [Jatropha curcas]
Glyma.03G138000	0.28	0.58	hyper	CG	Genebody	PREDICTED: calcium-dependent protein kinase 32-like [Glycine max]
Glyma.03G138100	0.42	0.84	hyper	CG	Downstream	PREDICTED: ran-binding proteins 9/10 homolog [Glycine max]
Glyma.03G141300	0.33	0.12	hyper	CHG	Genebody	ribosomal protein S12 (chloroplast) [Premna microphylla]
Glyma.03G141400	0.21	0.52	hyper	CHG	Genebody	hypothetical protein GLYMA_03G141400 [Glycine max]
Glyma.03G141500	0.25	0.53	hyper	CHG	Upstream	Protein cornichon like 1 [Glycine soja]
Glyma.03G141900	0.29	0.63	hyper	CHG	Upstream	unknown [Glycine max]
Glyma.03G142600	0.49	0.98	hyper	CG	Genebody	PREDICTED: TBCC domain-containing protein 1 [Glycine max]
Glyma.03G142700	0.39	0.87	hyper	CG	Genebody	PREDICTED: TBCC domain-containing protein 1-like [Glycine max]
Glyma.03G144200	0.28	0.56	hyper	CG	Genebody	PREDICTED: zinc finger CCCH domain-containing protein 31 [Glycine max]
Glyma.03G146000	0.08	0.23	hyper	CG	Upstream	PREDICTED: thioredoxin-like 3-1, chloroplastic [Glycine max]
Glyma.03G147900	0.04	0.25	hyper	CG	Downstream	PREDICTED: dirigent protein 22-like [Vigna angularis]
Glyma.03G149300	0.09	0.52	hyper	CHG	Downstream	Sugar transporter ERD6-like 7 [Cajanus cajan]
Glyma.03G149400	0.09	0.52	hyper	CHG	Genebody	PREDICTED: probable indole-3-acetic acid-amido synthetase GH3.6 [Glycine max]
Glyma.03G151000	0.29	0.59	hyper	CG	Upstream	PREDICTED: mediator of RNA polymerase II transcription subunit 33B-like [Glycine max]
Glyma.03G151300	0.38	0.88	hyper	CG	Genebody	PREDICTED: CSC1-like protein At4g02900 isoform X2 [Glycine max]
Glyma.03G151600	0.12	0.33	hyper	CHG	Genebody	BnaA07g19560D [Brassica napus]
Glyma.03G153700	0.31	0.76	hyper	CG	Genebody	Sucrose transport protein SUC4 [Glycine soja]
Glyma.03G156400	0.27	0.7	hyper	CG	Genebody	PREDICTED: type I inositol polyphosphate 5-phosphatase 4-like isoform X2 [Glycine max]
Glyma.03G156500	0.25	0.55	hyper	CHG	Genebody	PREDICTED: selenocysteine methyltransferase-like isoform X2 [Glycine max]
Glyma.03G157200	0.5	1	hyper	CG	Genebody	PREDICTED: ETO1-like protein 1 isoform X2 [Glycine max]
Glyma.03G158400	0.13	0.75	hyper	CG	Genebody	PREDICTED: tryptophan synthase alpha chain [Glycine max]
Glyma.03G159500	0.15	0.31	hyper	CHG	Upstream	PREDICTED: E3 ubiquitin protein ligase DRIP2-like [Glycine max]
Glyma.03G160000	0.1	0.31	hyper	CG	Downstream	PREDICTED: flowering locus K homology domain [Glycine max]
Glyma.03G162100	0.46	1	hyper	CG	Genebody	PREDICTED: autophagy-related protein 9-like [Glycine max]
Glyma.03G162400	0.27	0.79	hyper	CG	Downstream	PREDICTED: ethylene-responsive transcription factor ERF095-like [Glycine max]
Glyma.03G164600	0.34	0.69	hyper	CG	Upstream	PREDICTED: serine/threonine-protein kinase tricorner-like [Glycine max]
Glyma.03G164600	0.43	0.92	hyper	CHG	Genebody	PREDICTED: serine/threonine-protein kinase tricorner-like [Glycine max]
Glyma.03G166000	0.02	0.28	hyper	CHG	Downstream	PREDICTED: protein JASON [Cicer arietinum]
Glyma.03G167600	0.32	0.67	hyper	CG	Genebody	PREDICTED: subtilisin-like protease SBT1.2 [Glycine max]
Glyma.03G167800	0.5	1	hyper	CG	Genebody	PREDICTED: ABC transporter C family member 5-like [Glycine max]
Glyma.03G169800	0.41	0.89	hyper	CHG	Genebody	PREDICTED: GDSL esterase/lipase At4g28780-like [Glycine max]
Glyma.03G169900	0.43	0.89	hyper	CG	Genebody	Protein NLRC5 [Glycine soja]
Glyma.03G170000	0.33	0.67	hyper	CG	Genebody	PREDICTED: CLIP-associated protein-like [Glycine max]
Glyma.03G170400	0.42	0.83	hyper	CG	Downstream	PREDICTED: protein phosphatase 1 regulatory subunit 12A-like [Glycine max]
Glyma.03G170500	0.13	0.26	hyper	CG	Genebody	PREDICTED: protein phosphatase 1 regulatory subunit 12A-like [Glycine max]
Glyma.03G170500	0.31	0.04	hyper	CHG	Upstream	PREDICTED: protein phosphatase 1 regulatory subunit 12A-like [Glycine max]
Glyma.03G172000	0.11	0.49	hyper	CG	Upstream	UNC93-like protein [Glycine soja]
Glyma.03G172100	0.11	0.49	hyper	CG	Genebody	PREDICTED: UNC93-like protein 3 [Glycine max]
Glyma.03G172300	0.28	0.66	hyper	CG	Downstream	PREDICTED: glycine-rich RNA-binding protein 6, mitochondrial [Glycine max]
Glyma.03G172400	0.28	0.66	hyper	CG	Downstream	BRI1-KD interacting protein [Phaseolus vulgaris]
Glyma.03G173600	0.41	0.83	hyper	CG	Genebody	PREDICTED: serine/threonine-protein kinase AFC1-like [Glycine max]
Glyma.03G174800	0.31	0.73	hyper	CHG	Upstream	PREDICTED: probable membrane-associated kinase regulator 3 [Glycine max]
Glyma.03G177600	0	0.4	hyper	CG	Genebody	PREDICTED: probable LRR receptor-like serine/threonine-protein kinase At1g67720 isoform X2 [Glycine max]
Glyma.03G177900	0.23	0.99	hyper	CG	Genebody	PREDICTED: mucin-5AC-like [Glycine max]
Glyma.03G178100	0.34	0.69	hyper	CG	Genebody	PREDICTED: interactor of constitutive active ROPs 2, chloroplastic-like isoform X1 [Glycine max]
Glyma.03G181000	0.1	0.27	hyper	CG	Upstream	origin recognition complex subunit 3 [Dorcoceras hygrometricum]
Glyma.03G181800	0.1	0.48	hyper	CG	Genebody	PREDICTED: chromodomain-helicase-DNA-binding protein 8-like isoform X2 [Glycine max]
Glyma.03G183400	0.48	1	hyper	CG	Genebody	PREDICTED: histidine--tRNA ligase, chloroplastic/mitochondrial isoform X1 [Glycine max]
Glyma.03G183600	0.31	0.63	hyper	CG	Genebody	PREDICTED: ABC transporter B family member 1-like [Glycine max]
Glyma.03G185800	0.28	0.6	hyper	CG	Genebody	Triosephosphate isomerase, chloroplastic [Glycine soja]
Glyma.03G186700	0.32	0.8	hyper	CG	Genebody	PWWP domain protein [Medicago truncatula]
Glyma.03G187300	0	0.2	hyper	CHG	Genebody	PREDICTED: UDP-glycosyltransferase 73C6-like [Glycine max]
Glyma.03G188100	0.48	0.97	hyper	CG	Genebody	Vacuolar protein-sorting-associated protein 37 like 2 [Glycine soja]
Glyma.03G188200	0.48	0.97	hyper	CG	Genebody	Serine carboxypeptidase-like 34 [Glycine soja]
Glyma.03G190800	0	0.43	hyper	CHG	Genebody	PREDICTED: protein ROS1-like isoform X3 [Glycine max]
Glyma.03G191000	0.25	0.56	hyper	CHG	Genebody	PREDICTED: serine/threonine-protein kinase CTR1-like [Glycine max]
Glyma.03G196600	0.5	1	hyper	CG	Genebody	PREDICTED: F-box/kelch-repeat protein At1g57790-like [Glycine max]
Glyma.03G196900	0.14	0.58	hyper	CG	Upstream	PREDICTED: signal recognition particle 54 kDa protein, chloroplastic [Glycine max]
Glyma.03G197000	0.14	0.58	hyper	CG	Genebody	PREDICTED: rho GTPase-activating protein 5-like [Glycine max]
Glyma.03G197800	0.06	0.28	hyper	CG	Genebody	PREDICTED: pollen-specific leucine-rich repeat extensin-like protein 2 [Glycine max]
Glyma.03G197800	0.17	0.48	hyper	CHG	Genebody	PREDICTED: pollen-specific leucine-rich repeat extensin-like protein 2 [Glycine max]
Glyma.03G198100	0.42	0.9	hyper	CG	Genebody	PREDICTED: probable UDP-N-acetylglucosamine--peptide N-acetylglucosaminyltransferase SPINDLY [Glycine max]
Glyma.03G202700	0.47	1	hyper	CG	Genebody	PREDICTED: trafficking protein particle complex subunit 8-like [Glycine max]
Glyma.03G203700	0.49	1	hyper	CG	Genebody	PREDICTED: ubiquitin carboxyl-terminal hydrolase 8-like [Glycine max]
Glyma.03G205300	0.4	0.8	hyper	CG	Genebody	PREDICTED: myosin-binding protein 7 [Glycine max]
Glyma.03G205500	0.35	0.74	hyper	CG	Genebody	PREDICTED: D-lactate dehydrogenase [cytochrome], mitochondrial [Glycine max]
Glyma.03G207700	0.16	0.92	hyper	CHG	Downstream	PREDICTED: 40S ribosomal protein S28 [Glycine max]
Glyma.03G207800	0.16	0.92	hyper	CHG	Genebody	Protein argonaute 5 [Glycine soja]
Glyma.03G207900	0.16	0.92	hyper	CHG	Downstream	PREDICTED: NPL4-like protein 1 [Glycine max]
Glyma.03G208500	0.12	0.64	hyper	CG	Genebody	PREDICTED: RNA-binding protein BRN1-like [Glycine max]
Glyma.03G211200	0.48	0.97	hyper	CG	Genebody	CW-type zinc-finger protein [Medicago truncatula]
Glyma.03G217200	0.19	0.64	hyper	CG	Genebody	PREDICTED: L10-interacting MYB domain-containing protein-like [Glycine max]
Glyma.03G217300	0.1	0.28	hyper	CG	Upstream	PREDICTED: protein DEHYDRATION-INDUCED 19 homolog 3 [Glycine max]
Glyma.03G217400	0.1	0.28	hyper	CG	Upstream	PREDICTED: syntaxin-43-like [Glycine max]
Glyma.03G218800	0.41	0.84	hyper	CG	Downstream	multidrug resistance protein ABC transporter family protein [Medicago truncatula]
Glyma.03G219800	0.07	0.34	hyper	CHG	Genebody	PREDICTED: histone-lysine N-methyltransferase EZ3-like [Vigna angularis]
Glyma.03G220700	0.36	0.79	hyper	CG	Genebody	PREDICTED: nodal modulator 1-like [Glycine max]
Glyma.03G220900	0.3	0.78	hyper	CG	Genebody	PREDICTED: flowering time control protein FCA-like isoform X1 [Glycine max]
Glyma.03G221000	0.14	0.54	hyper	CG	Genebody	Zinc knuckle family protein isoform 3 [Theobroma cacao]
Glyma.03G221200	0.14	0.65	hyper	CG	Genebody	PREDICTED: probable pre-mRNA-splicing factor ATP-dependent RNA helicase isoform X1 [Glycine max]
Glyma.03G222100	0	0.3	hyper	CG	Genebody	Nitrogen regulatory protein P-II like [Glycine soja]
Glyma.03G222400	0.17	0.41	hyper	CHG	Upstream	PREDICTED: protein NIM1-INTERACTING 1 [Vigna angularis]
Glyma.03G224300	0.2	0.42	hyper	CHG	Genebody	PREDICTED: histone-lysine N-methyltransferase EZ3-like [Vigna angularis]
Glyma.03G226400	0.46	0.94	hyper	CG	Genebody	transducin/WD40 repeat protein [Medicago truncatula]
Glyma.03G226600	0.24	0.49	hyper	CHG	Upstream	PREDICTED: DEAD-box ATP-dependent RNA helicase 3, chloroplastic [Glycine max]
Glyma.03G226600	0.37	0.8	hyper	CG	Upstream	PREDICTED: DEAD-box ATP-dependent RNA helicase 3, chloroplastic [Glycine max]
Glyma.03G226700	0.24	0.49	hyper	CHG	Upstream	PREDICTED: transmembrane protein 184A-like [Glycine max]
Glyma.03G226700	0.37	0.8	hyper	CG	Upstream	PREDICTED: transmembrane protein 184A-like [Glycine max]
Glyma.03G229600	0.12	0.29	hyper	CHG	Upstream	PREDICTED: GDSL esterase/lipase At1g09390 isoform X2 [Glycine max]
Glyma.03G230200	0.22	0.47	hyper	CG	Genebody	PREDICTED: AP-3 complex subunit mu-like isoform X2 [Glycine max]
Glyma.03G230300	0.22	0.47	hyper	CG	Downstream	PREDICTED: psbP domain-containing protein 1, chloroplastic-like [Glycine max]
Glyma.03G233100	0.11	0.33	hyper	CHG	Downstream	PREDICTED: kinesin-4-like [Glycine max]
Glyma.03G233200	0.11	0.33	hyper	CHG	Genebody	hypothetical protein GLYMA_03G233200 [Glycine max]
Glyma.03G233300	0.11	0.33	hyper	CHG	Upstream	PREDICTED: probable protein phosphatase 2C 5 [Glycine max]
Glyma.03G235200	0.22	0.45	hyper	CG	Genebody	PREDICTED: 26S protease regulatory subunit 6A homolog [Glycine max]
Glyma.03G235300	0.22	0.45	hyper	CG	Downstream	PREDICTED: heparan-alpha-glucosaminide N-acetyltransferase-like isoform X1 [Glycine max]
Glyma.03G235500	0.01	0.3	hyper	CG	Genebody	PREDICTED: F-actin-capping protein subunit alpha-like isoform X2 [Glycine max]
Glyma.03G235600	0.01	0.3	hyper	CG	Downstream	PREDICTED: tafazzin-like [Glycine max]
Glyma.03G236500	0.11	0.22	hyper	CG	Upstream	PREDICTED: acyl-CoA-binding domain-containing protein 4-like isoform X1 [Glycine max]
Glyma.03G236600	0.11	0.22	hyper	CG	Downstream	PREDICTED: protein indeterminate-domain 2-like [Glycine max]
Glyma.03G236700	0.34	0.82	hyper	CG	Genebody	PREDICTED: DEAD-box ATP-dependent RNA helicase 35 [Glycine max]
Glyma.03G237100	0.24	0.07	hyper	CG	Upstream	Zinc finger protein VAR3, chloroplastic [Glycine soja]
Glyma.03G237600	0.07	0.43	hyper	CG	Genebody	PREDICTED: mitogen-activated protein kinase kinase kinase NPK1-like [Glycine max]
Glyma.03G240800	0	0.58	hyper	CG	Upstream	PREDICTED: phosphoglycerate mutase-like protein AT74 isoform X2 [Glycine max]
Glyma.03G240800	0	0.61	hyper	CHG	Upstream	PREDICTED: phosphoglycerate mutase-like protein AT74 isoform X2 [Glycine max]
Glyma.03G241300	0.17	0.51	hyper	CG	Genebody	PREDICTED: 40S ribosomal protein S14 isoform X1 [Glycine max]
Glyma.03G243400	0.28	0.58	hyper	CHG	Genebody	PREDICTED: protein HASTY 1-like [Glycine max]
Glyma.03G243400	0.35	0.8	hyper	CG	Genebody	PREDICTED: protein HASTY 1-like [Glycine max]
Glyma.03G243600	0.13	0.32	hyper	CG	Upstream	PREDICTED: double-stranded RNA-binding protein 2-like [Glycine max]
Glyma.03G243700	0.29	0.63	hyper	CG	Upstream	PREDICTED: acyltransferase-like protein At1g54570, chloroplastic [Glycine max]
Glyma.03G243700	0.44	0.1	hyper	CHG	Genebody	PREDICTED: acyltransferase-like protein At1g54570, chloroplastic [Glycine max]
Glyma.03G243800	0.29	0.63	hyper	CG	Genebody	PREDICTED: WD repeat-containing protein 48-like isoform X1 [Glycine max]
Glyma.03G244500	0.28	0.81	hyper	CG	Genebody	PREDICTED: WD repeat-containing protein 48 isoform X2 [Glycine max]
Glyma.03G245000	0.45	0.91	hyper	CG	Genebody	PREDICTED: 5'-3' exoribonuclease 4-like isoform X1 [Glycine max]
Glyma.03G245900	0.41	0.86	hyper	CG	Genebody	PREDICTED: multisubstrate pseudouridine synthase 7-like isoform X1 [Glycine max]
Glyma.03G247200	0.23	0.56	hyper	CG	Downstream	PREDICTED: sec-independent protein translocase protein TATA, chloroplastic-like [Glycine max]
Glyma.03G247300	0.23	0.56	hyper	CG	Genebody	PREDICTED: mediator of RNA polymerase II transcription subunit 14-like [Glycine max]
Glyma.03G247600	0.41	0.86	hyper	CG	Genebody	PREDICTED: ankyrin-3-like isoform X1 [Glycine max]
Glyma.03G250300	0.15	0.3	hyper	CG	Downstream	coatomer protein [Medicago truncatula]
Glyma.03G250400	0.15	0.3	hyper	CG	Genebody	PREDICTED: ankyrin repeat domain-containing protein 13C [Glycine max]
Glyma.03G251100	0.38	0.79	hyper	CG	Genebody	PREDICTED: exportin-4-like [Glycine max]
Glyma.03G251100	0.89	0.39	hyper	CHG	Genebody	PREDICTED: exportin-4-like [Glycine max]
Glyma.03G252300	0.32	0.68	hyper	CG	Genebody	PREDICTED: translational activator GCN1 [Glycine max]
Glyma.03G253000	0.29	0.64	hyper	CG	Genebody	PREDICTED: protein PIR-like isoform X1 [Glycine max]
Glyma.03G255800	0.5	1	hyper	CG	Genebody	Tubulin gamma-1 chain [Glycine soja]
Glyma.03G256000	0.1	0.39	hyper	CG	Downstream	PREDICTED: zinc finger and BTB domain-containing protein 47-like [Vitis vinifera]
Glyma.03G256100	0.1	0.39	hyper	CG	Genebody	PREDICTED: mitochondrial adenine nucleotide transporter ADNT1 [Glycine max]
Glyma.03G257800	0.5	1	hyper	CG	Genebody	PREDICTED: UV-stimulated scaffold protein A homolog isoform X1 [Glycine max]
Glyma.03G260400	0.12	0.33	hyper	CG	Downstream	hypothetical protein GLYMA_03G260400 [Glycine max]
Glyma.03G260500	0.12	0.33	hyper	CG	Genebody	PREDICTED: heterogeneous nuclear ribonucleoprotein R isoform X1 [Glycine max]
Glyma.03G262100	0.49	1	hyper	CG	Genebody	PREDICTED: endoribonuclease Dicer homolog 1-like [Glycine max]
Glyma.03G263900	0.06	0.43	hyper	CG	Genebody	PREDICTED: GDSL esterase/lipase 5-like [Glycine max]
Glyma.03G264000	0.06	0.43	hyper	CG	Upstream	DUF936 family protein [Medicago truncatula]
Glyma.04G000100	0.18	0.47	hyper	CG	Genebody	Ribonucleases P/MRP protein subunit POP1 [Glycine soja]
Glyma.04G000300	0.37	0.82	hyper	CG	Genebody	PREDICTED: monosaccharide-sensing protein 2-like [Glycine max]
Glyma.04G000400	0.03	0.28	hyper	CHG	Genebody	PREDICTED: alpha-1,3-mannosyl-glycoprotein 2-beta-N-acetylglucosaminyltransferase isoform X2 [Glycine max]
Glyma.04G000500	0.03	0.28	hyper	CHG	Downstream	hypothetical protein GLYMA_04G000500 [Glycine max]
Glyma.04G001400	0.49	0.97	hyper	CG	Genebody	PREDICTED: protein LAZ1-like [Glycine max]
Glyma.04G001800	0.46	0.94	hyper	CG	Genebody	PREDICTED: mediator of RNA polymerase II transcription subunit 19a isoform X1 [Glycine max]
Glyma.04G002800	0.1	0.79	hyper	CG	Genebody	RPA-interacting protein A [Glycine soja]
Glyma.04G004000	0.24	0.76	hyper	CG	Genebody	PREDICTED: E3 ubiquitin-protein ligase UPL3-like [Glycine max]
Glyma.04G004300	0.07	0.43	hyper	CG	Genebody	PREDICTED: peptidyl-prolyl cis-trans isomerase CYP21-1-like isoform X1 [Glycine max]
Glyma.04G004600	0	0.23	hyper	CHH	Upstream	PREDICTED: exoglucanase/xylanase-like [Glycine max]
Glyma.04G004700	0.37	0.86	hyper	CG	Genebody	PHD-finger protein [Medicago truncatula]
Glyma.04G008500	0.47	0.96	hyper	CG	Genebody	PREDICTED: LOW QUALITY PROTEIN: zinc finger CCCH domain-containing protein 19-like [Glycine max]
Glyma.04G008800	0.48	0.98	hyper	CG	Upstream	PREDICTED: protein FMP32, mitochondrial [Vigna radiata var. radiata] [Vigna radiata]
Glyma.04G010500	0.28	0.73	hyper	CG	Genebody	PREDICTED: phosphatidylinositol/phosphatidylcholine transfer protein SFH6 [Glycine max]
Glyma.04G010800	0.5	1	hyper	CG	Genebody	PREDICTED: bifunctional dihydrofolate reductase-thymidylate synthase-like [Glycine max]
Glyma.04G011100	0.12	0.25	hyper	CHG	Upstream	PREDICTED: 40S ribosomal protein S25-2-like [Pyrus x bretschneideri]
Glyma.04G012300	0	0.26	hyper	CG	Genebody	isoflavone reductase homolog 2 [Glycine max]
Glyma.04G012700	0.29	0.59	hyper	CHG	Upstream	PREDICTED: glycine-rich RNA-binding protein GRP1A-like [Glycine max]
Glyma.04G013900	0.49	1	hyper	CG	Genebody	PREDICTED: phosphatidylinositol 4-kinase alpha 1-like [Glycine max]
Glyma.04G016800	0.21	0.46	hyper	CG	Upstream	HMG1/2-like protein [Glycine soja]
Glyma.04G017600	0.33	0.69	hyper	CHG	Genebody	Thiamine thiazole synthase, chloroplastic [Glycine soja]
Glyma.04G017900	0.22	0.54	hyper	CG	Downstream	PREDICTED: metallocarboxypeptidase A-like protein MCYG_01475 isoform X2 [Glycine max]
Glyma.04G017900	0.24	0	hyper	CHG	Genebody	PREDICTED: metallocarboxypeptidase A-like protein MCYG_01475 isoform X2 [Glycine max]
Glyma.04G018000	0.22	0.54	hyper	CG	Genebody	PREDICTED: pentatricopeptide repeat-containing protein At5g42310, mitochondrial isoform X1 [Glycine max]
Glyma.04G018000	0.24	0	hyper	CHG	Downstream	PREDICTED: pentatricopeptide repeat-containing protein At5g42310, mitochondrial isoform X1 [Glycine max]
Glyma.04G018700	0.31	0.64	hyper	CHG	Downstream	transcription activator-like protein [Medicago truncatula]
Glyma.04G019100	0.13	0.41	hyper	CG	Genebody	PREDICTED: ATP-dependent zinc metalloprotease FTSH, chloroplastic [Glycine max]
Glyma.04G021600	0.16	0.71	hyper	CG	Upstream	Expansin-A11 [Glycine soja]
Glyma.04G028200	0.15	0.47	hyper	CG	Genebody	PREDICTED: glucose-induced degradation protein 8 homolog [Glycine max]
Glyma.04G028300	0.15	0.47	hyper	CG	Upstream	PREDICTED: low-temperature-induced cysteine proteinase [Glycine max]
Glyma.04G031700	0.12	0.41	hyper	CG	Genebody	PREDICTED: protein RADIALIS-like 3 [Glycine max]
Glyma.04G031900	0.31	0.67	hyper	CG	Genebody	Chloroplast thylakoid membrane [Theobroma cacao]
Glyma.04G032000	0.31	0.67	hyper	CG	Downstream	S-adenosyl-L-methionine-dependent methyltransferase [Phaseolus vulgaris]
Glyma.04G032200	0.07	0.22	hyper	CG	Genebody	Retrovirus-related Pol polyprotein LINE-1 [Cajanus cajan]
Glyma.04G032200	0.09	0.29	hyper	CHG	Genebody	Retrovirus-related Pol polyprotein LINE-1 [Cajanus cajan]
Glyma.04G032300	0.07	0.22	hyper	CG	Downstream	hypothetical protein GLYMA_04G032300 [Glycine max]
Glyma.04G032300	0.09	0.29	hyper	CHG	Downstream	hypothetical protein GLYMA_04G032300 [Glycine max]
Glyma.04G032400	0.07	0.22	hyper	CG	Genebody	PREDICTED: transcriptional regulator ATRX homolog [Glycine max]
Glyma.04G032400	0.09	0.29	hyper	CHG	Genebody	PREDICTED: transcriptional regulator ATRX homolog [Glycine max]
Glyma.04G032700	0.18	0.53	hyper	CHG	Genebody	GYF domain-containing protein mpd2 [Glycine soja]
Glyma.04G032700	0.41	0.84	hyper	CG	Genebody	GYF domain-containing protein mpd2 [Glycine soja]
Glyma.04G033200	0.12	0.6	hyper	CG	Genebody	DUF4091 domain protein [Medicago truncatula]
Glyma.04G034300	0.11	0.29	hyper	CHG	Upstream	PREDICTED: pathogenesis-related protein 5-like [Arachis duranensis]
Glyma.04G038200	0.27	0.6	hyper	CG	Genebody	PREDICTED: phosphatidate phosphatase PAH2-like isoform X1 [Glycine max]
Glyma.04G040700	0.46	0.94	hyper	CG	Genebody	PREDICTED: polyadenylate-binding protein 8 isoform X1 [Glycine max]
Glyma.04G044900	0.47	0.96	hyper	CHG	Upstream	PREDICTED: zinc finger protein ZAT10-like [Glycine max]
Glyma.04G045100	0.2	0.51	hyper	CG	Genebody	PREDICTED: activating signal cointegrator 1 complex subunit 2-like [Glycine max]
Glyma.04G045400	0.39	0.81	hyper	CG	Genebody	Calcium-transporting ATPase 1, chloroplastic [Glycine soja]
Glyma.04G046700	0.34	0.69	hyper	CG	Genebody	PREDICTED: calcium-transporting ATPase 3, endoplasmic reticulum-type isoform X1 [Glycine max]
Glyma.04G046700	0.36	0.12	hyper	CHG	Genebody	PREDICTED: calcium-transporting ATPase 3, endoplasmic reticulum-type isoform X1 [Glycine max]
Glyma.04G047100	0.09	0.5	hyper	CG	Downstream	PREDICTED: U-box domain-containing protein 30-like [Glycine max]
Glyma.04G049400	0.06	0.24	hyper	CG	Genebody	hypothetical protein GLYMA_04G049400 [Glycine max]
Glyma.04G049500	0.06	0.24	hyper	CG	Downstream	PREDICTED: homeobox protein knotted-1-like 2 [Glycine max]
Glyma.04G050300	0.04	0.23	hyper	CHG	Genebody	PREDICTED: zinc finger CCCH domain-containing protein 23-like [Glycine max]
Glyma.04G052100	0.18	0.37	hyper	CHG	Upstream	PREDICTED: cytochrome P450 711A1-like [Glycine max]
Glyma.04G053300	0.26	0.72	hyper	CG	Genebody	PREDICTED: aminopeptidase M1 isoform X2 [Glycine max]
Glyma.04G056400	0.39	0.79	hyper	CG	Genebody	PREDICTED: myosin-15-like isoform X1 [Glycine max]
Glyma.04G061000	0.35	0.71	hyper	CG	Genebody	PREDICTED: DNA-directed RNA polymerases IV and V subunit 2-like [Glycine max]
Glyma.04G061000	0.49	1	hyper	CHG	Upstream	PREDICTED: DNA-directed RNA polymerases IV and V subunit 2-like [Glycine max]
Glyma.04G061100	0.49	1	hyper	CHG	Downstream	PREDICTED: chorismate mutase 2-like isoform X1 [Glycine max]
Glyma.04G061800	0.32	0.78	hyper	CG	Genebody	PREDICTED: sericin 1 isoform X1 [Glycine max]
Glyma.04G061800	0.4	0.18	hyper	CHG	Genebody	PREDICTED: sericin 1 isoform X1 [Glycine max]
Glyma.04G064000	0.03	0.33	hyper	CHH	Downstream	hypothetical protein GLYMA_04G064000 [Glycine max]
Glyma.04G065000	0.21	0.45	hyper	CG	Upstream	PREDICTED: topless-related protein 1-like [Glycine max]
Glyma.04G065900	0.22	0.44	hyper	CG	Genebody	PREDICTED: E3 ubiquitin-protein ligase KEG-like [Glycine max]
Glyma.04G066200	0.17	0.61	hyper	CHG	Genebody	PREDICTED: UDP-N-acetylglucosamine/UDP-glucose/GDP-mannose transporter-like isoform X2 [Glycine max]
Glyma.04G068400	0	0.3	hyper	CG	Downstream	PREDICTED: transcription initiation factor TFIID subunit 15-like [Glycine max]
Glyma.04G068600	0.24	0.6	hyper	CG	Upstream	U-box domain-containing protein 12 [Glycine soja]
Glyma.04G068700	0.24	0.6	hyper	CG	Genebody	PREDICTED: peptidyl-prolyl cis-trans isomerase CYP95-like isoform X1 [Glycine max]
Glyma.04G068800	0.36	0.73	hyper	CG	Downstream	agenet domain protein [Medicago truncatula]
Glyma.04G068900	0.36	0.73	hyper	CG	Upstream	hypothetical protein GLYMA_04G068900 [Glycine max]
Glyma.04G070700	0.38	0.76	hyper	CG	Genebody	Gibberellin 20 oxidase 1 [Glycine soja]
Glyma.04G070800	0.38	0.76	hyper	CG	Upstream	Gibberellin 20 oxidase 1 [Glycine soja]
Glyma.04G070900	0.38	0.76	hyper	CG	Upstream	hypothetical protein GLYMA_04G070900 [Glycine max]
Glyma.04G072300	0.36	0.73	hyper	CG	Genebody	PREDICTED: psbP domain-containing protein 5, chloroplastic-like [Glycine max]
Glyma.04G072400	0.46	0.97	hyper	CG	Genebody	embryo defective 2410 protein [Medicago truncatula]
Glyma.04G073400	0.22	0.62	hyper	CG	Genebody	Polyamine-modulated factor 1-binding protein 1 [Theobroma cacao]
Glyma.04G073500	0.22	0.62	hyper	CG	Genebody	PREDICTED: potassium channel KAT3 [Glycine max]
Glyma.04G073900	0.5	1	hyper	CG	Genebody	PREDICTED: DDB1- and CUL4-associated factor homolog 1-like isoform X3 [Glycine max]
Glyma.04G074800	0.44	0.91	hyper	CG	Genebody	PREDICTED: flowering-promoting factor 1 [Glycine max]
Glyma.04G075200	0.26	0.53	hyper	CHG	Upstream	centromere protein O [Medicago truncatula]
Glyma.04G079800	0.12	0.28	hyper	CHG	Genebody	30S ribosomal protein S5 [Glycine soja]
Glyma.04G081700	0.14	0.58	hyper	CG	Genebody	PREDICTED: protein tesmin/TSO1-like CXC 5 [Glycine max]
Glyma.04G083200	0.1	0.21	hyper	CG	Upstream	PREDICTED: aquaporin TIP4-1 [Glycine max]
Glyma.04G087000	0.11	0.36	hyper	CG	Downstream	Plastid transcriptionally active 6 isoform 1 [Theobroma cacao]
Glyma.04G087200	0.38	0.95	hyper	CG	Genebody	Calcineurin-binding protein cabin-1 [Glycine soja]
Glyma.04G089400	0.48	0.97	hyper	CG	Genebody	Symplekin [Glycine soja]
Glyma.04G091700	0.21	0.9	hyper	CG	Genebody	PREDICTED: ubiquitin carboxyl-terminal hydrolase 17-like isoform X1 [Glycine max]
Glyma.04G093900	0.44	0.89	hyper	CHG	Upstream	PREDICTED: MADS-box protein AGL24-like [Glycine max]
Glyma.04G094200	0.06	0.23	hyper	CG	Genebody	PREDICTED: mechanosensitive ion channel protein 2, chloroplastic-like [Glycine max]
Glyma.04G094200	0.32	0.78	hyper	CHG	Downstream	PREDICTED: mechanosensitive ion channel protein 2, chloroplastic-like [Glycine max]
Glyma.04G094500	0.4	0.96	hyper	CG	Genebody	Phosphatidylinositol 3-kinase, root isoform [Glycine soja]
Glyma.04G094600	0.38	0.77	hyper	CG	Genebody	PREDICTED: argininosuccinate lyase, chloroplastic isoform X2 [Glycine max]
Glyma.04G096100	0.48	0.99	hyper	CG	Genebody	PREDICTED: BEACH domain-containing protein B-like isoform X2 [Glycine max]
Glyma.04G096300	0.41	1	hyper	CG	Genebody	PREDICTED: GATA transcription factor 24-like isoform X1 [Glycine max]
Glyma.04G096500	0.4	0.82	hyper	CHG	Genebody	PREDICTED: alpha-glucan water dikinase 2-like [Glycine max]
Glyma.04G096600	0.38	0.91	hyper	CG	Upstream	PREDICTED: protein SABRE-like isoform X2 [Glycine max]
Glyma.04G096800	0.43	0.13	hyper	CHG	Genebody	PREDICTED: protein CLT2, chloroplastic-like [Glycine max]
Glyma.04G096800	0.5	1	hyper	CG	Genebody	PREDICTED: protein CLT2, chloroplastic-like [Glycine max]
Glyma.04G096900	0.46	0.95	hyper	CG	Genebody	PREDICTED: E3 ubiquitin-protein ligase UPL1-like isoform X2 [Glycine max]
Glyma.04G097900	0.1	0.34	hyper	CG	Upstream	Protein TRANSPARENT TESTA 12 [Glycine soja]
Glyma.04G098100	0.34	0.75	hyper	CG	Upstream	PREDICTED: RING-H2 finger protein ATL38-like [Glycine max]
Glyma.04G098300	0.41	0.83	hyper	CG	Upstream	hypothetical protein GLYMA_04G098300 [Glycine max]
Glyma.04G098400	0.41	0.83	hyper	CG	Upstream	PREDICTED: transcription factor bHLH94 [Glycine max]
Glyma.04G099000	0.18	0.39	hyper	CHG	Genebody	PREDICTED: queuine tRNA-ribosyltransferase-like isoform X1 [Glycine max]
Glyma.04G101000	0.48	0.96	hyper	CG	Genebody	Protein phosphatase 1 regulatory subunit pprA [Glycine soja]
Glyma.04G101200	0.22	0.69	hyper	CG	Genebody	methyl-CpG-binding domain protein [Medicago truncatula]
Glyma.04G101300	0.05	0.24	hyper	CG	Genebody	PREDICTED: 5'-adenylylsulfate reductase-like 4 [Glycine max]
Glyma.04G102000	0	0.66	hyper	CHG	Upstream	hypothetical protein GLYMA_04G102000 [Glycine max]
Glyma.04G104300	0.47	0.96	hyper	CG	Upstream	PREDICTED: random slug protein 5-like [Glycine max]
Glyma.04G104900	0.26	0.65	hyper	CG	Genebody	PREDICTED: acetyl-CoA carboxylase 1-like [Glycine max]
Glyma.04G105000	0.26	0.65	hyper	CG	Downstream	PREDICTED: tRNA modification GTPase MnmE-like isoform X1 [Glycine max]
Glyma.04G105300	0.33	0.8	hyper	CHG	Upstream	Replication factor C subunit 3 [Glycine soja]
Glyma.04G105500	0.5	1	hyper	CHG	Genebody	Linoleate 9S-lipoxygenase-4, partial [Glycine soja]
Glyma.04G106100	0.24	0.09	hyper	CG	Upstream	hypothetical protein GLYMA_04G106100 [Glycine max]
Glyma.04G106300	0.13	0.47	hyper	CHG	Downstream	PREDICTED: suppressor of mec-8 and unc-52 protein homolog 1-like [Glycine max]
Glyma.04G107100	0.47	0.97	hyper	CG	Genebody	PREDICTED: early endosome antigen 1-like isoform X1 [Glycine max]
Glyma.04G109100	0.08	0.51	hyper	CG	Upstream	hypothetical protein GLYMA_04G109100 [Glycine max]
Glyma.04G109800	0.17	0.54	hyper	CHG	Downstream	PREDICTED: 7-deoxyloganetic acid glucosyltransferase-like [Glycine max]
Glyma.04G110700	0.24	0.61	hyper	CHG	Genebody	D-3-phosphoglycerate dehydrogenase [Glycine soja]
Glyma.04G110800	0.45	0.94	hyper	CHG	Genebody	PREDICTED: myb-related protein Myb4-like [Glycine max]
Glyma.04G111100	0.32	0.71	hyper	CG	Genebody	PREDICTED: zinc finger BED domain-containing protein RICESLEEPER 2-like [Cicer arietinum]
Glyma.04G111700	0.49	1	hyper	CHG	Upstream	PREDICTED: serine/threonine-protein kinase D6PKL1-like [Glycine max]
Glyma.04G113400	0.23	0.55	hyper	CG	Downstream	FAD-linked oxidoreductase 1 precursor [Glycine max]
Glyma.04G113600	0.48	0.96	hyper	CHG	Upstream	PREDICTED: tetrahydrocannabinolic acid synthase-like [Glycine max]
Glyma.04G115400	0.4	0.84	hyper	CHG	Upstream	PREDICTED: V-type proton ATPase subunit C-like [Glycine max]
Glyma.04G115900	0.3	0.7	hyper	CG	Genebody	PREDICTED: COP9 signalosome complex subunit 6a-like [Glycine max]
Glyma.04G116700	0.16	0.69	hyper	CHG	Genebody	PREDICTED: peroxisome biogenesis protein 5-like isoform X1 [Glycine max]
Glyma.04G116900	0.28	0.6	hyper	CG	Genebody	PREDICTED: vacuolar protein sorting-associated protein 9A-like [Glycine max]
Glyma.04G117000	0.34	0.72	hyper	CG	Upstream	stress-induced receptor-like kinase precursor [Glycine max]
Glyma.04G117400	0.32	0.74	hyper	CG	Genebody	PREDICTED: probable mitochondrial intermediate peptidase, mitochondrial [Glycine max]
Glyma.04G117400	0.56	0.25	hyper	CHG	Genebody	PREDICTED: probable mitochondrial intermediate peptidase, mitochondrial [Glycine max]
Glyma.04G117500	0.32	0.74	hyper	CG	Downstream	hypothetical protein GLYMA_04G117500 [Glycine max]
Glyma.04G117600	0.41	0.84	hyper	CHG	Upstream	BnaA05g17040D [Brassica napus]
Glyma.04G119700	0.27	0.55	hyper	CG	Genebody	PREDICTED: trehalose-phosphate phosphatase A isoform X2 [Glycine max]
Glyma.04G119700	0.54	0.24	hyper	CHG	Downstream	PREDICTED: trehalose-phosphate phosphatase A isoform X2 [Glycine max]
Glyma.04G120800	0.41	0.88	hyper	CHG	Upstream	Acetolactate synthase small subunit [Glycine soja]
Glyma.04G121300	0.36	0.81	hyper	CG	Genebody	PREDICTED: ceramide kinase-like isoform X1 [Glycine max]
Glyma.04G122400	0.46	0.96	hyper	CG	Genebody	B2 protein [Glycine soja]
Glyma.04G123500	0.37	0.9	hyper	CG	Genebody	PREDICTED: transcription initiation factor TFIID subunit 1-like isoform X1 [Glycine max]
Glyma.04G123500	0.81	0.35	hyper	CHG	Genebody	PREDICTED: transcription initiation factor TFIID subunit 1-like isoform X1 [Glycine max]
Glyma.04G123600	0.49	1	hyper	CG	Genebody	PREDICTED: formin-like protein 14 isoform X1 [Glycine max]
Glyma.04G124000	0.35	0.85	hyper	CHG	Genebody	Transposon Ty3-I Gag-Pol polyprotein [Cajanus cajan]
Glyma.04G124200	0.44	0.89	hyper	CG	Genebody	PREDICTED: ABSCISIC ACID-INSENSITIVE 5-like protein 2 [Glycine max]
Glyma.04G124300	0.34	0.68	hyper	CG	Genebody	PREDICTED: protein FAR-RED ELONGATED HYPOCOTYL 3-like [Glycine max]
Glyma.04G124800	0.5	1	hyper	CG	Genebody	PREDICTED: protein ZINC INDUCED FACILITATOR-LIKE 1-like isoform X1 [Glycine max]
Glyma.04G124800	0.91	0.34	hyper	CHG	Downstream	PREDICTED: protein ZINC INDUCED FACILITATOR-LIKE 1-like isoform X1 [Glycine max]
Glyma.04G124900	0.08	0.34	hyper	CG	Genebody	BnaC06g02050D [Brassica napus]
Glyma.04G125800	0.94	0.46	hyper	CHG	Upstream	PREDICTED: vacuolar protein sorting-associated protein 26A-like [Glycine max]
Glyma.04G126400	0.28	0.57	hyper	CG	Genebody	Transcription elongation factor SPT6 [Glycine soja]
Glyma.04G126500	0.35	0.79	hyper	CHG	Downstream	PREDICTED: ABC transporter C family member 2-like isoform X1 [Glycine max]
Glyma.04G126500	0.46	1	hyper	CG	Downstream	PREDICTED: ABC transporter C family member 2-like isoform X1 [Glycine max]
Glyma.04G126700	0.1	0.65	hyper	CHG	Upstream	PREDICTED: importin-13-like isoform X4 [Glycine max]
Glyma.04G126700	0.42	0.88	hyper	CG	Upstream	PREDICTED: importin-13-like isoform X4 [Glycine max]
Glyma.04G126800	0.08	0.58	hyper	CHG	Downstream	Translation initiation factor IF-2 [Glycine soja]
Glyma.04G126900	0.44	0.91	hyper	CHG	Upstream	Uridine nucleosidase 1 [Glycine soja]
Glyma.04G127200	0.45	0.91	hyper	CHG	Genebody	hypothetical protein GLYMA_04G127200 [Glycine max]
Glyma.04G129100	0.45	0.92	hyper	CG	Genebody	PREDICTED: pentatricopeptide repeat-containing protein At3g24000, mitochondrial-like [Glycine max]
Glyma.04G129200	0	0.22	hyper	CHG	Genebody	PREDICTED: phospholipid-transporting ATPase 1-like isoform X1 [Glycine max]
Glyma.04G129200	0.5	1	hyper	CG	Downstream	PREDICTED: phospholipid-transporting ATPase 1-like isoform X1 [Glycine max]
Glyma.04G129400	0.43	0.86	hyper	CHG	Genebody	PREDICTED: L10-interacting MYB domain-containing protein-like [Glycine max]
Glyma.04G130300	0.49	1	hyper	CG	Downstream	PREDICTED: histone acetyltransferase of the MYST family 1 [Glycine max]
Glyma.04G130500	0.04	0.23	hyper	CHG	Genebody	PREDICTED: E3 ubiquitin protein ligase RIN2-like [Glycine max]
Glyma.04G130500	0.49	1	hyper	CG	Genebody	PREDICTED: E3 ubiquitin protein ligase RIN2-like [Glycine max]
Glyma.04G131700	0.36	0.75	hyper	CG	Genebody	PREDICTED: dynamin-related protein 3A-like [Glycine max]
Glyma.04G131800	0.33	0.71	hyper	CHG	Upstream	PREDICTED: prohibitin-3, mitochondrial-like [Glycine max]
Glyma.04G132500	0.26	0.53	hyper	CG	Downstream	PREDICTED: extensin-1-like [Vigna angularis]
Glyma.04G133300	0.32	0.83	hyper	CHG	Upstream	dCTP pyrophosphatase 1 [Glycine soja]
Glyma.04G133400	0.12	0.32	hyper	CHG	Upstream	PREDICTED: protein LNK3-like [Vigna angularis]
Glyma.04G133500	0.12	0.32	hyper	CHG	Upstream	hypothetical protein glysoja_034425 [Glycine soja]
Glyma.04G133700	0.31	0.62	hyper	CG	Genebody	PREDICTED: DNA replication complex GINS protein PSF1-like [Glycine max]
Glyma.04G133800	0.42	0.84	hyper	CG	Genebody	PREDICTED: THO complex subunit 1 [Glycine max]
Glyma.04G133800	0.71	0.34	hyper	CHG	Genebody	PREDICTED: THO complex subunit 1 [Glycine max]
Glyma.04G134700	0.06	0.26	hyper	CHG	Genebody	PREDICTED: E3 ubiquitin-protein ligase KEG-like isoform X1 [Glycine max]
Glyma.04G134900	0.38	0.77	hyper	CG	Genebody	Protein LSM14 like A [Glycine soja]
Glyma.04G135000	0.42	0.87	hyper	CG	Genebody	PREDICTED: nudix hydrolase 16, mitochondrial-like isoform X2 [Glycine max]
Glyma.04G135400	0.03	0.47	hyper	CG	Genebody	PREDICTED: trihelix transcription factor ASIL2-like [Glycine max]
Glyma.04G135600	0.11	0.24	hyper	CHG	Downstream	BnaA05g17040D [Brassica napus]
Glyma.04G136400	0.24	0.55	hyper	CHG	Upstream	3R-hydroxymyristoyl- dehydratase-hydroxymyristoyl ACP dehydrase isoform 1 [Theobroma cacao]
Glyma.04G136400	0.3	0.63	hyper	CG	Genebody	3R-hydroxymyristoyl- dehydratase-hydroxymyristoyl ACP dehydrase isoform 1 [Theobroma cacao]
Glyma.04G136500	0.47	0.99	hyper	CHG	Downstream	3R-hydroxymyristoyl- dehydratase-hydroxymyristoyl ACP dehydrase isoform 1 [Theobroma cacao]
Glyma.04G137000	0.11	0.62	hyper	CG	Upstream	transglutaminase family protein [Medicago truncatula]
Glyma.04G137300	0.33	0.72	hyper	CHG	Genebody	Protein STRUBBELIG-RECEPTOR FAMILY 3 [Glycine soja]
Glyma.04G137400	0.33	0.72	hyper	CHG	Upstream	PREDICTED: protein STRUBBELIG-RECEPTOR FAMILY 3-like [Glycine max]
Glyma.04G137500	0.16	0.34	hyper	CG	Upstream	Retrovirus-related Pol polyprotein from transposon TNT 1-94, partial [Cajanus cajan]
Glyma.04G138300	0.48	1	hyper	CG	Upstream	PREDICTED: F-box protein At3g54460-like [Glycine max]
Glyma.04G138500	0.32	0.74	hyper	CG	Genebody	reactive oxygen species modulator 1 [Medicago truncatula]
Glyma.04G138600	0.36	0.82	hyper	CG	Downstream	Polyadenylate-binding protein-interacting protein 2 [Glycine soja]
Glyma.04G139000	0.47	0.96	hyper	CHG	Upstream	PREDICTED: synaptotagmin-5-like [Glycine max]
Glyma.04G139900	0.17	0.41	hyper	CG	Genebody	U3 small nucleolar ribonucleoprotein IMP4 [Glycine soja]
Glyma.04G141500	0.41	0.87	hyper	CHG	Genebody	DNA-directed RNA polymerases I, II, and III subunit RPABC1 [Glycine soja]
Glyma.04G142900	0	0.21	hyper	CHG	Upstream	alanyl-tRNA synthetase family protein [Populus trichocarpa]
Glyma.04G143200	0.4	0.87	hyper	CHG	Downstream	PREDICTED: polygalacturonase [Glycine max]
Glyma.04G144700	0.06	0.26	hyper	CHG	Upstream	Protein FAR1-RELATED SEQUENCE 5 [Cajanus cajan]
Glyma.04G145300	0.44	0.93	hyper	CHG	Upstream	PREDICTED: ABC transporter G family member 11 [Prunus mume]
Glyma.04G145500	0.39	0.8	hyper	CHG	Genebody	Retrovirus-related Pol polyprotein from transposon 17.6 [Cajanus cajan]
Glyma.04G145900	0.05	0.26	hyper	CHG	Genebody	ATPase subunit 8 (mitochondrion) [Glycine max]
Glyma.04G145900	0.06	0.3	hyper	CG	Genebody	ATPase subunit 8 (mitochondrion) [Glycine max]
Glyma.04G146000	0.37	0.74	hyper	CG	Genebody	PREDICTED: general transcription factor IIE subunit 1 isoform X1 [Glycine max]
Glyma.04G146600	0.19	0.65	hyper	CHG	Upstream	SOSS complex subunit B isogeny [Cajanus cajan]
Glyma.04G146900	0.25	0.74	hyper	CHG	Genebody	PREDICTED: nuclear pore complex protein NUP1-like isoform X1 [Glycine max]
Glyma.04G146900	0.81	0.29	hyper	CG	Genebody	PREDICTED: nuclear pore complex protein NUP1-like isoform X1 [Glycine max]
Glyma.04G147300	0.49	1	hyper	CHG	Genebody	PREDICTED: ATP-dependent DNA helicase pfh1-like [Glycine max]
Glyma.04G147400	0.49	1	hyper	CHG	Downstream	PREDICTED: replication protein A 70 kDa DNA-binding subunit C-like [Glycine max]
Glyma.04G147600	0.06	0.21	hyper	CHG	Upstream	PREDICTED: SPX domain-containing protein 1 [Glycine max]
Glyma.04G147800	0.12	0.48	hyper	CHG	Genebody	PREDICTED: chaperone protein DnaJ-like isoform X2 [Arachis ipaensis]
Glyma.04G147800	0.48	1	hyper	CG	Downstream	PREDICTED: chaperone protein DnaJ-like isoform X2 [Arachis ipaensis]
Glyma.04G148200	0.44	0.97	hyper	CHG	Upstream	PREDICTED: chaperone protein dnaJ 49-like [Glycine max]
Glyma.04G149600	0.49	0.99	hyper	CG	Genebody	PREDICTED: protein arginine N-methyltransferase PRMT10-like [Glycine max]
Glyma.04G149900	0.37	0.87	hyper	CG	Genebody	PREDICTED: acyl-protein thioesterase 2 isoform X1 [Glycine max]
Glyma.04G150800	0.28	0.62	hyper	CHG	Downstream	PREDICTED: protein FAR1-RELATED SEQUENCE 5-like [Glycine max]
Glyma.04G152100	0.14	0.51	hyper	CHG	Upstream	PREDICTED: glucan endo-1,3-beta-glucosidase 8-like [Glycine max]
Glyma.04G152200	0.4	0.8	hyper	CG	Genebody	PREDICTED: protein DENND6A-like isoform X2 [Glycine max]
Glyma.04G152300	0.47	0.97	hyper	CHG	Upstream	ABC transporter A family member 7 [Glycine soja]
Glyma.04G153800	0.4	0.83	hyper	CHG	Genebody	hypothetical protein GLYMA_04G153800 [Glycine max]
Glyma.04G153900	0.4	0.83	hyper	CHG	Downstream	hypothetical protein GLYMA_04G153900 [Glycine max]
Glyma.04G154000	0.4	0.83	hyper	CHG	Downstream	Translation initiation factor IF-3 [Glycine soja]
Glyma.04G154100	0.18	0.47	hyper	CG	Genebody	PREDICTED: eukaryotic translation initiation factor isoform 4G-1-like isoform X1 [Glycine max]
Glyma.04G154800	0.39	0.78	hyper	CHG	Genebody	Double-stranded RNA-binding protein 4 [Glycine soja]
Glyma.04G155100	0.29	0.64	hyper	CG	Genebody	FAD/NAD(P)-binding oxidoreductase-like protein [Medicago truncatula]
Glyma.04G155100	0.4	0.93	hyper	CHG	Genebody	FAD/NAD(P)-binding oxidoreductase-like protein [Medicago truncatula]
Glyma.04G155500	0.5	1	hyper	CG	Genebody	PREDICTED: kinesin-like protein NACK2 [Glycine max]
Glyma.04G155600	0.12	0.33	hyper	CG	Genebody	PREDICTED: DNA-directed RNA polymerase 3B, chloroplastic-like isoform X2 [Glycine max]
Glyma.04G155600	0.42	0.13	hyper	CHG	Genebody	PREDICTED: DNA-directed RNA polymerase 3B, chloroplastic-like isoform X2 [Glycine max]
Glyma.04G156000	0.07	0.29	hyper	CHG	Genebody	GPI-anchor transamidase [Glycine soja]
Glyma.04G156600	0.42	0.91	hyper	CG	Upstream	4-coumarate--CoA ligase-like 5 [Glycine soja]
Glyma.04G157000	0.45	0.93	hyper	CG	Upstream	PREDICTED: enolase 1, chloroplastic-like [Glycine max]
Glyma.04G157200	0.08	0.23	hyper	CG	Genebody	PREDICTED: probable cyclic nucleotide-gated ion channel 17 isoform X1 [Glycine max]
Glyma.04G157400	0.34	0.69	hyper	CHG	Downstream	hypothetical protein GLYMA_04G157400 [Glycine max]
Glyma.04G157500	0.24	0.51	hyper	CHG	Upstream	PREDICTED: polygalacturonase-like [Glycine max]
Glyma.04G158700	0.7	0.35	hyper	CHG	Genebody	PREDICTED: cation/H(+) antiporter 15-like [Vigna radiata var. radiata] [Vigna radiata]
Glyma.04G158900	0.28	0.01	hyper	CHG	Upstream	PREDICTED: protein BREAKING OF ASYMMETRY IN THE STOMATAL LINEAGE-like [Vigna angularis]
Glyma.04G159800	0.42	0.87	hyper	CHG	Genebody	BnaC02g03160D [Brassica napus]
Glyma.04G160000	0.42	0.88	hyper	CHG	Upstream	COBRA-like protein 4 [Glycine soja]
Glyma.04G160200	0.48	0.97	hyper	CHG	Downstream	Retrovirus-related Pol polyprotein from transposon TNT 1-94, partial [Cajanus cajan]
Glyma.04G160700	0.3	0.15	hyper	CHG	Downstream	PREDICTED: tip elongation aberrant protein 1 [Glycine max]
Glyma.04G160700	0.4	0.81	hyper	CG	Genebody	PREDICTED: tip elongation aberrant protein 1 [Glycine max]
Glyma.04G161500	0.37	0.8	hyper	CHG	Genebody	PREDICTED: ATP-dependent DNA helicase pif1-like [Glycine max]
Glyma.04G162700	0.31	0.69	hyper	CG	Downstream	PREDICTED: phosphoserine phosphatase, chloroplastic [Glycine max]
Glyma.04G163100	0.26	0.6	hyper	CG	Genebody	BnaA03g39950D [Brassica napus]
Glyma.04G163200	0.41	0.84	hyper	CHG	Upstream	PREDICTED: LOW QUALITY PROTEIN: chaperone protein ClpB1 [Glycine max]
Glyma.04G163200	0.49	0.22	hyper	CG	Downstream	PREDICTED: LOW QUALITY PROTEIN: chaperone protein ClpB1 [Glycine max]
Glyma.04G163400	0.3	0.66	hyper	CG	Genebody	PREDICTED: protein LEO1 homolog [Glycine max]
Glyma.04G163500	0.37	0.83	hyper	CG	Downstream	hypothetical protein GLYMA_04G163500 [Glycine max]
Glyma.04G163600	0.37	0.83	hyper	CG	Upstream	Regulatory E2 [Gossypium arboreum]
Glyma.04G164200	0.35	0.74	hyper	CG	Genebody	AT-rich interactive domain-containing protein 2 [Glycine soja]
Glyma.04G164500	0.24	0.88	hyper	CG	Genebody	PREDICTED: heparanase-like protein 1 [Glycine max]
Glyma.04G164500	0.64	0.3	hyper	CHG	Genebody	PREDICTED: heparanase-like protein 1 [Glycine max]
Glyma.04G165700	0.24	0.64	hyper	CG	Genebody	PREDICTED: formin-like protein 20 isoform X5 [Glycine max]
Glyma.04G165700	0.57	0.25	hyper	CHG	Genebody	PREDICTED: formin-like protein 20 isoform X5 [Glycine max]
Glyma.04G167700	0.49	1	hyper	CG	Upstream	3-hydroxy-3-methylglutaryl-coenzyme A reductase [Glycine soja]
Glyma.04G168000	0	0.3	hyper	CG	Genebody	hypothetical protein GLYMA_04G168000 [Glycine max]
Glyma.04G168100	0	0.3	hyper	CG	Upstream	Nicotinate phosphoribosyltransferase [Glycine soja]
Glyma.04G168200	0.44	0.92	hyper	CG	Downstream	PREDICTED: general transcription factor 3C polypeptide 3-like isoform X2 [Glycine max]
Glyma.04G168500	0.06	0.51	hyper	CHG	Upstream	PREDICTED: GDSL esterase/lipase At1g74460-like [Glycine max]
Glyma.04G168600	0.47	0.96	hyper	CHG	Upstream	Translation factor GUF1 like, chloroplastic, partial [Glycine soja]
Glyma.04G168700	0.47	0.97	hyper	CHG	Genebody	PREDICTED: translation factor GUF1 homolog, chloroplastic-like isoform X2 [Glycine max]
Glyma.04G168800	0.34	0.84	hyper	CHG	Downstream	PREDICTED: translation factor GUF1 homolog, chloroplastic-like isoform X2 [Glycine max]
Glyma.04G168900	0.29	0.7	hyper	CHG	Upstream	pleckstrin-like (PH) domain protein [Medicago truncatula]
Glyma.04G169000	0.4	0.81	hyper	CG	Upstream	PREDICTED: protein RKD1-like [Glycine max]
Glyma.04G169100	0	0.54	hyper	CG	Upstream	hypothetical protein glysoja_041266 [Glycine soja]
Glyma.04G169200	0	0.54	hyper	CG	Downstream	PREDICTED: protein DCL, chloroplastic-like [Glycine max]
Glyma.04G170700	0.44	0.93	hyper	CG	Upstream	BnaA07g31640D [Brassica napus]
Glyma.04G171200	0.09	0.32	hyper	CG	Genebody	PREDICTED: HVA22-like protein a [Glycine max]
Glyma.04G171300	0.09	0.32	hyper	CG	Downstream	PREDICTED: microtubule-associated protein RP/EB family member 1B-like [Glycine max]
Glyma.04G172000	0.42	1	hyper	CG	Genebody	hypothetical protein GLYMA_04G172000 [Glycine max]
Glyma.04G172100	0.42	1	hyper	CG	Upstream	Transposon TX1 uncharacterized [Cajanus cajan]
Glyma.04G172900	0.33	0.7	hyper	CHG	Upstream	PREDICTED: ABC transporter A family member 7 [Glycine max]
Glyma.04G172900	0.47	0.18	hyper	CG	Genebody	PREDICTED: ABC transporter A family member 7 [Glycine max]
Glyma.04G173100	0.47	0.95	hyper	CG	Genebody	PREDICTED: protein IQ-DOMAIN 31-like isoform X1 [Glycine max]
Glyma.04G173800	0.47	1	hyper	CHG	Upstream	ATP synthase mitochondrial F1 complex assembly factor 1 [Glycine soja]
Glyma.04G174100	0.16	0.39	hyper	CG	Genebody	hsp20/alpha crystallin family protein [Medicago truncatula]
Glyma.04G174700	0.2	0.4	hyper	CG	Upstream	LRR receptor-like serine/threonine-protein kinase FEI 1 [Glycine soja]
Glyma.04G174800	0.2	0.68	hyper	CG	Genebody	PREDICTED: ATPase 11, plasma membrane-type [Glycine max]
Glyma.04G177300	0.16	0.37	hyper	CG	Genebody	MYB transcription factor MYB143 [Glycine max]
Glyma.04G178700	0.04	0.22	hyper	CG	Genebody	PREDICTED: GDSL esterase/lipase At5g45910-like [Glycine max]
Glyma.04G178700	0.53	0.22	hyper	CHG	Genebody	PREDICTED: GDSL esterase/lipase At5g45910-like [Glycine max]
Glyma.04G179000	0.29	0.75	hyper	CG	Genebody	zinc finger BED domain-containing protein RICESLEEPER 2-like [Dorcoceras hygrometricum]
Glyma.04G179000	0.37	0.88	hyper	CHG	Upstream	zinc finger BED domain-containing protein RICESLEEPER 2-like [Dorcoceras hygrometricum]
Glyma.04G180900	0.5	1	hyper	CG	Genebody	PREDICTED: probable alpha,alpha-trehalose-phosphate synthase [UDP-forming] 9 isoform X2 [Glycine max]
Glyma.04G182700	0.24	0.49	hyper	CHG	Genebody	PREDICTED: serine/threonine-protein kinase HT1-like [Glycine max]
Glyma.04G182900	0.4	0.15	hyper	CHG	Genebody	PREDICTED: serine/threonine-protein kinase ATM isoform X1 [Glycine max]
Glyma.04G182900	0.5	1	hyper	CG	Genebody	PREDICTED: serine/threonine-protein kinase ATM isoform X1 [Glycine max]
Glyma.04G183200	0.38	0.82	hyper	CHG	Upstream	PREDICTED: ATP-dependent DNA helicase PIF1-like, partial [Glycine max]
Glyma.04G183300	0.48	1	hyper	CHG	Downstream	DUF1645 family protein [Medicago truncatula]
Glyma.04G183400	0.18	0.41	hyper	CHG	Upstream	Nephrocystin-3 [Glycine soja]
Glyma.04G186000	0.35	0.71	hyper	CHG	Upstream	PREDICTED: cell division cycle protein 48 homolog [Glycine max]
Glyma.04G187300	0.16	0.45	hyper	CG	Downstream	Transcription factor MYB86 [Glycine soja]
Glyma.04G189000	0.37	0.88	hyper	CHG	Downstream	Myb/SANT-like domain-containing protein [Cynara cardunculus var. scolymus] [Cynara cardunculus]
Glyma.04G191500	0.14	0.31	hyper	CG	Downstream	Programmed cell death protein 4 [Glycine soja]
Glyma.04G191600	0.14	0.31	hyper	CG	Upstream	PREDICTED: tetratricopeptide repeat protein 37-like isoform X3 [Glycine max]
Glyma.04G192000	0.42	0.86	hyper	CG	Genebody	PREDICTED: lysine-specific demethylase JMJ705-like [Glycine max]
Glyma.04G192200	0.07	0.32	hyper	CG	Genebody	PREDICTED: retinoblastoma-related protein 1-like isoform X1 [Glycine max]
Glyma.04G192300	0.47	0.97	hyper	CG	Genebody	PREDICTED: callose synthase 10-like [Glycine max]
Glyma.04G193000	0.5	1	hyper	CG	Genebody	PREDICTED: telomere length regulation protein TEL2 homolog isoform X1 [Glycine max]
Glyma.04G193100	0.42	0.88	hyper	CG	Downstream	PREDICTED: probable ubiquitin-like-specific protease 2A isoform X1 [Glycine max]
Glyma.04G194900	0.38	0.78	hyper	CG	Genebody	ATPase family AAA domain-containing protein 1-A [Glycine soja]
Glyma.04G194900	0.46	0.15	hyper	CHG	Genebody	ATPase family AAA domain-containing protein 1-A [Glycine soja]
Glyma.04G195200	0.21	0.68	hyper	CG	Genebody	PREDICTED: SWI/SNF complex component SNF12 homolog [Glycine max]
Glyma.04G196600	0.44	1	hyper	CG	Genebody	PREDICTED: mediator of RNA polymerase II transcription subunit 30-like [Glycine max]
Glyma.04G196800	0.3	0.61	hyper	CG	Genebody	PREDICTED: CBS domain-containing protein CBSCBSPB1-like [Glycine max]
Glyma.04G198100	0.03	0.28	hyper	CG	Upstream	PREDICTED: auxin-responsive protein SAUR71-like [Glycine max]
Glyma.04G198800	0.32	0.68	hyper	CG	Downstream	hypothetical protein GLYMA_04G198800 [Glycine max]
Glyma.04G198900	0.32	0.68	hyper	CG	Genebody	PREDICTED: mitochondrial import inner membrane translocase subunit TIM8-like [Glycine max]
Glyma.04G199400	0.32	0.69	hyper	CG	Genebody	Protein FAM214B-like protein [Glycine soja]
Glyma.04G200000	0.44	0.89	hyper	CG	Genebody	PREDICTED: poly(A) polymerase I-like isoform X1 [Glycine max]
Glyma.04G200100	0.45	0.92	hyper	CG	Genebody	PREDICTED: coiled-coil domain-containing protein SCD2 isoform X1 [Glycine max]
Glyma.04G200400	0.31	0.76	hyper	CHG	Genebody	PREDICTED: chaperone protein ClpC, chloroplastic [Glycine max]
Glyma.04G201700	0.21	0.43	hyper	CG	Genebody	PREDICTED: ethylene-responsive transcription factor ERF113-like [Glycine max]
Glyma.04G202800	0.08	0.22	hyper	CHG	Upstream	PREDICTED: calcium-binding mitochondrial carrier protein SCaMC-2-like isoform X1 [Glycine max]
Glyma.04G203200	0.28	0.67	hyper	CG	Genebody	PREDICTED: respiratory burst oxidase homolog protein C-like isoform X1 [Glycine max]
Glyma.04G203300	0.4	0.88	hyper	CG	Genebody	PREDICTED: chaperone protein ClpD, chloroplastic-like [Glycine max]
Glyma.04G203800	0.48	1	hyper	CG	Genebody	PREDICTED: CLPTM1-like membrane protein cnrB [Glycine max]
Glyma.04G203900	0.48	1	hyper	CG	Upstream	hypothetical protein GLYMA_04G203900 [Glycine max]
Glyma.04G204000	0.48	1	hyper	CG	Downstream	DNA-directed RNA polymerase subunit beta [Medicago truncatula]
Glyma.04G204800	0.19	0.42	hyper	CHG	Downstream	PREDICTED: probable manganese-transporting ATPase PDR2 [Glycine max]
Glyma.04G207800	0	0.24	hyper	CG	Genebody	PREDICTED: fatty acid amide hydrolase-like [Glycine max]
Glyma.04G209900	0.13	0.32	hyper	CG	Genebody	PREDICTED: psbP domain-containing protein 2, chloroplastic-like [Glycine max]
Glyma.04G210700	0.12	0.39	hyper	CG	Upstream	PREDICTED: DNA polymerase delta catalytic subunit isoform X1 [Glycine max]
Glyma.04G210700	0.46	0.17	hyper	CHG	Genebody	PREDICTED: DNA polymerase delta catalytic subunit isoform X1 [Glycine max]
Glyma.04G210900	0.15	0.32	hyper	CHG	Downstream	Cation/calcium exchanger 4 [Glycine soja]
Glyma.04G211000	0.22	0.54	hyper	CG	Genebody	PREDICTED: E3 ubiquitin-protein ligase RGLG1-like isoform X1 [Glycine max]
Glyma.04G211400	0.23	0.75	hyper	CHG	Genebody	PREDICTED: probable LRR receptor-like serine/threonine-protein kinase At2g24230 isoform X2 [Glycine max]
Glyma.04G213600	0.27	0.54	hyper	CG	Upstream	PREDICTED: probable indole-3-pyruvate monooxygenase YUCCA10 [Glycine max]
Glyma.04G213700	0.32	0.75	hyper	CG	Genebody	DUF246 domain-containing protein At1g04910 family [Cajanus cajan]
Glyma.04G218100	0.49	1	hyper	CHG	Genebody	endonuclease or glycosyl hydrolase [Medicago truncatula]
Glyma.04G219500	0.14	0.5	hyper	CG	Genebody	PREDICTED: 4-alpha-glucanotransferase, chloroplastic/amyloplastic-like [Glycine max]
Glyma.04G220000	0.09	0.43	hyper	CG	Genebody	PREDICTED: E3 ubiquitin-protein ligase RKP-like [Glycine max]
Glyma.04G220400	0.06	0.25	hyper	CG	Genebody	PREDICTED: probable inactive receptor kinase At5g10020 [Glycine max]
Glyma.04G221400	0.37	0.81	hyper	CHG	Downstream	PREDICTED: 40S ribosomal protein S26-2-like [Vigna angularis]
Glyma.04G224800	0	0.22	hyper	CHG	Upstream	PREDICTED: LOW QUALITY PROTEIN: cytochrome P450 714A1-like [Glycine max]
Glyma.04G224900	0.01	0.44	hyper	CG	Downstream	transducin/WD40 repeat protein [Medicago truncatula]
Glyma.04G225000	0.01	0.44	hyper	CG	Genebody	PREDICTED: serine/arginine repetitive matrix protein 2 isoform X3 [Glycine max]
Glyma.04G230400	0.38	0.82	hyper	CG	Upstream	hypothetical protein glysoja_027801 [Glycine soja]
Glyma.04G231000	0.24	0.85	hyper	CG	Genebody	PREDICTED: CDPK-related kinase 4-like [Glycine max]
Glyma.04G231900	0.12	0.34	hyper	CG	Genebody	PREDICTED: metal-nicotianamine transporter YSL3-like isoform X1 [Glycine max]
Glyma.04G233700	0.01	0.4	hyper	CG	Downstream	Importin subunit beta-1 [Glycine soja]
Glyma.04G234100	0.25	0.54	hyper	CG	Genebody	PREDICTED: KH domain-containing protein At4g18375-like [Glycine max]
Glyma.04G236500	0.13	0.39	hyper	CG	Genebody	PREDICTED: histone-lysine N-methyltransferase ATX4-like [Glycine max]
Glyma.04G236700	0.42	0.86	hyper	CG	Genebody	PREDICTED: filaggrin [Vigna angularis]
Glyma.04G237500	0.24	0.6	hyper	CG	Genebody	PREDICTED: dehydrogenase/reductase SDR family member on chromosome X-like isoform X1 [Glycine max]
Glyma.04G238700	0.03	0.21	hyper	CHG	Upstream	PREDICTED: pathogenesis-related genes transcriptional activator PTI6-like [Glycine max]
Glyma.04G240000	0.12	0.25	hyper	CG	Upstream	Auxin-induced protein 5NG4 [Glycine soja]
Glyma.04G242400	0.03	0.26	hyper	CHG	Genebody	Polyadenylate-binding protein 1-B-binding protein [Theobroma cacao]
Glyma.04G242400	0.12	0.35	hyper	CG	Upstream	Polyadenylate-binding protein 1-B-binding protein [Theobroma cacao]
Glyma.04G243300	0.4	0.81	hyper	CG	Genebody	PPR containing plant-like protein [Medicago truncatula]
Glyma.04G243400	0.4	0.81	hyper	CG	Downstream	PREDICTED: pentatricopeptide repeat-containing protein At3g26540 [Glycine max]
Glyma.04G244800	0.14	0.32	hyper	CHG	Upstream	hypothetical protein GLYMA_04G244800 [Glycine max]
Glyma.04G244900	0.11	0.38	hyper	CG	Genebody	PREDICTED: BTB/POZ domain-containing protein At4g08455-like [Glycine max]
Glyma.04G245400	0.44	0.9	hyper	CG	Genebody	PREDICTED: histone-lysine N-methyltransferase ASHH2-like isoform X1 [Glycine max]
Glyma.04G246700	0.48	1	hyper	CG	Downstream	hypothetical protein GLYMA_04G246700 [Glycine max]
Glyma.04G246800	0.48	1	hyper	CG	Genebody	PREDICTED: replication factor C subunit 2-like [Glycine max]
Glyma.04G247900	0.19	0.45	hyper	CG	Genebody	protein disulfide isomerase-like protein precursor [Glycine max]
Glyma.04G252700	0.38	0.81	hyper	CG	Genebody	PREDICTED: LOW QUALITY PROTEIN: serine/threonine-protein kinase DCLK1-like [Glycine max]
Glyma.04G253400	0.04	0.42	hyper	CG	Genebody	DUF1644 family protein [Medicago truncatula]
Glyma.04G254900	0.47	0.94	hyper	CG	Genebody	PREDICTED: DNA mismatch repair protein MLH1 [Glycine max]
Glyma.04G255100	0.43	0.99	hyper	CHG	Upstream	PREDICTED: coatomer subunit alpha-1-like [Glycine max]
Glyma.04G255200	0.14	0.43	hyper	CHG	Upstream	PREDICTED: lysine histidine transporter-like 5 [Glycine max]
Glyma.04G255800	0.28	0.56	hyper	CG	Downstream	PREDICTED: glucuronoxylan 4-O-methyltransferase 1-like [Glycine max]
Glyma.04G256000	0.09	0.28	hyper	CG	Genebody	methyltransferase domain protein [Medicago truncatula]
Glyma.04G256100	0.5	1	hyper	CG	Genebody	PREDICTED: methylenetetrahydrofolate reductase 2 [Glycine max]
Glyma.04G256200	0.5	1	hyper	CG	Downstream	hypothetical protein GLYMA_04G256200 [Glycine max]
Glyma.04G256600	0.24	0.47	hyper	CG	Genebody	UPF0301 protein [Glycine soja]
Glyma.04G256700	0.4	0.81	hyper	CG	Genebody	DUF246 domain-containing protein [Glycine soja]
Glyma.04G257000	0.41	0.82	hyper	CG	Genebody	PREDICTED: regulator of nonsense transcripts UPF3-like isoform X1 [Glycine max]
Glyma.04G257300	0.23	0.05	hyper	CHG	Upstream	Fanconi anemia group J protein isogeny [Cajanus cajan]
Glyma.04G257300	0.43	0.94	hyper	CG	Upstream	Fanconi anemia group J protein isogeny [Cajanus cajan]
Glyma.05G000600	0.44	0.9	hyper	CG	Genebody	PREDICTED: katanin p80 WD40 repeat-containing subunit B1 homolog [Glycine max]
Glyma.05G001300	0.58	0.29	hyper	CG	Upstream	Elongation factor Ts, mitochondrial [Glycine soja]
Glyma.05G002600	0.4	0.8	hyper	CG	Genebody	PREDICTED: serine/threonine-protein kinase HT1-like [Glycine max]
Glyma.05G003100	0.22	0.48	hyper	CG	Downstream	PREDICTED: alkane hydroxylase MAH1-like [Glycine max]
Glyma.05G003500	0.17	0.48	hyper	CG	Genebody	PREDICTED: nuclear pore complex protein GP210 [Glycine max]
Glyma.05G003600	0.09	0.58	hyper	CHG	Genebody	PREDICTED: glycosylphosphatidylinositol anchor attachment 1 protein-like [Glycine max]
Glyma.05G003800	0.27	0	hyper	CG	Genebody	core-2/I-branching enzyme [Medicago truncatula]
Glyma.05G004000	0.5	1	hyper	CG	Genebody	PREDICTED: formin-like protein 3 [Glycine max]
Glyma.05G004100	0.5	1	hyper	CG	Upstream	PREDICTED: zinc finger CCCH domain-containing protein 41-like [Glycine max]
Glyma.05G004800	0.15	0.34	hyper	CG	Downstream	PREDICTED: cyclin-dependent protein kinase inhibitor SMR3 [Nelumbo nucifera]
Glyma.05G005300	0.43	0.93	hyper	CG	Genebody	PREDICTED: isocitrate dehydrogenase [NADP]-like [Glycine max]
Glyma.05G005500	0.46	0.95	hyper	CG	Genebody	PREDICTED: DEAD-box ATP-dependent RNA helicase 46-like isoform X1 [Glycine max]
Glyma.05G006700	0.12	0.51	hyper	CHG	Genebody	PREDICTED: serine/threonine-protein kinase BLUS1 isoform X1 [Glycine max]
Glyma.05G006800	0.29	0.76	hyper	CG	Genebody	PREDICTED: probable phospholipid-transporting ATPase 8 [Glycine max]
Glyma.05G007600	0.31	0.69	hyper	CG	Downstream	PREDICTED: L-aspartate oxidase, chloroplastic [Glycine max]
Glyma.05G007700	0.31	0.69	hyper	CG	Upstream	GDSL esterase/lipase [Glycine soja]
Glyma.05G010900	0.44	0.91	hyper	CG	Genebody	PREDICTED: serine-threonine kinase receptor-associated protein-like [Glycine max]
Glyma.05G011700	0.23	0.59	hyper	CG	Genebody	PREDICTED: sodium/pyruvate cotransporter BASS2, chloroplastic-like [Glycine max]
Glyma.05G012300	0.09	0.21	hyper	CHG	Downstream	PREDICTED: acyl-ACP thioesterase isoform X1 [Glycine max]
Glyma.05G012400	0.41	0.92	hyper	CG	Genebody	PREDICTED: dnaJ homolog subfamily C GRV2-like isoform X1 [Glycine max]
Glyma.05G012700	0.41	0.9	hyper	CG	Genebody	PREDICTED: tRNA (guanine(37)-N1)-methyltransferase 2-like isoform X3 [Glycine max]
Glyma.05G013200	0.1	0.26	hyper	CHH	Upstream	RING finger protein B [Glycine soja]
Glyma.05G013400	0.36	0.84	hyper	CG	Genebody	PREDICTED: transcription initiation factor TFIID subunit 2 isoform X1 [Glycine max]
Glyma.05G016700	0	0.41	hyper	CHG	Genebody	PREDICTED: uridine-cytidine kinase C-like [Glycine max]
Glyma.05G016700	0	0.8	hyper	CG	Genebody	PREDICTED: uridine-cytidine kinase C-like [Glycine max]
Glyma.05G018300	0.29	0.66	hyper	CG	Downstream	Isoaspartyl peptidase/L-asparaginase [Cajanus cajan]
Glyma.05G018500	0.29	0.66	hyper	CG	Genebody	PREDICTED: probable galacturonosyltransferase 11 [Glycine max]
Glyma.05G022300	0.38	0.92	hyper	CG	Genebody	Regulatory E2 [Gossypium arboreum]
Glyma.05G022500	0.14	0.49	hyper	CG	Genebody	PREDICTED: diacylglycerol kinase 1 [Glycine max]
Glyma.05G024500	0.22	0.71	hyper	CG	Genebody	PREDICTED: formin-like protein 20 [Glycine max]
Glyma.05G025700	0.05	0.24	hyper	CHG	Upstream	MADS-box transcription factor 16 [Glycine soja]
Glyma.05G025700	0.34	0.74	hyper	CG	Upstream	MADS-box transcription factor 16 [Glycine soja]
Glyma.05G027300	0.25	0.54	hyper	CG	Genebody	Protein SET [Glycine soja]
Glyma.05G028100	0.25	0.62	hyper	CG	Downstream	hypothetical protein GLYMA_05G028100 [Glycine max]
Glyma.05G030800	0.4	0.85	hyper	CHG	Downstream	PREDICTED: calcium-dependent protein kinase 10 [Glycine max]
Glyma.05G031100	0.23	0.52	hyper	CG	Genebody	PREDICTED: WW domain-binding protein 11-like [Glycine max]
Glyma.05G031200	0.23	0.52	hyper	CG	Upstream	PREDICTED: HIPL1 protein-like [Cicer arietinum]
Glyma.05G031300	0.48	0.97	hyper	CG	Genebody	PREDICTED: DDT domain-containing protein DDR4-like [Vigna angularis]
Glyma.05G031900	0.38	0.87	hyper	CG	Genebody	PREDICTED: transportin-3-like [Glycine max]
Glyma.05G033600	0.11	0.22	hyper	CHH	Downstream	BnaA08g22260D [Brassica napus]
Glyma.05G034800	0.36	0.75	hyper	CHG	Upstream	DUF4228 domain protein [Medicago truncatula]
Glyma.05G035100	0.48	1	hyper	CG	Genebody	BAH domain,TFIIS helical bundle-like domain isoform 4 [Theobroma cacao]
Glyma.05G035700	0.23	0.49	hyper	CG	Genebody	PREDICTED: ubiquitin-conjugating enzyme E2-23 kDa-like [Vigna radiata var. radiata] [Vigna radiata]
Glyma.05G035900	0.46	1	hyper	CG	Genebody	PREDICTED: RNA-dependent RNA polymerase 2-like isoform X1 [Glycine max]
Glyma.05G036100	0.15	0.33	hyper	CG	Genebody	PREDICTED: probable alpha,alpha-trehalose-phosphate synthase [UDP-forming] 9 [Glycine max]
Glyma.05G037000	0.43	0.86	hyper	CG	Genebody	PREDICTED: E3 ubiquitin-protein ligase SIS3-like [Glycine max]
Glyma.05G039700	0.07	0.27	hyper	CHH	Upstream	PREDICTED: probable apyrase 7 [Glycine max]
Glyma.05G041000	0.45	0.95	hyper	CG	Genebody	PREDICTED: DEAD-box ATP-dependent RNA helicase 30 [Glycine max]
Glyma.05G041600	0.08	0.58	hyper	CG	Genebody	PREDICTED: protein NBR1 homolog isoform X1 [Vigna angularis]
Glyma.05G043200	0.23	0.49	hyper	CG	Upstream	PREDICTED: 28 kDa ribonucleoprotein, chloroplastic [Glycine max]
Glyma.05G045900	0.09	0.23	hyper	CHG	Downstream	PREDICTED: malate synthase, glyoxysomal-like [Glycine max]
Glyma.05G046000	0.09	0.23	hyper	CHG	Upstream	PREDICTED: cyclin-dependent kinase G-2 [Glycine max]
Glyma.05G046600	0.31	0.63	hyper	CHG	Genebody	PREDICTED: protein ROOT INITIATION DEFECTIVE 3-like [Glycine max]
Glyma.05G047100	0.33	0.73	hyper	CHG	Genebody	Calmodulin like 37 [Theobroma cacao]
Glyma.05G047400	0.27	0.66	hyper	CHG	Genebody	Spastin [Glycine soja]
Glyma.05G047700	0.31	0.65	hyper	CG	Downstream	PREDICTED: SNF1-related protein kinase regulatory subunit gamma-1 isoform X1 [Glycine max]
Glyma.05G047800	0.31	0.65	hyper	CG	Genebody	PREDICTED: exocyst complex component EXO70B1-like [Glycine max]
Glyma.05G050600	0.13	0.42	hyper	CG	Genebody	PREDICTED: homeobox protein HD1-like [Glycine max]
Glyma.05G052000	0.3	0.64	hyper	CG	Upstream	Cytochrome P450 76C1 [Glycine soja]
Glyma.05G052400	0.41	0.96	hyper	CG	Downstream	40S ribosomal protein S13 [Glycine max]
Glyma.05G052400	0.58	0.23	hyper	CHG	Upstream	40S ribosomal protein S13 [Glycine max]
Glyma.05G052600	0.41	0.96	hyper	CG	Downstream	40S ribosomal protein S13 [Glycine max]
Glyma.05G052600	0.58	0.23	hyper	CHG	Genebody	40S ribosomal protein S13 [Glycine max]
Glyma.05G053100	0.41	0.82	hyper	CG	Genebody	PREDICTED: SNARE-interacting protein KEULE-like isoform X2 [Glycine max]
Glyma.05G054600	0.42	0.95	hyper	CG	Genebody	PREDICTED: protein TPX2-like [Glycine max]
Glyma.05G056400	0	0.22	hyper	CG	Upstream	PREDICTED: transaldolase-like [Glycine max]
Glyma.05G056700	0.24	0.55	hyper	CG	Genebody	PREDICTED: probable lipid phosphate phosphatase beta [Glycine max]
Glyma.05G056900	0.5	1	hyper	CG	Genebody	PREDICTED: protein NRT1/ PTR FAMILY 6.3-like [Glycine max]
Glyma.05G059100	0.1	0.35	hyper	CHG	Upstream	hypothetical protein glysoja_031664 [Glycine soja]
Glyma.05G059400	0.29	0.59	hyper	CG	Genebody	Peroxisome biogenesis protein 19-1 [Glycine soja]
Glyma.05G060300	0.47	0.94	hyper	CG	Genebody	agenet domain protein [Medicago truncatula]
Glyma.05G062000	0	0.23	hyper	CG	Genebody	Sphingomyelin phosphodiesterase 4 [Cajanus cajan]
Glyma.05G063300	0.5	1	hyper	CG	Downstream	PREDICTED: gibberellin 2-beta-dioxygenase 8-like [Glycine max]
Glyma.05G063700	0.44	0.93	hyper	CG	Genebody	hypothetical protein GLYMA_05G063700 [Glycine max]
Glyma.05G063800	0.44	0.93	hyper	CG	Genebody	PREDICTED: ubiquitin carboxyl-terminal hydrolase isozyme L3 [Glycine max]
Glyma.05G064600	0.49	1	hyper	CG	Genebody	PREDICTED: vesicle-associated protein 2-1-like [Glycine max]
Glyma.05G065000	0.46	0.99	hyper	CG	Downstream	PREDICTED: rho GTPase-activating protein gacK-like [Jatropha curcas]
Glyma.05G065100	0.15	0.34	hyper	CHG	Downstream	Expansin-like B1 [Cajanus cajan]
Glyma.05G065400	0.48	0.99	hyper	CG	Genebody	PREDICTED: replication protein A 70 kDa DNA-binding subunit C-like isoform X1 [Glycine max]
Glyma.05G066800	0.3	0.13	hyper	CHG	Genebody	Calcineurin B-like protein 1 [Cajanus cajan]
Glyma.05G066800	0.37	0.8	hyper	CG	Genebody	Calcineurin B-like protein 1 [Cajanus cajan]
Glyma.05G067300	0.31	0.69	hyper	CG	Genebody	PREDICTED: casein kinase II subunit beta-like [Arachis duranensis]
Glyma.05G068000	0.28	0.69	hyper	CHG	Upstream	PREDICTED: beta-amylase 3, chloroplastic [Glycine max]
Glyma.05G068600	0.04	0.37	hyper	CG	Genebody	PREDICTED: lon protease homolog 2, peroxisomal-like [Glycine max]
Glyma.05G068900	0.25	0.53	hyper	CG	Genebody	PREDICTED: ras-related protein RABH1b [Glycine max]
Glyma.05G069400	0.23	0.54	hyper	CHG	Downstream	PREDICTED: probable purine permease 11 [Glycine max]
Glyma.05G069700	0.4	0.9	hyper	CHG	Upstream	PREDICTED: probable purine permease 10 [Glycine max]
Glyma.05G071200	0.11	0.42	hyper	CHG	Genebody	F-box/kelch-repeat protein, partial [Glycine soja]
Glyma.05G071200	0.18	0.41	hyper	CG	Genebody	F-box/kelch-repeat protein, partial [Glycine soja]
Glyma.05G071300	0.19	0.49	hyper	CG	Genebody	PREDICTED: F-box/kelch-repeat protein At3g23880-like [Glycine max]
Glyma.05G071700	0.12	0.26	hyper	CHG	Downstream	PREDICTED: F-box/kelch-repeat protein At3g23880-like [Glycine max]
Glyma.05G071800	0.49	0.98	hyper	CG	Upstream	F-box/kelch-repeat protein, partial [Glycine soja]
Glyma.05G072100	0.49	1	hyper	CHG	Upstream	PREDICTED: protein FAR1-RELATED SEQUENCE 7-like isoform X1 [Glycine max]
Glyma.05G074100	0.48	0.99	hyper	CHG	Downstream	Retrovirus-related Pol polyprotein from transposon 297 family, partial [Cajanus cajan]
Glyma.05G074400	0.49	1	hyper	CHG	Upstream	PREDICTED: cytochrome c1-2, heme protein, mitochondrial isoform X1 [Glycine max]
Glyma.05G074800	0.5	1	hyper	CG	Genebody	PREDICTED: ribulose-1,5 bisphosphate carboxylase/oxygenase large subunit N-methyltransferase, chloroplastic-like [Glycine max]
Glyma.05G074900	0.43	0.87	hyper	CHG	Upstream	PsbC, partial (chloroplast) [Vachellia caven]
Glyma.05G075400	0.08	0.36	hyper	CG	Upstream	PREDICTED: COP9 signalosome complex subunit 3-like [Glycine max]
Glyma.05G075400	0.49	1	hyper	CHG	Upstream	PREDICTED: COP9 signalosome complex subunit 3-like [Glycine max]
Glyma.05G075500	0.24	0.6	hyper	CHG	Downstream	BnaC04g16250D [Brassica napus]
Glyma.05G076800	0.11	0.29	hyper	CHG	Genebody	PREDICTED: protein OSB2, chloroplastic [Glycine max]
Glyma.05G077000	0.41	0.83	hyper	CHG	Genebody	Lysosomal beta glucosidase [Glycine soja]
Glyma.05G077000	0.45	1	hyper	CG	Downstream	Lysosomal beta glucosidase [Glycine soja]
Glyma.05G078000	0.43	0.96	hyper	CG	Genebody	BnaA10g26990D [Brassica napus]
Glyma.05G079100	0.18	0.46	hyper	CG	Genebody	PREDICTED: mitochondrial import receptor subunit TOM20-like [Vigna radiata var. radiata] [Vigna radiata]
Glyma.05G079200	0.18	0.39	hyper	CHG	Genebody	PREDICTED: vesicle-associated membrane protein 722-like [Vigna radiata var. radiata] [Vigna radiata]
Glyma.05G080200	0.33	0.84	hyper	CHG	Downstream	PREDICTED: protein PHYTOCHROME KINASE SUBSTRATE 4-like [Glycine max]
Glyma.05G080300	0.49	1	hyper	CHG	Downstream	RING finger protein B [Cajanus cajan]
Glyma.05G080600	0.33	0.68	hyper	CG	Downstream	Retrovirus-related Pol polyprotein from transposon 297 family [Cajanus cajan]
Glyma.05G080600	0.48	0.97	hyper	CHG	Upstream	Retrovirus-related Pol polyprotein from transposon 297 family [Cajanus cajan]
Glyma.05G081200	0.48	0.97	hyper	CHG	Genebody	senescence-associated protein [Medicago truncatula]
Glyma.05G081300	0.36	0.74	hyper	CG	Upstream	PREDICTED: 50S ribosomal protein L25 [Glycine max]
Glyma.05G082300	0.44	0.91	hyper	CG	Downstream	PREDICTED: probable disease resistance protein At5g66900 [Glycine max]
Glyma.05G082700	0.16	0.46	hyper	CHG	Genebody	PREDICTED: L-ascorbate oxidase homolog [Glycine max]
Glyma.05G083100	0.28	0.61	hyper	CHG	Upstream	PREDICTED: somatic embryogenesis receptor kinase 1-like [Glycine max]
Glyma.05G083200	0.38	0.79	hyper	CHG	Downstream	N-alpha-acetyltransferase 16, NatA auxiliary subunit [Glycine soja]
Glyma.05G083200	0.45	0.91	hyper	CG	Genebody	N-alpha-acetyltransferase 16, NatA auxiliary subunit [Glycine soja]
Glyma.05G083800	0.08	0.27	hyper	CHH	Upstream	PREDICTED: mitochondrial import inner membrane translocase subunit TIM14-1 [Glycine max]
Glyma.05G083800	0.12	0.31	hyper	CHG	Downstream	PREDICTED: mitochondrial import inner membrane translocase subunit TIM14-1 [Glycine max]
Glyma.05G084200	0.48	1	hyper	CG	Genebody	Nodulation protein H [Glycine soja]
Glyma.05G084200	0.61	0.22	hyper	CHG	Genebody	Nodulation protein H [Glycine soja]
Glyma.05G084500	0.29	0.76	hyper	CHG	Upstream	BnaUnng00840D [Brassica napus]
Glyma.05G084600	0.29	0.76	hyper	CHG	Upstream	BnaC09g26910D [Brassica napus]
Glyma.05G084700	0.49	1	hyper	CG	Upstream	Retrovirus-related Pol polyprotein from transposon opus [Cajanus cajan]
Glyma.05G085400	0.45	0.93	hyper	CG	Genebody	PREDICTED: kinesin-like protein FRA1 isoform X1 [Glycine max]
Glyma.05G085700	0.06	0.46	hyper	CHG	Downstream	PREDICTED: protein IRX15-LIKE-like [Glycine max]
Glyma.05G085700	0.59	0.28	hyper	CG	Downstream	PREDICTED: protein IRX15-LIKE-like [Glycine max]
Glyma.05G086800	0.46	0.22	hyper	CHG	Downstream	hypothetical protein GLYMA_05G086800 [Glycine max]
Glyma.05G086800	0.46	0.92	hyper	CG	Downstream	hypothetical protein GLYMA_05G086800 [Glycine max]
Glyma.05G087600	0.41	0.85	hyper	CG	Upstream	Regulation of nuclear pre-mRNA domain-containing protein 1B [Glycine soja]
Glyma.05G087700	0.28	0.63	hyper	CHG	Downstream	Protein timeless like [Glycine soja]
Glyma.05G087800	0.49	0.99	hyper	CHG	Downstream	stress responsive A/B barrel domain protein [Medicago truncatula]
Glyma.05G088100	0.29	0.65	hyper	CHG	Upstream	Flavonol synthase/flavanone 3-hydroxylase [Cajanus cajan]
Glyma.05G088200	0.28	0.58	hyper	CHG	Upstream	Retrovirus-related Pol polyprotein from transposon TNT 1-94 [Cajanus cajan]
Glyma.05G088500	0.49	0.98	hyper	CHG	Genebody	plant/F3O9-12 protein [Medicago truncatula]
Glyma.05G089700	0.49	1	hyper	CG	Upstream	PREDICTED: FH protein interacting protein FIP2 isoform X1 [Glycine max]
Glyma.05G089900	0.32	0.09	hyper	CHG	Genebody	HSP20-like chaperone superfamily protein [Medicago truncatula]
Glyma.05G089900	0.5	1	hyper	CG	Genebody	HSP20-like chaperone superfamily protein [Medicago truncatula]
Glyma.05G090000	0.4	0.8	hyper	CG	Upstream	Double-stranded RNA-binding protein 4 [Glycine soja]
Glyma.05G090000	0.54	0.19	hyper	CHG	Genebody	Double-stranded RNA-binding protein 4 [Glycine soja]
Glyma.05G090100	0.44	0.93	hyper	CHG	Upstream	PREDICTED: 5-methyltetrahydropteroyltriglutamate--homocysteine methyltransferase-like [Glycine max]
Glyma.05G090400	0.11	0.51	hyper	CG	Downstream	transcription factor [Medicago truncatula]
Glyma.05G090400	0.46	0.95	hyper	CHG	Genebody	transcription factor [Medicago truncatula]
Glyma.05G090500	0.11	0.51	hyper	CG	Genebody	transducin/WD40 repeat protein [Medicago truncatula]
Glyma.05G090500	0.66	0.32	hyper	CHG	Genebody	transducin/WD40 repeat protein [Medicago truncatula]
Glyma.05G091300	0.48	0.96	hyper	CG	Upstream	PREDICTED: proteasome subunit alpha type-7-like [Glycine max]
Glyma.05G091600	0.04	0.24	hyper	CG	Genebody	PREDICTED: 1-aminocyclopropane-1-carboxylate oxidase homolog [Glycine max]
Glyma.05G091600	0.34	0.7	hyper	CHG	Upstream	PREDICTED: 1-aminocyclopropane-1-carboxylate oxidase homolog [Glycine max]
Glyma.05G091700	0.18	0.39	hyper	CG	Downstream	BnaA08g00520D [Brassica napus]
Glyma.05G091900	0.13	0.28	hyper	CHG	Downstream	PREDICTED: LOW QUALITY PROTEIN: 60S ribosomal protein L5, mitochondrial [Glycine max]
Glyma.05G092000	0.13	0.28	hyper	CHG	Genebody	PREDICTED: LOW QUALITY PROTEIN: cytochrome b [Glycine max]
Glyma.05G092100	0.06	0.66	hyper	CHG	Upstream	photosystem II protein H [Glycine max]
Glyma.05G092100	0.21	0.57	hyper	CG	Upstream	photosystem II protein H [Glycine max]
Glyma.05G092400	0.3	0.87	hyper	CHG	Downstream	PREDICTED: uncharacterized acetyltransferase At3g50280-like [Glycine max]
Glyma.05G092600	0.44	0.9	hyper	CHG	Downstream	Kynurenine formamidase [Cajanus cajan]
Glyma.05G093200	0.37	0.74	hyper	CHG	Genebody	Copia protein [Cajanus cajan]
Glyma.05G093900	0.37	0.77	hyper	CHG	Downstream	G-type lectin S-receptor-like serine/threonine-protein kinase B120 [Glycine soja]
Glyma.05G094100	0.05	0.41	hyper	CHG	Upstream	PREDICTED: protein RST1 [Glycine max]
Glyma.05G094100	0.15	0.77	hyper	CG	Upstream	PREDICTED: protein RST1 [Glycine max]
Glyma.05G094200	0.05	0.41	hyper	CHG	Downstream	PREDICTED: katanin p60 ATPase-containing subunit A1-like [Glycine max]
Glyma.05G094200	0.42	0.94	hyper	CG	Upstream	PREDICTED: katanin p60 ATPase-containing subunit A1-like [Glycine max]
Glyma.05G095300	0.47	1	hyper	CHG	Upstream	Feruloyl esterase A [Cajanus cajan]
Glyma.05G095300	0.48	0.98	hyper	CG	Upstream	Feruloyl esterase A [Cajanus cajan]
Glyma.05G095400	0.38	0.93	hyper	CG	Genebody	ferritin Fer11;1 [Glycine max]
Glyma.05G095400	0.41	0.84	hyper	CHG	Genebody	ferritin Fer11;1 [Glycine max]
Glyma.05G095700	0.23	0.62	hyper	CHG	Upstream	PREDICTED: zinc finger BED domain-containing protein RICESLEEPER 2-like [Glycine max]
Glyma.05G095700	0.38	0.83	hyper	CG	Upstream	PREDICTED: zinc finger BED domain-containing protein RICESLEEPER 2-like [Glycine max]
Glyma.05G097100	0.23	0.5	hyper	CHG	Genebody	PREDICTED: F-box protein SKIP2-like [Glycine max]
Glyma.05G098000	0.36	0.73	hyper	CG	Genebody	PREDICTED: pyruvate kinase 1, cytosolic-like isoform X2 [Glycine max]
Glyma.05G098000	0.57	0.14	hyper	CHG	Upstream	PREDICTED: pyruvate kinase 1, cytosolic-like isoform X2 [Glycine max]
Glyma.05G098300	0.29	0.74	hyper	CHG	Upstream	Soluble starch synthase 2-1, chloroplastic/amyloplastic [Aegilops tauschii]
Glyma.05G098800	0.33	0.77	hyper	CG	Genebody	PREDICTED: probable cadmium/zinc-transporting ATPase HMA1, chloroplastic [Glycine max]
Glyma.05G098900	0.33	0.77	hyper	CG	Upstream	Replication factor C subunit 3 [Glycine soja]
Glyma.05G100500	0.42	0.89	hyper	CG	Upstream	PREDICTED: F-box-like/WD repeat-containing protein TBL1XR1 isoform X2 [Glycine max]
Glyma.05G100500	0.44	0.88	hyper	CHG	Upstream	PREDICTED: F-box-like/WD repeat-containing protein TBL1XR1 isoform X2 [Glycine max]
Glyma.05G100800	0.36	0.75	hyper	CG	Downstream	PREDICTED: protein CROWDED NUCLEI 4-like [Arachis ipaensis]
Glyma.05G100800	0.91	0.42	hyper	CHG	Upstream	PREDICTED: protein CROWDED NUCLEI 4-like [Arachis ipaensis]
Glyma.05G101000	0.49	1	hyper	CG	Downstream	PREDICTED: protein PIN-LIKES 3-like [Vigna angularis]
Glyma.05G101000	0.63	0.31	hyper	CHG	Upstream	PREDICTED: protein PIN-LIKES 3-like [Vigna angularis]
Glyma.05G101400	0.42	0.86	hyper	CG	Upstream	dCTP pyrophosphatase 1 [Glycine soja]
Glyma.05G101500	0.28	0.57	hyper	CG	Downstream	Homeobox-leucine zipper protein ATHB-8 [Glycine soja]
Glyma.05G101800	0.48	0.97	hyper	CG	Downstream	PREDICTED: FRIGIDA-like protein 3 isoform X3 [Glycine max]
Glyma.05G101900	0.42	0.85	hyper	CHG	Genebody	PREDICTED: aspartic proteinase CDR1-like [Glycine max]
Glyma.05G102400	0.33	0.69	hyper	CG	Genebody	PREDICTED: suppressor of RPS4-RLD 1-like [Glycine max]
Glyma.05G104100	0.35	0.74	hyper	CG	Genebody	PREDICTED: ribonuclease III domain-containing protein RNC1, chloroplastic-like isoform X1 [Vigna angularis]
Glyma.05G104300	0.07	0.5	hyper	CHG	Upstream	zinc-binding protein [Medicago truncatula]
Glyma.05G104600	0.5	1	hyper	CG	Genebody	PREDICTED: casein kinase II subunit alpha [Glycine max]
Glyma.05G104600	0.53	0.26	hyper	CHG	Upstream	PREDICTED: casein kinase II subunit alpha [Glycine max]
Glyma.05G104700	0.5	1	hyper	CG	Genebody	Serine carboxypeptidase-like 34 [Glycine soja]
Glyma.05G106100	0.49	1	hyper	CG	Downstream	NADH dehydrogenase [ubiquinone] iron-sulfur protein 4, mitochondrial [Glycine soja]
Glyma.05G106300	0.31	0.64	hyper	CHG	Genebody	Amino-acid acetyltransferase [Glycine soja]
Glyma.05G106400	0.31	0.64	hyper	CHG	Upstream	PREDICTED: WD repeat-containing protein 91 homolog [Glycine max]
Glyma.05G106600	0.36	0.86	hyper	CHG	Upstream	PREDICTED: glutathione S-transferase T2-like [Cicer arietinum]
Glyma.05G107100	0.5	1	hyper	CG	Upstream	Gypsy retrotransposon integrase-like protein 1 [Cajanus cajan]
Glyma.05G107200	0.5	1	hyper	CG	Genebody	Retrovirus-related Pol polyprotein from transposon 17.6 [Cajanus cajan]
Glyma.05G107500	0.39	0.78	hyper	CG	Downstream	VQ motif protein [Medicago truncatula]
Glyma.05G107800	0.45	0.98	hyper	CHG	Downstream	PREDICTED: phytosulfokines-like [Glycine max]
Glyma.05G108800	0.06	0.31	hyper	CHG	Downstream	BnaC08g21320D [Brassica napus]
Glyma.05G109300	0.19	0.56	hyper	CG	Upstream	PREDICTED: protein CROWDED NUCLEI 4-like [Glycine max]
Glyma.05G109400	0.48	0.98	hyper	CG	Genebody	PREDICTED: lysosomal Pro-X carboxypeptidase-like [Glycine max]
Glyma.05G111100	0.48	1	hyper	CG	Upstream	Serine carboxypeptidase-like 34 [Glycine soja]
Glyma.05G111400	0.34	0.73	hyper	CHG	Downstream	PREDICTED: probable transcriptional regulator RABBIT EARS [Glycine max]
Glyma.05G112500	0.48	1	hyper	CG	Upstream	Protein lap4 [Glycine soja]
Glyma.05G112600	0.29	0.69	hyper	CHG	Downstream	PREDICTED: MND1-interacting protein 1-like [Glycine max]
Glyma.05G115000	0.31	0.86	hyper	CG	Genebody	Ras-related protein RABB1b [Glycine soja]
Glyma.05G115100	0.11	0.4	hyper	CHG	Upstream	PREDICTED: pre-rRNA-processing protein ESF2-like [Glycine max]
Glyma.05G115100	0.23	0.55	hyper	CG	Upstream	PREDICTED: pre-rRNA-processing protein ESF2-like [Glycine max]
Glyma.05G115200	0.24	0.48	hyper	CHG	Genebody	PREDICTED: pentatricopeptide repeat-containing protein At4g35850, mitochondrial-like [Glycine max]
Glyma.05G115200	0.47	0.95	hyper	CG	Genebody	PREDICTED: pentatricopeptide repeat-containing protein At4g35850, mitochondrial-like [Glycine max]
Glyma.05G115800	0.34	0.69	hyper	CHG	Downstream	Gypsy retrotransposon integrase-like protein 1 [Cajanus cajan]
Glyma.05G115900	0.48	0.98	hyper	CG	Upstream	rubredoxin family protein [Phaseolus vulgaris]
Glyma.05G116000	0.44	0.89	hyper	CHG	Genebody	PREDICTED: GDSL esterase/lipase At5g33370 [Glycine max]
Glyma.05G116100	0.44	0.89	hyper	CHG	Upstream	stress-induced receptor-like kinase 2 precursor [Glycine max]
Glyma.05G117300	0.4	0.83	hyper	CG	Downstream	PREDICTED: copper-transporting ATPase PAA1, chloroplastic-like [Glycine max]
Glyma.05G117800	0.14	0.34	hyper	CHG	Upstream	PREDICTED: copper transport protein ATX1-like [Glycine max]
Glyma.05G117900	0.14	0.34	hyper	CHG	Downstream	SKIP interacting protein [Medicago truncatula]
Glyma.05G117900	0.45	0.92	hyper	CG	Genebody	SKIP interacting protein [Medicago truncatula]
Glyma.05G118000	0.45	0.92	hyper	CG	Downstream	PREDICTED: pentatricopeptide repeat-containing protein At5g18390, mitochondrial [Glycine max]
Glyma.05G119400	0.47	0.96	hyper	CG	Genebody	PREDICTED: F-box/kelch-repeat protein At1g22040 [Glycine max]
Glyma.05G120400	0.44	0.93	hyper	CG	Genebody	PREDICTED: dynamin-like protein ARC5, partial [Glycine max]
Glyma.05G120600	0.4	0.81	hyper	CG	Upstream	PREDICTED: mitochondrial coenzyme A transporter SLC25A42-like isoform X1 [Glycine max]
Glyma.05G123100	0.41	0.89	hyper	CG	Upstream	PREDICTED: probable protein ABIL5 [Glycine max]
Glyma.05G123200	0.12	0.26	hyper	CHG	Upstream	PREDICTED: mitogen-activated protein kinase kinase kinase 1-like [Glycine max]
Glyma.05G124200	0.08	0.35	hyper	CG	Upstream	Receptor-like serine/threonine-protein kinase ALE2 [Glycine soja]
Glyma.05G124300	0.08	0.35	hyper	CG	Genebody	PREDICTED: DNA polymerase delta subunit 4 [Glycine max]
Glyma.05G124400	0.08	0.35	hyper	CG	Upstream	cytochrome f (chloroplast) (chloroplast) [Hypseocharis bilobata]
Glyma.05G124900	0.26	0.56	hyper	CHG	Downstream	PREDICTED: cannabidiolic acid synthase-like 2 [Glycine max]
Glyma.05G125800	0.13	0.45	hyper	CG	Upstream	PREDICTED: tetrahydrocannabinolic acid synthase-like [Glycine max]
Glyma.05G126100	0.16	0.5	hyper	CG	Genebody	PREDICTED: tubulin beta chain-like [Glycine max]
Glyma.05G126200	0.23	0.54	hyper	CHG	Downstream	germin-like protein 1 [Populus trichocarpa]
Glyma.05G126300	0.23	0.54	hyper	CHG	Downstream	UPF0481 protein [Glycine soja]
Glyma.05G127300	0.08	0.36	hyper	CHG	Genebody	PREDICTED: 26S proteasome non-ATPase regulatory subunit 8 homolog A-like [Glycine max]
Glyma.05G127700	0.39	0.85	hyper	CG	Genebody	PREDICTED: protein REDUCED WALL ACETYLATION 3 isoform X1 [Glycine max]
Glyma.05G130500	0.32	0.8	hyper	CHG	Upstream	PREDICTED: uncharacterized protein LOC100793582 [Glycine max]
Glyma.05G131200	0.16	0.38	hyper	CG	Genebody	PREDICTED: WD-40 repeat-containing protein MSI1-like [Glycine max]
Glyma.05G131300	0.16	0.38	hyper	CG	Upstream	Polyadenylate-binding protein 1-B-binding protein [Theobroma cacao]
Glyma.05G131500	0.4	0.81	hyper	CG	Genebody	PREDICTED: protein CHROMATIN REMODELING 4-like isoform X1 [Glycine max]
Glyma.05G131500	0.76	0.35	hyper	CHG	Genebody	PREDICTED: protein CHROMATIN REMODELING 4-like isoform X1 [Glycine max]
Glyma.05G133300	0.29	0.79	hyper	CG	Genebody	PREDICTED: glycine-rich RNA-binding protein 4, mitochondrial-like [Glycine max]
Glyma.05G135300	0.1	0.39	hyper	CG	Genebody	V-type proton ATPase subunit F [Cajanus cajan]
Glyma.05G135400	0.35	0.73	hyper	CG	Genebody	BnaC09g20680D [Brassica napus]
Glyma.05G135500	0.35	0.73	hyper	CG	Upstream	hypothetical protein GLYMA_05G135500 [Glycine max]
Glyma.05G135700	0.39	0.78	hyper	CG	Genebody	PREDICTED: flocculation protein FLO11 isoform X1 [Ricinus communis]
Glyma.05G135800	0.28	0.65	hyper	CG	Genebody	PREDICTED: zinc finger CCCH domain-containing protein 17-like [Glycine max]
Glyma.05G136600	0.35	0.69	hyper	CG	Genebody	PREDICTED: protein XRI1 [Vigna angularis]
Glyma.05G139500	0.05	0.38	hyper	CHG	Upstream	PREDICTED: cysteine-rich receptor-like protein kinase 10 isoform X1 [Glycine max]
Glyma.05G140300	0.19	0.52	hyper	CHG	Upstream	OSJNBb0061C13.7 [Oryza sativa Japonica Group]
Glyma.05G142000	0.34	0.71	hyper	CHG	Upstream	PREDICTED: transcription factor TCP2-like [Glycine max]
Glyma.05G142200	0.4	0.82	hyper	CG	Upstream	hypothetical protein GLYMA_05G142200 [Glycine max]
Glyma.05G142300	0.4	0.82	hyper	CG	Genebody	PREDICTED: pentatricopeptide repeat-containing protein At2g37230-like [Glycine max]
Glyma.05G143100	0.47	0.95	hyper	CG	Genebody	NIPA-like protein [Glycine soja]
Glyma.05G143200	0.44	0.9	hyper	CG	Downstream	Auxilin-related protein 2 [Glycine soja]
Glyma.05G144500	0.16	0.35	hyper	CG	Upstream	PREDICTED: two-component response regulator ARR11-like isoform X1 [Glycine max]
Glyma.05G144500	0.24	0.6	hyper	CHH	Genebody	PREDICTED: two-component response regulator ARR11-like isoform X1 [Glycine max]
Glyma.05G145400	0.37	0.76	hyper	CG	Genebody	PREDICTED: flocculation protein FLO11-like [Glycine max]
Glyma.05G146100	0.39	0.15	hyper	CHG	Genebody	ATP-dependent RNA helicase dhx8 [Glycine soja]
Glyma.05G146100	0.45	0.94	hyper	CG	Genebody	ATP-dependent RNA helicase dhx8 [Glycine soja]
Glyma.05G146300	0.09	0.32	hyper	CG	Genebody	PREDICTED: U-box domain-containing protein 45-like [Glycine max]
Glyma.05G147400	0.11	0.41	hyper	CG	Downstream	PREDICTED: F-box protein At1g67340 [Glycine max]
Glyma.05G148100	0.37	0.86	hyper	CG	Genebody	PREDICTED: histidine kinase 3 [Glycine max]
Glyma.05G148600	0.31	0.65	hyper	CG	Upstream	BnaAnng21740D [Brassica napus]
Glyma.05G148700	0.42	0.92	hyper	CG	Genebody	MADS-box protein FBP24 [Glycine soja]
Glyma.05G148700	0.57	0.18	hyper	CHG	Genebody	MADS-box protein FBP24 [Glycine soja]
Glyma.05G150000	0.13	0.33	hyper	CHG	Upstream	PREDICTED: ribosomal protein S19, mitochondrial-like [Glycine max]
Glyma.05G150200	0.31	0.78	hyper	CG	Genebody	hypothetical salt-inducible protein, partial [Prunus mume]
Glyma.05G152900	0.46	0.94	hyper	CG	Genebody	Tripartite motif-containing protein 45 [Cajanus cajan]
Glyma.05G154500	0.03	0.37	hyper	CG	Upstream	hypothetical protein GLYMA_05G154500 [Glycine max]
Glyma.05G154600	0.17	0.38	hyper	CHG	Downstream	PREDICTED: protein YLS3 [Vigna angularis]
Glyma.05G154700	0.17	0.38	hyper	CHG	Downstream	BnaA10g15350D [Brassica napus]
Glyma.05G155700	0.38	0.75	hyper	CG	Genebody	PREDICTED: translation initiation factor eIF-2B subunit gamma-like [Glycine max]
Glyma.05G156900	0.5	1	hyper	CG	Genebody	PREDICTED: importin-5-like isoform X1 [Glycine max]
Glyma.05G158300	0.36	0.8	hyper	CG	Genebody	Protein SCAR1 [Glycine soja]
Glyma.05G158400	0.36	0.8	hyper	CG	Upstream	hypothetical protein GLYMA_05G158400 [Glycine max]
Glyma.05G158500	0	0.23	hyper	CHG	Upstream	PREDICTED: probable phosphatidylinositol 4-phosphate 5-kinase MSS4 [Cicer arietinum]
Glyma.05G158900	0.16	0.4	hyper	CG	Downstream	PREDICTED: two-component response regulator ORR24-like [Glycine max]
Glyma.05G159000	0.16	0.4	hyper	CG	Genebody	DUF688 family protein [Medicago truncatula]
Glyma.05G160300	0.18	0.48	hyper	CG	Genebody	DUF177 domain protein [Medicago truncatula]
Glyma.05G161800	0	0.32	hyper	CG	Upstream	hypothetical protein GLYMA_05G161800 [Glycine max]
Glyma.05G161900	0	0.32	hyper	CG	Upstream	Fasciclin-like arabinogalactan protein 12, partial [Glycine soja]
Glyma.05G163700	0.22	0.5	hyper	CHG	Upstream	PREDICTED: exonuclease 1 isoform X1 [Glycine max]
Glyma.05G164900	0.02	0.57	hyper	CG	Genebody	Glucan endo-1,3-beta-glucosidase 7 [Glycine soja]
Glyma.05G167200	0.06	0.36	hyper	CG	Genebody	PREDICTED: calpain-type cysteine protease DEK1-like [Glycine max]
Glyma.05G168600	0.4	0.81	hyper	CG	Genebody	PREDICTED: UDP-glucose:glycoprotein glucosyltransferase-like isoform X3 [Glycine max]
Glyma.05G168900	0.23	0.64	hyper	CHG	Genebody	Aminomethyltransferase [Cajanus cajan]
Glyma.05G170500	0.11	0.38	hyper	CHG	Genebody	PREDICTED: suppressor of mec-8 and unc-52 protein homolog 1 [Glycine max]
Glyma.05G170600	0.13	0.3	hyper	CHG	Downstream	LRR receptor-like serine/threonine-protein kinase EFR [Glycine soja]
Glyma.05G170800	0.39	0.96	hyper	CG	Genebody	PREDICTED: lysine-specific demethylase JMJ18-like isoform X2 [Glycine max]
Glyma.05G173000	0	0.22	hyper	CG	Downstream	exosome complex exonuclease RRP41 [Medicago truncatula]
Glyma.05G174200	0.09	0.28	hyper	CG	Genebody	Alpha-galactosidase [Glycine soja]
Glyma.05G174300	0.09	0.28	hyper	CG	Upstream	60S acidic ribosomal protein P3 [Glycine soja]
Glyma.05G174600	0.42	0.84	hyper	CG	Genebody	PREDICTED: chloroplast sensor kinase, chloroplastic-like [Glycine max]
Glyma.05G178100	0.49	0.99	hyper	CG	Genebody	PREDICTED: ubiquitin carboxyl-terminal hydrolase 4 [Glycine max]
Glyma.05G178100	0.53	0.17	hyper	CHG	Genebody	PREDICTED: ubiquitin carboxyl-terminal hydrolase 4 [Glycine max]
Glyma.05G178900	0.43	0.94	hyper	CG	Genebody	PREDICTED: ABC transporter D family member 1-like [Glycine max]
Glyma.05G180100	0.29	0.8	hyper	CG	Genebody	PREDICTED: acyl-coenzyme A oxidase 2, peroxisomal [Glycine max]
Glyma.05G181600	0.39	0.94	hyper	CG	Genebody	U-box domain-containing protein 13 [Glycine soja]
Glyma.05G181800	0.01	0.22	hyper	CHG	Downstream	PREDICTED: ribosome biogenesis protein TSR3 homolog isoform X1 [Glycine max]
Glyma.05G181900	0.5	1	hyper	CG	Genebody	PREDICTED: regulation of nuclear pre-mRNA domain-containing protein 1B-like isoform X3 [Glycine max]
Glyma.05G184600	0.07	0.3	hyper	CHG	Genebody	PREDICTED: ras-related protein Rab7-like isoform X1 [Glycine max]
Glyma.05G184700	0.07	0.3	hyper	CHG	Upstream	PREDICTED: iron-sulfur assembly protein IscA, chloroplastic-like [Glycine max]
Glyma.05G184900	0.49	0.24	hyper	CHG	Genebody	Violaxanthin de-epoxidase, chloroplastic [Glycine soja]
Glyma.05G184900	0.49	0.98	hyper	CG	Genebody	Violaxanthin de-epoxidase, chloroplastic [Glycine soja]
Glyma.05G186000	0.15	0.49	hyper	CG	Genebody	PREDICTED: TSL-kinase interacting protein 1-like isoform X1 [Glycine max]
Glyma.05G187300	0.29	0.62	hyper	CG	Genebody	PREDICTED: cellulose synthase A catalytic subunit 6 [UDP-forming]-like [Glycine max]
Glyma.05G188800	0.21	0.53	hyper	CG	Genebody	PREDICTED: actin-7-like [Glycine max]
Glyma.05G189000	0.08	0.23	hyper	CG	Upstream	Autophagy-related protein 13 [Glycine soja]
Glyma.05G189100	0.37	0.81	hyper	CG	Upstream	DNA-directed RNA polymerase II subunit RPB4 [Glycine soja]
Glyma.05G189200	0.37	0.81	hyper	CG	Downstream	PREDICTED: dnaJ homolog subfamily C member 2 [Glycine max]
Glyma.05G189400	0.49	1	hyper	CG	Genebody	PREDICTED: protein TONSOKU-like isoform X1 [Glycine max]
Glyma.05G190500	0	0.49	hyper	CG	Genebody	Zinc finger CCCH domain-containing protein 38 [Glycine soja]
Glyma.05G190500	0.01	0.27	hyper	CHG	Genebody	Zinc finger CCCH domain-containing protein 38 [Glycine soja]
Glyma.05G190900	0.25	0.62	hyper	CHG	Upstream	PREDICTED: cell wall / vacuolar inhibitor of fructosidase 2-like [Glycine max]
Glyma.05G191100	0.18	0.48	hyper	CHG	Genebody	PREDICTED: probable cysteine desulfurase [Vigna radiata var. radiata] [Vigna radiata]
Glyma.05G191200	0.41	0.88	hyper	CG	Genebody	PREDICTED: phosphatidylinositol 4-kinase beta 1-like isoform X1 [Glycine max]
Glyma.05G192800	0.35	0.7	hyper	CG	Genebody	pentatricopeptide repeat-containing protein [Dorcoceras hygrometricum]
Glyma.05G194800	0.07	0.22	hyper	CHG	Upstream	BnaCnng16300D [Brassica napus]
Glyma.05G194900	0.07	0.22	hyper	CHG	Genebody	PREDICTED: beta-galactosidase 6-like isoform X3 [Glycine max]
Glyma.05G198600	0.46	0.93	hyper	CG	Genebody	tyrosyl-DNA phosphodiesterase [Medicago truncatula]
Glyma.05G198600	0.6	0.17	hyper	CHG	Genebody	tyrosyl-DNA phosphodiesterase [Medicago truncatula]
Glyma.05G199800	0.07	0.3	hyper	CHH	Upstream	PREDICTED: transaldolase [Glycine max]
Glyma.05G205000	0.1	0.53	hyper	CHG	Upstream	PREDICTED: la protein 1-like isoform X1 [Glycine max]
Glyma.05G205100	0.1	0.53	hyper	CHG	Downstream	Methyl-CpG-binding domain-containing protein 13 [Glycine soja]
Glyma.05G205100	0.5	1	hyper	CG	Genebody	Methyl-CpG-binding domain-containing protein 13 [Glycine soja]
Glyma.05G206100	0.17	0.37	hyper	CHG	Genebody	PREDICTED: intracellular protein transport protein USO1-like [Glycine max]
Glyma.05G207700	0.48	0.96	hyper	CG	Genebody	Phosphorylated carbohydrates phosphatase [Glycine soja]
Glyma.05G207700	0.5	0.21	hyper	CHG	Downstream	Phosphorylated carbohydrates phosphatase [Glycine soja]
Glyma.05G209200	0.26	0.53	hyper	CHG	Upstream	PREDICTED: puromycin-sensitive aminopeptidase isoform X1 [Glycine max]
Glyma.05G209600	0.01	0.22	hyper	CG	Upstream	E3 ubiquitin-protein ligase At3g02290 family [Cajanus cajan]
Glyma.05G209700	0.01	0.22	hyper	CG	Upstream	PREDICTED: DNA repair helicase XPB1-like isoform X2 [Glycine max]
Glyma.05G209700	0.1	0.28	hyper	CHG	Genebody	PREDICTED: DNA repair helicase XPB1-like isoform X2 [Glycine max]
Glyma.05G212200	0.15	0.31	hyper	CG	Upstream	Os02g0265700 [Oryza sativa Japonica Group]
Glyma.05G214500	0.34	0.72	hyper	CG	Upstream	PREDICTED: stellacyanin-like [Glycine max]
Glyma.05G214600	0.34	0.72	hyper	CG	Downstream	hypothetical protein GLYMA_05G214600 [Glycine max]
Glyma.05G220200	0.41	0.89	hyper	CG	Genebody	PREDICTED: serine/threonine-protein kinase HT1 [Glycine max]
Glyma.05G221300	0.36	0.82	hyper	CG	Genebody	PREDICTED: auxin response factor 19-like isoform X1 [Glycine max]
Glyma.05G225000	0.21	0.59	hyper	CG	Genebody	PREDICTED: mitochondrial-processing peptidase subunit alpha-like [Glycine max]
Glyma.05G225500	0.16	0.37	hyper	CG	Genebody	PREDICTED: derlin-1-like isoform X1 [Glycine max]
Glyma.05G226800	0.33	0.66	hyper	CG	Genebody	nucleotide-diphospho-sugar transferase domain protein [Medicago truncatula]
Glyma.05G230300	0.14	0.65	hyper	CG	Genebody	PREDICTED: kinesin-related protein 8 isoform X2 [Arachis ipaensis]
Glyma.05G232400	0.24	0.53	hyper	CG	Genebody	PREDICTED: VIN3-like protein 1 isoform X1 [Glycine max]
Glyma.05G232600	0.21	0.04	hyper	CHG	Genebody	PREDICTED: 3-hydroxyisobutyryl-CoA hydrolase-like protein 3, mitochondrial isoform X1 [Glycine max]
Glyma.05G232600	0.31	0.78	hyper	CG	Genebody	PREDICTED: 3-hydroxyisobutyryl-CoA hydrolase-like protein 3, mitochondrial isoform X1 [Glycine max]
Glyma.05G234700	0.26	0.64	hyper	CG	Genebody	PREDICTED: protein XAP5 CIRCADIAN TIMEKEEPER isoform X1 [Glycine max]
Glyma.05G234800	0.26	0.64	hyper	CG	Upstream	40S ribosomal protein S15 [Glycine soja]
Glyma.05G236400	0.23	0.51	hyper	CG	Upstream	PREDICTED: endoglucanase 8-like [Glycine max]
Glyma.05G236400	0.51	0.19	hyper	CHG	Upstream	PREDICTED: endoglucanase 8-like [Glycine max]
Glyma.05G236500	0.23	0.51	hyper	CG	Genebody	PREDICTED: uncharacterized CRM domain-containing protein At3g25440, chloroplastic-like [Glycine max]
Glyma.05G236500	0.51	0.19	hyper	CHG	Upstream	PREDICTED: uncharacterized CRM domain-containing protein At3g25440, chloroplastic-like [Glycine max]
Glyma.05G239100	0.46	0.95	hyper	CG	Genebody	PREDICTED: microtubule-associated protein 70-2 [Glycine max]
Glyma.05G239200	0.2	0.63	hyper	CG	Upstream	PREDICTED: transcription termination factor MTERF4, chloroplastic [Vigna angularis]
Glyma.05G239300	0.2	0.63	hyper	CG	Genebody	PREDICTED: dynamin-related protein 1C [Glycine max]
Glyma.05G239400	0.32	0.63	hyper	CG	Genebody	Adagio protein 3 [Glycine soja]
Glyma.05G241300	0.29	0.58	hyper	CG	Downstream	ENTH/ANTH/VHS superfamily protein [Medicago truncatula]
Glyma.05G241400	0.29	0.58	hyper	CG	Genebody	PREDICTED: THO complex subunit 2-like isoform X1 [Glycine max]
Glyma.05G243500	0.5	1	hyper	CG	Genebody	PREDICTED: uncharacterized LOC100783885 isoform X2 [Glycine max]
Glyma.05G244300	0.38	0.75	hyper	CG	Genebody	PREDICTED: pentatricopeptide repeat-containing protein At4g02750-like isoform X1 [Glycine max]
Glyma.05G244600	0.04	0.43	hyper	CG	Genebody	PREDICTED: mitogen-activated protein kinase 9-like [Glycine max]
Glyma.05G245100	0.41	0.93	hyper	CG	Genebody	PREDICTED: eukaryotic translation initiation factor 3 subunit C-like [Glycine max]
Glyma.05G245300	0.32	0.67	hyper	CG	Genebody	PREDICTED: serine/threonine-protein kinase EDR1-like isoform X1 [Glycine max]
Glyma.05G246000	0.1	0.74	hyper	CG	Genebody	PREDICTED: pentatricopeptide repeat-containing protein At2g01390-like [Glycine max]
Glyma.05G246500	0.24	0.49	hyper	CG	Genebody	PREDICTED: phosphoethanolamine N-methyltransferase [Glycine max]
Glyma.05G246600	0.24	0.49	hyper	CG	Upstream	Protection of telomeres protein 1 [Glycine soja]
Glyma.05G248900	0.48	0.98	hyper	CG	Genebody	PREDICTED: rhodanese-like domain-containing protein 8, chloroplastic isoform X1 [Glycine max]
Glyma.05G249100	0	0.31	hyper	CHG	Genebody	Ribonucleases P/MRP protein subunit POP1 [Glycine soja]
Glyma.05G249100	0.17	0.35	hyper	CG	Upstream	Ribonucleases P/MRP protein subunit POP1 [Glycine soja]
Glyma.06G000300	0.01	0.42	hyper	CHG	Genebody	PREDICTED: alpha-1,3-mannosyl-glycoprotein 2-beta-N-acetylglucosaminyltransferase-like isoform X1 [Glycine max]
Glyma.06G000500	0.41	0.97	hyper	CG	Genebody	Integral membrane protein hemolysin-III like protein [Arabidopsis thaliana]
Glyma.06G001300	0.32	0.66	hyper	CG	Genebody	PREDICTED: mediator of RNA polymerase II transcription subunit 19a isoform X3 [Glycine max]
Glyma.06G001400	0.45	0.94	hyper	CG	Genebody	PHD and RING finger domain-containing protein 1 [Glycine soja]
Glyma.06G001900	0.1	0.45	hyper	CG	Genebody	PREDICTED: UTP--glucose-1-phosphate uridylyltransferase-like isoform X1 [Glycine max]
Glyma.06G003800	0.15	0.51	hyper	CHG	Downstream	MYB transcription factor MYB48 [Glycine max]
Glyma.06G007300	0.23	0.61	hyper	CG	Downstream	PREDICTED: probable ribosome-binding factor A, chloroplastic [Glycine max]
Glyma.06G007400	0.23	0.64	hyper	CG	Upstream	V-type proton ATPase 16 kDa proteolipid subunit, partial [Cajanus cajan]
Glyma.06G007400	0.32	0.67	hyper	CHG	Upstream	V-type proton ATPase 16 kDa proteolipid subunit, partial [Cajanus cajan]
Glyma.06G008000	0.49	1	hyper	CG	Genebody	PREDICTED: kinesin-like protein NACK1 isoform X1 [Glycine max]
Glyma.06G008300	0.23	0.63	hyper	CG	Genebody	PREDICTED: zinc finger CCCH domain-containing protein 19-like [Glycine max]
Glyma.06G012200	0.08	0.22	hyper	CG	Upstream	PREDICTED: transcription factor bHLH63 [Glycine max]
Glyma.06G012300	0.08	0.22	hyper	CG	Downstream	Polyadenylate-binding protein 2 [Glycine soja]
Glyma.06G013500	0.27	0.69	hyper	CG	Downstream	hydroxyproline-rich glycoprotein [Populus trichocarpa]
Glyma.06G013800	0.28	0.6	hyper	CG	Genebody	PREDICTED: LOW QUALITY PROTEIN: phosphatidylinositol 4-kinase alpha 1-like [Glycine max]
Glyma.06G014400	0.12	0.69	hyper	CG	Genebody	PREDICTED: SWI/SNF complex subunit SWI3B-like isoform X1 [Glycine max]
Glyma.06G014500	0.16	0.52	hyper	CG	Genebody	PREDICTED: psbP domain-containing protein 3, chloroplastic [Glycine max]
Glyma.06G015000	0.03	0.29	hyper	CG	Genebody	PREDICTED: monosaccharide-sensing protein 2-like [Glycine max]
Glyma.06G015200	0.11	0.27	hyper	CG	Downstream	PREDICTED: RING-H2 finger protein ATL80-like [Glycine max]
Glyma.06G016400	0.3	0.74	hyper	CG	Genebody	PREDICTED: F-box/kelch-repeat protein At5g42350-like [Glycine max]
Glyma.06G017500	0.13	0.27	hyper	CHG	Genebody	serine/threonine-protein kinase PBS1-like [Glycine max]
Glyma.06G021600	0.24	0.49	hyper	CG	Genebody	PREDICTED: probable 26S proteasome non-ATPase regulatory subunit 3 [Glycine max]
Glyma.06G023000	0.19	0.65	hyper	CHG	Genebody	PREDICTED: protein FREE1 [Glycine max]
Glyma.06G023000	0.43	0.86	hyper	CG	Genebody	PREDICTED: protein FREE1 [Glycine max]
Glyma.06G024700	0.22	0.62	hyper	CHG	Genebody	PREDICTED: WEB family protein At1g75720-like isoform X4 [Glycine max]
Glyma.06G025100	0.27	0.59	hyper	CG	Genebody	PREDICTED: endoglucanase 2 [Glycine max]
Glyma.06G025400	0.49	1	hyper	CG	Genebody	PREDICTED: filament-like plant protein 4 [Glycine max]
Glyma.06G025900	0.06	0.41	hyper	CG	Genebody	PREDICTED: protein RCC2-like [Glycine max]
Glyma.06G026000	0.09	0.35	hyper	CHG	Upstream	PREDICTED: LOW QUALITY PROTEIN: bZIP transcription factor bZIP11 [Glycine max]
Glyma.06G026000	0.32	0.65	hyper	CG	Genebody	PREDICTED: LOW QUALITY PROTEIN: bZIP transcription factor bZIP11 [Glycine max]
Glyma.06G027100	0.32	0.65	hyper	CG	Genebody	Microspherule protein 1 [Glycine soja]
[truncated: 6,164 more rows]

## Sheet: NN_LP vs NN_HP-Hypo
Gene Id	Methylation_rate(HP)	Methylation_rate(LP)	DMG type	BS_type	BS_Location	Annotation
Glyma.01G000400	0.5	1	hypo	CG	Upstream	PREDICTED: protein FAR1-RELATED SEQUENCE 9-like [Glycine max]
Glyma.01G000400	0.62	0.29	hypo	CHG	Downstream	PREDICTED: protein FAR1-RELATED SEQUENCE 9-like [Glycine max]
Glyma.01G000500	0.42	0.18	hypo	CG	Upstream	hypothetical protein GLYMA_01G000500 [Glycine max]
Glyma.01G000500	0.62	0.29	hypo	CHG	Upstream	hypothetical protein GLYMA_01G000500 [Glycine max]
Glyma.01G003400	0.74	0.35	hypo	CG	Genebody	PREDICTED: pentatricopeptide repeat-containing protein At2g15690-like [Glycine max]
Glyma.01G004700	0.31	0.11	hypo	CHG	Genebody	PREDICTED: meiotic nuclear division protein 1 homolog [Glycine max]
Glyma.01G004800	0.43	0.2	hypo	CG	Genebody	PREDICTED: probable LRR receptor-like serine/threonine-protein kinase At4g29180 isoform X1 [Glycine max]
Glyma.01G006900	0.2	0.5	hypo	CHG	Upstream	BnaC07g32060D [Brassica napus]
Glyma.01G008800	0.95	0.47	hypo	CHG	Upstream	ribosomal protein S6 family protein [Medicago truncatula]
Glyma.01G022800	0.42	0.06	hypo	CHG	Downstream	PREDICTED: protein ecdysoneless homolog [Glycine max]
Glyma.01G022900	0.42	0.06	hypo	CHG	Genebody	PREDICTED: protein NETWORKED 2D-like [Glycine max]
Glyma.01G024200	0.5	0.24	hypo	CG	Genebody	PREDICTED: protein BREVIS RADIX-like [Glycine max]
Glyma.01G024400	0.39	0.04	hypo	CG	Genebody	hypothetical protein GLYMA_01G024400 [Glycine max]
Glyma.01G026000	0.37	0.06	hypo	CHG	Genebody	PREDICTED: ABC transporter B family member 26, chloroplastic isoform X1 [Glycine max]
Glyma.01G026000	0.7	0.32	hypo	CG	Upstream	PREDICTED: ABC transporter B family member 26, chloroplastic isoform X1 [Glycine max]
Glyma.01G026100	0.7	0.32	hypo	CG	Genebody	60S ribosomal protein L27a-3 [Glycine soja]
Glyma.01G030000	0.64	0.32	hypo	CG	Downstream	PREDICTED: kininogen-1-like [Jatropha curcas]
Glyma.01G030100	0.64	0.32	hypo	CG	Upstream	PREDICTED: disease resistance protein RGA2-like [Glycine max]
Glyma.01G031100	0.37	0.1	hypo	CHG	Downstream	PIF-like transposase [Daucus carota]
Glyma.01G031200	0.37	0.1	hypo	CHG	Upstream	PREDICTED: protein NUCLEAR FUSION DEFECTIVE 6, chloroplastic/mitochondrial-like, partial [Glycine max]
Glyma.01G032200	0.22	0.1	hypo	CHG	Upstream	PREDICTED: RING-H2 finger protein ATL47-like [Glycine max]
Glyma.01G032300	0.22	0.1	hypo	CHG	Downstream	Protein SUPPRESSOR OF npr1-1, CONSTITUTIVE 1 [Glycine soja]
Glyma.01G032300	0.72	0.35	hypo	CG	Upstream	Protein SUPPRESSOR OF npr1-1, CONSTITUTIVE 1 [Glycine soja]
Glyma.01G033800	0.33	0.09	hypo	CHG	Downstream	Auxin-induced protein 5NG4-like protein [Glycine soja]
Glyma.01G035400	0.58	0.2	hypo	CG	Genebody	Disease resistance protein RGA2 [Glycine soja]
Glyma.01G036800	0.33	0.03	hypo	CHG	Downstream	PREDICTED: uncharacterized WD repeat-containing protein all2124-like [Glycine max]
Glyma.01G039600	0.22	0	hypo	CHG	Downstream	probable leucine-rich repeat receptor-like protein kinase At1g35710-like precursor [Glycine max]
Glyma.01G039800	0.31	0.12	hypo	CG	Upstream	PREDICTED: probable beta-1,3-galactosyltransferase 19 [Glycine max]
Glyma.01G041600	0.66	0.33	hypo	CG	Genebody	PREDICTED: LOW QUALITY PROTEIN: ultraviolet-B receptor UVR8 [Vigna angularis]
Glyma.01G044900	0.72	0.35	hypo	CHG	Upstream	PREDICTED: peptidyl-prolyl cis-trans isomerase CYP23 [Vigna radiata var. radiata] [Vigna radiata]
Glyma.01G047300	0.3	0.08	hypo	CHG	Genebody	Abietadienol/abietadienal oxidase [Glycine soja]
Glyma.01G047300	0.31	0.03	hypo	CG	Genebody	Abietadienol/abietadienal oxidase [Glycine soja]
Glyma.01G047700	0.42	0.87	hypo	CG	Genebody	E3 ubiquitin-protein ligase Doa10 [Cajanus cajan]
Glyma.01G049200	0.07	0.36	hypo	CG	Upstream	DUF688 family protein [Medicago truncatula]
Glyma.01G049200	0.27	0	hypo	CHG	Genebody	DUF688 family protein [Medicago truncatula]
Glyma.01G049500	0.55	0.24	hypo	CHG	Downstream	PREDICTED: calmodulin-like protein 7 [Glycine max]
Glyma.01G050200	0.47	0.95	hypo	CG	Downstream	PREDICTED: probable inactive receptor-like protein kinase At3g56050 [Glycine max]
Glyma.01G050200	0.9	0.44	hypo	CHG	Genebody	PREDICTED: probable inactive receptor-like protein kinase At3g56050 [Glycine max]
Glyma.01G051900	0.75	0.34	hypo	CHG	Upstream	BnaC05g23430D [Brassica napus]
Glyma.01G052100	0.62	0.27	hypo	CHG	Downstream	PIF-like transposase [Daucus carota]
Glyma.01G052300	1	0.48	hypo	CG	Genebody	Glycosyl hydrolase, five-bladed beta-propellor domain-containing protein [Cynara cardunculus var. scolymus] [Cynara cardunculus]
Glyma.01G053400	0.58	0.11	hypo	CG	Genebody	PREDICTED: serine/threonine-protein kinase STY8-like isoform X1 [Glycine max]
Glyma.01G053500	0.58	0.11	hypo	CG	Upstream	hypothetical protein GLYMA_01G053500 [Glycine max]
Glyma.01G053700	0.66	0.15	hypo	CG	Upstream	exosome complex exonuclease RRP40 [Medicago truncatula]
Glyma.01G054200	0.63	0.29	hypo	CG	Upstream	plastid division regulator MinE [Glycine max]
Glyma.01G055100	0.5	0.23	hypo	CHG	Downstream	PREDICTED: disease resistance protein RGA2-like [Glycine max]
Glyma.01G055600	0.56	0.2	hypo	CHG	Downstream	helicase-like protein [Arabidopsis thaliana]
Glyma.01G055800	0.81	0.4	hypo	CHG	Genebody	DnaJ like subfamily C member 14, partial [Glycine soja]
Glyma.01G056600	0.45	0.21	hypo	CHG	Genebody	PREDICTED: glutathione S-transferase T2-like [Glycine max]
Glyma.01G057500	0.39	0.06	hypo	CHG	Genebody	PREDICTED: probable methyltransferase PMT5 [Glycine max]
Glyma.01G058600	0.43	0.11	hypo	CG	Downstream	cytochrome b6 [Glycine max]
Glyma.01G058800	0.49	0.97	hypo	CHG	Upstream	Zinc finger CCCH domain-containing protein 46 [Cajanus cajan]
Glyma.01G058800	0.73	0.33	hypo	CG	Downstream	Zinc finger CCCH domain-containing protein 46 [Cajanus cajan]
Glyma.01G060200	0.85	0.36	hypo	CHG	Genebody	helicase-like protein [Arabidopsis thaliana]
Glyma.01G061000	0.25	0.01	hypo	CHG	Downstream	hypothetical protein glysoja_036148 [Glycine soja]
Glyma.01G061500	0.38	0.11	hypo	CHG	Genebody	PREDICTED: serine/threonine-protein kinase dst1-like isoform X2 [Glycine max]
Glyma.01G061600	0.38	0.11	hypo	CHG	Genebody	Serine carboxypeptidase-like 34 [Glycine soja]
Glyma.01G063300	0.51	0.12	hypo	CHG	Upstream	endosomal targeting BRO1-like domain protein [Medicago truncatula]
Glyma.01G063900	0.7	0.29	hypo	CHG	Upstream	PREDICTED: probable LRR receptor-like serine/threonine-protein kinase At1g14390 [Glycine max]
Glyma.01G064000	0.67	0.33	hypo	CHG	Downstream	hypothetical protein GLYMA_01G064000 [Glycine max]
Glyma.01G064100	0.47	0.11	hypo	CHG	Upstream	PREDICTED: MADS-box protein CMB1-like [Glycine max]
Glyma.01G064500	0.51	0.25	hypo	CHG	Upstream	hypothetical protein glysoja_048777 [Glycine soja]
Glyma.01G066200	0.79	0.37	hypo	CG	Downstream	hypothetical protein GLYMA_01G066200 [Glycine max]
Glyma.01G068000	0.28	0.12	hypo	CHG	Genebody	PREDICTED: heat shock protein 90-5, chloroplastic [Glycine max]
Glyma.01G068300	0.29	0.09	hypo	CG	Genebody	hypothetical protein GLYMA_01G068300 [Glycine max]
Glyma.01G069800	0.45	0.17	hypo	CHG	Upstream	PREDICTED: LOW QUALITY PROTEIN: UTP--glucose-1-phosphate uridylyltransferase 3, chloroplastic-like [Malus domestica]
Glyma.01G070000	0.64	0.27	hypo	CHG	Downstream	BnaA08g28570D [Brassica napus]
Glyma.01G071500	0.08	0.26	hypo	CHG	Genebody	hypothetical protein GLYMA_01G071500 [Glycine max]
Glyma.01G071500	0.53	0.14	hypo	CG	Genebody	hypothetical protein GLYMA_01G071500 [Glycine max]
Glyma.01G071600	0.08	0.26	hypo	CHG	Upstream	hypothetical protein glysoja_047193 [Glycine soja]
Glyma.01G071600	0.53	0.14	hypo	CG	Upstream	hypothetical protein glysoja_047193 [Glycine soja]
Glyma.01G071900	0.64	0.3	hypo	CHG	Downstream	Glycogen synthase kinase-3 like MsK-3 [Glycine soja]
Glyma.01G072200	0.5	1	hypo	CG	Upstream	Cullin-associated NEDD8-dissociated protein 1 [Glycine soja]
Glyma.01G072200	0.9	0.45	hypo	CHG	Genebody	Cullin-associated NEDD8-dissociated protein 1 [Glycine soja]
Glyma.01G072400	0.84	0.32	hypo	CHG	Genebody	Rpp4 candidate R1 [Glycine max]
Glyma.01G072700	0.55	0.27	hypo	CHG	Upstream	5'-nucleotidase surE [Glycine soja]
Glyma.01G072800	0.44	1	hypo	CHG	Upstream	BnaC08g38540D [Brassica napus]
Glyma.01G072900	0.51	0.11	hypo	CG	Upstream	PREDICTED: probable serine/threonine protein kinase IREH1 [Glycine max]
Glyma.01G073000	0.51	0.11	hypo	CG	Upstream	D-2-hydroxyglutarate dehydrogenase, mitochondrial [Glycine soja]
Glyma.01G073900	0.35	0.81	hypo	CHG	Upstream	PREDICTED: probable anion transporter 6, chloroplastic isoform X1 [Glycine max]
Glyma.01G075000	0.7	0.33	hypo	CHG	Downstream	PGN [Glycine max]
Glyma.01G076100	0.67	0.3	hypo	CHG	Downstream	PREDICTED: probable plastid-lipid-associated protein 11 isoform X1 [Glycine max]
Glyma.01G076300	0.49	0.22	hypo	CHG	Upstream	PREDICTED: tRNA-dihydrouridine(20) synthase [NAD(P)+]-like isoform X3 [Glycine max]
Glyma.01G076800	0.49	1	hypo	CG	Downstream	PREDICTED: calcium-binding protein CML38-like [Glycine max]
Glyma.01G076800	0.74	0.31	hypo	CHG	Upstream	PREDICTED: calcium-binding protein CML38-like [Glycine max]
Glyma.01G077700	0.76	0.38	hypo	CG	Upstream	PREDICTED: WAT1-related protein At3g28050-like [Glycine max]
Glyma.01G077700	0.81	0.39	hypo	CHG	Downstream	PREDICTED: WAT1-related protein At3g28050-like [Glycine max]
Glyma.01G079000	0.24	0.5	hypo	CG	Downstream	hypothetical protein GLYMA_01G079000 [Glycine max]
Glyma.01G079000	0.45	0.98	hypo	CHG	Upstream	hypothetical protein GLYMA_01G079000 [Glycine max]
Glyma.01G080000	0.86	0.43	hypo	CHG	Downstream	PREDICTED: protein FAR1-RELATED SEQUENCE 5-like [Glycine max]
Glyma.01G080200	0.6	0.29	hypo	CHG	Downstream	Transcription factor BTF3 [Glycine soja]
Glyma.01G081800	0.36	0.82	hypo	CHG	Genebody	Transposon Ty3-I Gag-Pol polyprotein [Cajanus cajan]
Glyma.01G081900	0.36	0.78	hypo	CHG	Genebody	PREDICTED: dihydrolipoyllysine-residue acetyltransferase component 4 of pyruvate dehydrogenase complex, chloroplastic-like [Glycine max]
Glyma.01G081900	0.98	0.47	hypo	CG	Genebody	PREDICTED: dihydrolipoyllysine-residue acetyltransferase component 4 of pyruvate dehydrogenase complex, chloroplastic-like [Glycine max]
Glyma.01G082700	0.32	0.14	hypo	CHG	Upstream	PREDICTED: serine/threonine-protein kinase PRP4 homolog isoform X1 [Glycine max]
Glyma.01G082700	0.47	0.96	hypo	CG	Genebody	PREDICTED: serine/threonine-protein kinase PRP4 homolog isoform X1 [Glycine max]
Glyma.01G083800	0.34	0.08	hypo	CHG	Upstream	PREDICTED: zinc finger MYM-type protein 1-like [Glycine max]
Glyma.01G084200	0.59	0.24	hypo	CG	Genebody	PREDICTED: transcription factor TGA2-like isoform X1 [Glycine max]
Glyma.01G085400	0.09	0.51	hypo	CHG	Upstream	PREDICTED: UDP-glycosyltransferase 83A1-like [Glycine max]
Glyma.01G085400	0.88	0.44	hypo	CG	Genebody	PREDICTED: UDP-glycosyltransferase 83A1-like [Glycine max]
Glyma.01G085600	0.73	0.35	hypo	CHG	Downstream	PREDICTED: UDP-glycosyltransferase 83A1-like [Glycine max]
Glyma.01G085800	0.21	0.07	hypo	CHG	Downstream	PREDICTED: UDP-glycosyltransferase 83A1-like [Glycine max]
Glyma.01G086000	0.35	0.13	hypo	CHG	Genebody	PREDICTED: ribosome biogenesis protein WDR12 homolog isoform X1 [Glycine max]
Glyma.01G086600	0.65	0.29	hypo	CHG	Genebody	PREDICTED: mediator of RNA polymerase II transcription subunit 25-like isoform X1 [Glycine max]
Glyma.01G087100	0.67	0.1	hypo	CG	Genebody	Methionine aminopeptidase 1B, chloroplastic [Glycine soja]
Glyma.01G087400	0.47	0.16	hypo	CHG	Downstream	PREDICTED: F-box protein SKIP22-like [Glycine max]
Glyma.01G088200	0.19	0.54	hypo	CG	Genebody	PREDICTED: NAC domain-containing protein 8-like [Glycine max]
Glyma.01G088200	0.99	0.47	hypo	CHG	Upstream	PREDICTED: NAC domain-containing protein 8-like [Glycine max]
Glyma.01G089000	0.53	0.21	hypo	CG	Genebody	SOSS complex subunit B isogeny [Cajanus cajan]
Glyma.01G090500	0.82	0.39	hypo	CHG	Upstream	PREDICTED: G-type lectin S-receptor-like serine/threonine-protein kinase At4g11900 isoform X2 [Glycine max]
Glyma.01G090800	0.73	0.27	hypo	CHG	Upstream	hypothetical protein GLYMA_01G090800 [Glycine max]
Glyma.01G091100	0.24	0.06	hypo	CG	Genebody	PREDICTED: ABC transporter G family member 21-like [Glycine max]
Glyma.01G092400	0.36	0.88	hypo	CG	Genebody	PREDICTED: tRNA(adenine(34)) deaminase, chloroplastic-like [Glycine max]
Glyma.01G092400	0.66	0.18	hypo	CHG	Genebody	PREDICTED: tRNA(adenine(34)) deaminase, chloroplastic-like [Glycine max]
Glyma.01G092600	0.64	0.29	hypo	CHG	Upstream	PREDICTED: probable trehalose-phosphate phosphatase J [Glycine max]
Glyma.01G092800	0.37	0.17	hypo	CHG	Genebody	Protein timeless like [Glycine soja]
Glyma.01G093200	0.75	0.15	hypo	CHG	Genebody	PREDICTED: HD domain-containing protein C4G3.17-like [Glycine max]
Glyma.01G093300	0.75	0.15	hypo	CHG	Downstream	Serine carboxypeptidase-like 34 [Glycine soja]
Glyma.01G093600	0.48	0.97	hypo	CG	Upstream	plant/MNA5-17 protein [Medicago truncatula]
Glyma.01G093600	0.75	0.34	hypo	CHG	Downstream	plant/MNA5-17 protein [Medicago truncatula]
Glyma.01G094100	0.87	0.37	hypo	CHG	Upstream	helicase-like protein [Arabidopsis thaliana]
Glyma.01G097500	0.32	0.05	hypo	CG	Upstream	tRNA-dihydrouridine(20) synthase [NAD(P)+]-like [Glycine soja]
Glyma.01G097500	0.38	0.11	hypo	CHG	Genebody	tRNA-dihydrouridine(20) synthase [NAD(P)+]-like [Glycine soja]
Glyma.01G097600	0.38	0.11	hypo	CHG	Upstream	Retrovirus-related Pol polyprotein LINE-1 [Cajanus cajan]
Glyma.01G098300	0.22	0.01	hypo	CHG	Upstream	PREDICTED: proton pump-interactor 1-like [Cucumis sativus]
Glyma.01G098300	0.65	0.14	hypo	CG	Upstream	PREDICTED: proton pump-interactor 1-like [Cucumis sativus]
Glyma.01G098600	0.7	0.34	hypo	CHG	Upstream	hypothetical protein GLYMA_01G098600 [Glycine max]
Glyma.01G098900	0.94	0.45	hypo	CHG	Genebody	hypothetical protein GLYMA_01G098900 [Glycine max]
Glyma.01G099300	0.71	0.3	hypo	CHG	Genebody	F-box protein [Glycine soja]
Glyma.01G099600	0.22	0.1	hypo	CG	Upstream	PREDICTED: serine/threonine-protein kinase ATG1-like [Glycine max]
Glyma.01G101300	0.98	0.44	hypo	CHG	Upstream	PREDICTED: probable pinoresinol-lariciresinol reductase 3 isoform X2 [Vigna angularis]
Glyma.01G101600	0.23	0.06	hypo	CHG	Upstream	NAD(P)H-quinone oxidoreductase subunit 2 B, chloroplastic [Glycine soja]
Glyma.01G101600	0.35	0.17	hypo	CG	Upstream	NAD(P)H-quinone oxidoreductase subunit 2 B, chloroplastic [Glycine soja]
Glyma.01G102800	0.44	0.2	hypo	CHG	Genebody	hypothetical protein GLYMA_01G102800 [Glycine max]
Glyma.01G103000	0.67	0.18	hypo	CHG	Upstream	Retrovirus-related Pol polyprotein from transposon TNT 1-94, partial [Cajanus cajan]
Glyma.01G103600	0.38	0.03	hypo	CG	Genebody	Isoamylase 3, chloroplastic [Glycine soja]
Glyma.01G104500	0.7	0.29	hypo	CHG	Genebody	helicase-like protein [Arabidopsis thaliana]
Glyma.01G104600	0.02	0.25	hypo	CHG	Genebody	Endoribonuclease Dicer -like protein [Gossypium arboreum]
Glyma.01G104600	0.3	0.7	hypo	CG	Genebody	Endoribonuclease Dicer -like protein [Gossypium arboreum]
Glyma.01G104700	0.71	0.32	hypo	CHG	Upstream	PREDICTED: glycine oxidase isoform X1 [Glycine max]
Glyma.01G107300	0.34	0.15	hypo	CHG	Upstream	hypothetical chloroplast RF1 [Glycine max]
Glyma.01G108600	0.68	0.31	hypo	CG	Genebody	Nogo-B receptor [Glycine soja]
Glyma.01G109100	0.3	0.09	hypo	CHG	Downstream	PREDICTED: transcription termination/antitermination protein NusG [Vigna angularis]
Glyma.01G110600	0.48	0.23	hypo	CHG	Downstream	thioredoxin superfamily protein [Medicago truncatula]
Glyma.01G110900	0.43	0.1	hypo	CHG	Upstream	PREDICTED: ataxin-3 homolog [Glycine max]
Glyma.01G111200	0.2	0.03	hypo	CHG	Genebody	PREDICTED: mRNA-capping enzyme-like [Glycine max]
Glyma.01G111300	0.1	0.26	hypo	CG	Genebody	PREDICTED: protein DEFECTIVE IN EXINE FORMATION 1 [Glycine max]
Glyma.01G111300	0.76	0.37	hypo	CHG	Genebody	PREDICTED: protein DEFECTIVE IN EXINE FORMATION 1 [Glycine max]
Glyma.01G112200	0.28	0.1	hypo	CHG	Genebody	PREDICTED: TMV resistance protein N-like [Glycine max]
Glyma.01G112200	0.37	0.76	hypo	CG	Downstream	PREDICTED: TMV resistance protein N-like [Glycine max]
Glyma.01G113400	0.62	0.27	hypo	CHG	Downstream	Aquaporin PIP1-2 [Glycine soja]
Glyma.01G113600	0.64	0.21	hypo	CG	Upstream	PREDICTED: B3 domain-containing protein At2g31420-like [Glycine max]
Glyma.01G114100	0.42	0.16	hypo	CHG	Upstream	PREDICTED: ribulose bisphosphate carboxylase/oxygenase activase, chloroplastic-like [Glycine max]
Glyma.01G114700	0.72	0.36	hypo	CHG	Genebody	PREDICTED: YTH domain-containing protein 1-like [Elaeis guineensis]
Glyma.01G115400	0.58	0.16	hypo	CHG	Downstream	Lysine-specific demethylase 3A-A [Glycine soja]
Glyma.01G116500	0.37	0.16	hypo	CG	Downstream	Alcohol dehydrogenase-like 4 [Glycine soja]
Glyma.01G117200	0.19	0.55	hypo	CG	Downstream	PREDICTED: receptor-like protein 12 [Glycine max]
Glyma.01G117200	0.32	0.15	hypo	CHG	Upstream	PREDICTED: receptor-like protein 12 [Glycine max]
Glyma.01G118100	0.51	0.1	hypo	CHG	Upstream	Activator of 90 kDa heat shock protein ATPase like [Glycine soja]
Glyma.01G122200	0.53	0.17	hypo	CHG	Upstream	Eukaryotic translation initiation factor 3 subunit B [Glycine soja]
Glyma.01G122300	0.32	0.15	hypo	CHG	Genebody	PREDICTED: keratin, type I cytoskeletal 10 [Cicer arietinum]
Glyma.01G123300	0.25	0.11	hypo	CHG	Genebody	PREDICTED: BAG family molecular chaperone regulator 4-like [Glycine max]
Glyma.01G123300	0.43	0.86	hypo	CG	Genebody	PREDICTED: BAG family molecular chaperone regulator 4-like [Glycine max]
Glyma.01G124100	0.37	0.01	hypo	CHG	Upstream	PREDICTED: gamma-interferon-inducible lysosomal thiol reductase-like isoform X2 [Glycine max]
Glyma.01G124900	0.76	0.27	hypo	CG	Upstream	PREDICTED: proteasome subunit alpha type-4 [Glycine max]
Glyma.01G126400	0.51	0.22	hypo	CHG	Genebody	PREDICTED: replication protein A 70 kDa DNA-binding subunit C-like [Glycine max]
Glyma.01G126800	0.68	0.32	hypo	CHG	Genebody	Disease resistance protein RPM1 [Glycine soja]
Glyma.01G126900	0.55	0.18	hypo	CHG	Genebody	Receptor-like protein 12 [Glycine soja]
Glyma.01G129900	0.41	0.07	hypo	CHG	Downstream	receptor-like serine/threonine kinase [Glycine max]
Glyma.01G131400	0.44	0.21	hypo	CHG	Upstream	PREDICTED: prosaposin-like [Vigna angularis]
Glyma.01G132500	0.43	0.13	hypo	CG	Downstream	Non-specific lipid-transfer protein 1 [Cajanus cajan]
Glyma.01G136400	0.4	0.15	hypo	CHG	Upstream	hypothetical protein GLYMA_01G136400 [Glycine max]
Glyma.01G136700	0.67	0.28	hypo	CHG	Genebody	Glutathione S-transferase 1 [Cajanus cajan]
Glyma.01G136900	0.22	0.07	hypo	CHG	Upstream	NADH-ubiquinone oxidoreductase chain 2, partial [Glycine soja]
Glyma.01G136900	0.33	0.73	hypo	CG	Genebody	NADH-ubiquinone oxidoreductase chain 2, partial [Glycine soja]
Glyma.01G137900	0.8	0.38	hypo	CHG	Upstream	Spindle assembly abnormal 6 [Gossypium arboreum]
Glyma.01G139500	0.79	0.31	hypo	CG	Downstream	PREDICTED: UDP-glucuronate 4-epimerase 3 [Glycine max]
Glyma.01G139800	0.6	0.27	hypo	CHG	Genebody	PREDICTED: polyphenol oxidase, chloroplastic-like [Glycine max]
Glyma.01G140200	0.14	0.43	hypo	CHG	Genebody	PREDICTED: arginase 1, mitochondrial-like isoform X1 [Glycine max]
Glyma.01G140400	0.49	0.99	hypo	CG	Genebody	Serine carboxypeptidase-like 34 [Glycine soja]
Glyma.01G140400	0.62	0.31	hypo	CHG	Upstream	Serine carboxypeptidase-like 34 [Glycine soja]
Glyma.01G140500	0.62	0.31	hypo	CHG	Upstream	PREDICTED: intracellular protein transport protein USO1-like [Glycine max]
Glyma.01G140900	0.41	0.18	hypo	CG	Upstream	hypothetical protein GLYMA_01G140900 [Glycine max]
Glyma.01G141400	0.82	0.31	hypo	CHG	Downstream	Serine/threonine-protein kinase [Glycine soja]
Glyma.01G141500	0.83	0.41	hypo	CHG	Upstream	Phospholipase D delta [Glycine soja]
Glyma.01G142300	0.72	0.33	hypo	CHG	Genebody	PREDICTED: probable protein S-acyltransferase 14 [Glycine max]
Glyma.01G143600	0.22	0	hypo	CHG	Genebody	PREDICTED: E3 ubiquitin-protein ligase RING1-like [Glycine max]
Glyma.01G143600	0.28	0.06	hypo	CG	Upstream	PREDICTED: E3 ubiquitin-protein ligase RING1-like [Glycine max]
Glyma.01G144800	0.35	0.06	hypo	CHG	Genebody	Peptidyl-prolyl cis-trans isomerase-like 3 [Glycine soja]
Glyma.01G145300	0.25	0	hypo	CHG	Genebody	Methyltransferase-like protein 5 [Cajanus cajan]
Glyma.01G145300	0.37	0.76	hypo	CG	Downstream	Methyltransferase-like protein 5 [Cajanus cajan]
Glyma.01G146100	0.23	0.05	hypo	CHG	Genebody	PREDICTED: casein kinase I-like [Glycine max]
Glyma.01G146100	0.5	1	hypo	CG	Genebody	PREDICTED: casein kinase I-like [Glycine max]
Glyma.01G147200	0.38	0.12	hypo	CHG	Upstream	Histone-lysine N-methyltransferase, H3 lysine-9 specific SUVH4 [Glycine soja]
Glyma.01G148300	0.21	0.04	hypo	CG	Downstream	PREDICTED: transmembrane protein 45B-like [Glycine max]
Glyma.01G148400	0.21	0.04	hypo	CG	Upstream	PREDICTED: disease resistance protein RPM1-like [Glycine max]
Glyma.01G149600	0.47	0.2	hypo	CG	Genebody	PREDICTED: probable LRR receptor-like serine/threonine-protein kinase At3g47570 [Glycine max]
Glyma.01G151000	0.28	0.01	hypo	CHG	Downstream	PREDICTED: muscle M-line assembly protein unc-89-like [Nelumbo nucifera]
Glyma.01G151400	0.36	0.06	hypo	CHG	Upstream	PREDICTED: uncharacterized protein LOC102667446 [Glycine max]
Glyma.01G154100	0.76	0.36	hypo	CHG	Upstream	PREDICTED: F-box protein SKIP31-like [Glycine max]
Glyma.01G154700	0.44	0.19	hypo	CG	Genebody	PREDICTED: probable apyrase 7 [Glycine max]
Glyma.01G158800	0.79	0.22	hypo	CG	Genebody	Nucleoside-triphosphatase C1orf57 isogeny [Cajanus cajan]
Glyma.01G158900	0.79	0.22	hypo	CG	Upstream	Tail-anchored protein insertion receptor WRB [Glycine soja]
Glyma.01G159400	0.7	0.27	hypo	CHG	Genebody	PREDICTED: phosphoinositide phosphatase SAC7-like [Glycine max]
Glyma.01G159900	0.64	0.22	hypo	CG	Downstream	PREDICTED: protein GRIP-like [Glycine max]
Glyma.01G164300	0.38	0.18	hypo	CHG	Upstream	3-dehydroquinate synthase [Glycine soja]
Glyma.01G164400	0.38	0.18	hypo	CHG	Upstream	PREDICTED: L10-interacting MYB domain-containing protein-like [Glycine max]
Glyma.01G168800	0.23	0.03	hypo	CHG	Upstream	PREDICTED: vinorine synthase-like [Glycine max]
Glyma.01G170000	0.2	0.03	hypo	CHG	Downstream	3-epi-6-deoxocathasterone 23-monooxygenase [Glycine soja]
Glyma.01G176000	0.57	0.28	hypo	CHG	Upstream	PREDICTED: vam6/Vps39-like protein [Glycine max]
Glyma.01G178800	0.72	0.31	hypo	CG	Upstream	PREDICTED: probable vacuolar amino acid transporter YPQ1 isoform X2 [Glycine max]
Glyma.01G181000	0.22	0.11	hypo	CHH	Upstream	hypothetical protein GLYMA_01G181000 [Glycine max]
Glyma.01G183500	0.22	0.02	hypo	CHG	Upstream	PREDICTED: serine/threonine-protein kinase SRK2I-like isoform X1 [Glycine max]
Glyma.01G184400	0.25	0.02	hypo	CHG	Downstream	Zinc finger CCCH domain-containing protein 62 [Glycine soja]
Glyma.01G184500	0.25	0.02	hypo	CHG	Upstream	transducin/WD40 repeat protein [Medicago truncatula]
Glyma.01G184500	0.57	0.25	hypo	CG	Genebody	transducin/WD40 repeat protein [Medicago truncatula]
Glyma.01G187400	0.35	0.09	hypo	CG	Genebody	PREDICTED: DNA polymerase alpha catalytic subunit [Glycine max]
Glyma.01G187500	0.35	0.09	hypo	CG	Downstream	PREDICTED: nicotinate phosphoribosyltransferase 2-like [Glycine max]
Glyma.01G193400	0.27	0	hypo	CHG	Upstream	PREDICTED: cyclin-D5-1-like [Glycine max]
Glyma.01G195800	0.6	0.24	hypo	CHG	Downstream	PREDICTED: basic leucine zipper 43-like [Glycine max]
Glyma.01G195800	0.65	0.19	hypo	CG	Downstream	PREDICTED: basic leucine zipper 43-like [Glycine max]
Glyma.01G200200	0.27	0.01	hypo	CHG	Genebody	PREDICTED: pyruvate kinase isozyme G, chloroplastic isoform X2 [Glycine max]
Glyma.01G202100	0.42	0.17	hypo	CHG	Downstream	PREDICTED: expansin-like B1 isoform X2 [Glycine max]
Glyma.01G202200	0.42	0.17	hypo	CHG	Downstream	BON1-associated protein 2 [Glycine soja]
Glyma.01G203100	0.24	0.05	hypo	CHG	Genebody	PREDICTED: lon protease homolog 2, peroxisomal isoform X1 [Glycine max]
Glyma.01G203100	0.32	0.76	hypo	CG	Genebody	PREDICTED: lon protease homolog 2, peroxisomal isoform X1 [Glycine max]
Glyma.01G205300	0.52	0.16	hypo	CHG	Upstream	PREDICTED: vesicle-associated protein 2-1-like isoform X1 [Glycine max]
Glyma.01G205400	0.52	0.16	hypo	CHG	Downstream	PREDICTED: 50S ribosomal protein L19, chloroplastic-like isoform X1 [Vigna radiata var. radiata] [Vigna radiata]
Glyma.01G207000	0.59	0.26	hypo	CG	Genebody	UPF0326 protein At4g17486 family [Cajanus cajan]
Glyma.01G217500	0.41	0	hypo	CHG	Genebody	PREDICTED: myb-related protein B-like [Glycine max]
Glyma.01G218700	0.24	0.02	hypo	CHG	Upstream	hypothetical protein GLYMA_01G218700 [Glycine max]
Glyma.01G220700	0.61	0.26	hypo	CG	Genebody	PREDICTED: mitogen-activated protein kinase kinase kinase YODA-like isoform X2 [Glycine max]
Glyma.01G221100	0.78	0.34	hypo	CHG	Downstream	PREDICTED: zinc finger protein CONSTANS-LIKE 1-like [Vigna radiata var. radiata] [Vigna radiata]
Glyma.01G224100	0.51	0.26	hypo	CHG	Downstream	PREDICTED: ethylene-responsive transcription factor CRF2-like [Glycine max]
Glyma.01G226500	0.24	0.02	hypo	CHG	Upstream	Cytochrome P450 97B2, chloroplastic [Glycine soja]
Glyma.01G226900	0.64	0.21	hypo	CG	Genebody	PREDICTED: hexokinase-3-like [Glycine max]
Glyma.01G238700	0.4	0.18	hypo	CHG	Downstream	Vacuole membrane protein 1 [Glycine soja]
Glyma.01G240200	0.63	0.31	hypo	CHG	Downstream	COBRA-like protein 11 [Glycine soja]
Glyma.01G242100	0.29	0.12	hypo	CHG	Upstream	At4g33800-like protein [Brassica napus]
Glyma.01G245200	0.22	0.04	hypo	CHG	Downstream	PREDICTED: tetratricopeptide repeat protein SKI3 isoform X2 [Glycine max]
Glyma.01G245200	0.36	0.96	hypo	CG	Genebody	PREDICTED: tetratricopeptide repeat protein SKI3 isoform X2 [Glycine max]
Glyma.01G245300	0.22	0.04	hypo	CHG	Downstream	PREDICTED: pentatricopeptide repeat-containing protein At2g13600-like [Glycine max]
Glyma.01G245700	0.74	0.36	hypo	CHG	Genebody	PREDICTED: chaperone protein dnaJ 10 isoform X1 [Glycine max]
Glyma.02G000200	0.33	0.68	hypo	CG	Genebody	PREDICTED: eukaryotic translation initiation factor 5 [Glycine max]
Glyma.02G000200	0.66	0.14	hypo	CHG	Upstream	PREDICTED: eukaryotic translation initiation factor 5 [Glycine max]
Glyma.02G000600	0.39	0.19	hypo	CHG	Upstream	PREDICTED: pentatricopeptide repeat-containing protein At1g80270, mitochondrial [Glycine max]
Glyma.02G001000	0.21	0.01	hypo	CG	Genebody	PREDICTED: DNA-binding protein SMUBP-2-like isoform X1 [Glycine max]
Glyma.02G003000	0.25	0.08	hypo	CHG	Downstream	PREDICTED: uncharacterized protein LOC100526876 isoform X1 [Glycine max]
Glyma.02G003000	0.45	0.91	hypo	CG	Downstream	PREDICTED: uncharacterized protein LOC100526876 isoform X1 [Glycine max]
Glyma.02G003100	0.25	0.08	hypo	CHG	Downstream	PREDICTED: nucleolar protein 14-like [Glycine max]
Glyma.02G003100	0.45	0.91	hypo	CG	Downstream	PREDICTED: nucleolar protein 14-like [Glycine max]
Glyma.02G004400	0.22	0.03	hypo	CG	Genebody	Heat shock protein STI [Glycine soja]
Glyma.02G005800	0.74	0.36	hypo	CHG	Upstream	probable inorganic phosphate transporter 1-7-like [Glycine max]
Glyma.02G005900	0.74	0.36	hypo	CHG	Upstream	PREDICTED: zinc finger BED domain-containing protein RICESLEEPER 2-like [Citrus sinensis]
Glyma.02G009800	0.48	0.19	hypo	CHG	Upstream	MYB transcription factor MYB76 [Glycine max]
Glyma.02G010600	0.36	0.18	hypo	CG	Upstream	PREDICTED: probable glycerol-3-phosphate acyltransferase 3 [Glycine max]
Glyma.02G013800	0.36	0.04	hypo	CG	Genebody	PREDICTED: dnaJ protein ERDJ3B-like [Glycine max]
Glyma.02G015000	0.22	0.08	hypo	CHG	Downstream	hypothetical protein GLYMA_02G015000 [Glycine max]
Glyma.02G015100	0.22	0.08	hypo	CHG	Upstream	Histone H1 [Glycine soja]
Glyma.02G016500	0.23	0.04	hypo	CG	Upstream	PREDICTED: pectinesterase-like [Glycine max]
Glyma.02G016600	0.23	0.04	hypo	CG	Upstream	PREDICTED: probable pectinesterase/pectinesterase inhibitor 41 [Glycine max]
Glyma.02G018900	0.24	0	hypo	CHG	Upstream	PREDICTED: transcription factor PRE6 [Glycine max]
Glyma.02G019400	0.45	0.13	hypo	CHG	Genebody	PREDICTED: UDP-galactose/UDP-glucose transporter 3 [Glycine max]
Glyma.02G019600	0.2	0.01	hypo	CG	Upstream	Heme-binding protein 2 [Glycine soja]
Glyma.02G025100	0.22	0.07	hypo	CG	Upstream	PREDICTED: exocyst complex component EXO84A-like [Glycine max]
Glyma.02G027600	0.59	0.22	hypo	CG	Genebody	plant/F10M23-360 protein [Medicago truncatula]
Glyma.02G031900	0.33	0.14	hypo	CHG	Downstream	PREDICTED: protein ALTERED XYLOGLUCAN 4-like [Glycine max]
Glyma.02G031900	0.37	0.17	hypo	CHH	Downstream	PREDICTED: protein ALTERED XYLOGLUCAN 4-like [Glycine max]
Glyma.02G032000	0.33	0.14	hypo	CHG	Upstream	hypothetical protein GLYMA_02G032000 [Glycine max]
Glyma.02G032000	0.37	0.17	hypo	CHH	Upstream	hypothetical protein GLYMA_02G032000 [Glycine max]
Glyma.02G032100	0.33	0.14	hypo	CHG	Upstream	GCN5-related N-acetyltransferase family protein [Populus trichocarpa]
Glyma.02G032100	0.37	0.17	hypo	CHH	Upstream	GCN5-related N-acetyltransferase family protein [Populus trichocarpa]
Glyma.02G032100	0.48	0.97	hypo	CG	Genebody	GCN5-related N-acetyltransferase family protein [Populus trichocarpa]
Glyma.02G033900	0.2	0	hypo	CHG	Genebody	Spermidine synthase 1 [Glycine soja]
Glyma.02G036900	0.35	0.04	hypo	CHG	Genebody	PREDICTED: homeobox protein knotted-1-like 6 [Glycine max]
Glyma.02G046500	0.55	0.21	hypo	CHG	Upstream	PREDICTED: GDSL esterase/lipase EXL3-like [Glycine max]
Glyma.02G047300	0.41	0.18	hypo	CHG	Downstream	PREDICTED: calmodulin-lysine N-methyltransferase [Glycine max]
Glyma.02G047300	0.76	0.38	hypo	CG	Downstream	PREDICTED: calmodulin-lysine N-methyltransferase [Glycine max]
Glyma.02G049800	0.23	0.1	hypo	CG	Genebody	PREDICTED: nucleolin-like [Glycine max]
Glyma.02G053400	0.4	0.16	hypo	CG	Genebody	PREDICTED: protein INVOLVED IN DE NOVO 2-like [Glycine max]
Glyma.02G053800	0.69	0.33	hypo	CHG	Upstream	PREDICTED: UPF0261 protein SACE_5696 [Glycine max]
Glyma.02G053900	0.69	0.33	hypo	CHG	Downstream	PREDICTED: salicylate carboxymethyltransferase-like [Glycine max]
Glyma.02G058800	0.57	0.28	hypo	CG	Genebody	PREDICTED: bZIP transcription factor bZIP115 isoform X1 [Glycine max]
Glyma.02G060300	0.51	0.25	hypo	CG	Downstream	hypothetical protein GLYMA_02G060300 [Glycine max]
Glyma.02G060400	0.51	0.25	hypo	CG	Upstream	hypothetical protein GLYMA_02G060400 [Glycine max]
Glyma.02G060500	0.51	0.25	hypo	CG	Downstream	PREDICTED: histone-lysine N-methyltransferase SUVR5-like [Glycine max]
Glyma.02G062500	0.47	0.1	hypo	CG	Genebody	Molybdenum cofactor sulfurase [Glycine soja]
Glyma.02G064300	0.71	0.26	hypo	CHG	Downstream	PREDICTED: ribonuclease 1-like [Glycine max]
Glyma.02G066100	0.37	0.15	hypo	CHG	Downstream	PREDICTED: precursor monofunctional aspartokinase isoform X2 [Glycine max]
Glyma.02G066500	0.62	0.3	hypo	CG	Genebody	PREDICTED: cytochrome b-c1 complex subunit Rieske-4, mitochondrial-like [Glycine max]
Glyma.02G066600	0.62	0.3	hypo	CG	Downstream	PREDICTED: protein COFACTOR ASSEMBLY OF COMPLEX C SUBUNIT B CCB1, chloroplastic-like [Glycine max]
Glyma.02G069400	0.1	0.26	hypo	CG	Genebody	PREDICTED: shaggy-related protein kinase eta-like isoform X1 [Glycine max]
Glyma.02G069400	0.26	0.58	hypo	CHG	Upstream	PREDICTED: shaggy-related protein kinase eta-like isoform X1 [Glycine max]
Glyma.02G069500	0.51	0.25	hypo	CHG	Genebody	PREDICTED: protein FLOWERING LOCUS T-like [Vigna angularis]
Glyma.02G077200	0.23	0	hypo	CHG	Genebody	Programmed cell death protein 4, partial [Cajanus cajan]
Glyma.02G077800	0.26	0.12	hypo	CHG	Upstream	hypothetical protein glysoja_000390 [Glycine soja]
Glyma.02G077900	0.26	0.12	hypo	CHG	Upstream	Pentatricopeptide repeat-containing protein, mitochondrial [Glycine soja]
Glyma.02G078000	0.7	0.27	hypo	CHG	Downstream	PREDICTED: small ribosomal subunit protein S13, mitochondrial isoform X1 [Glycine max]
Glyma.02G079100	0.37	0.09	hypo	CHG	Upstream	PREDICTED: UDP-galactose transporter 2 [Glycine max]
Glyma.02G079100	0.57	0.05	hypo	CG	Upstream	PREDICTED: UDP-galactose transporter 2 [Glycine max]
Glyma.02G085500	0.85	0.41	hypo	CHG	Upstream	PREDICTED: microtubule-associated protein 70-2-like [Glycine max]
Glyma.02G089100	0.16	0.33	hypo	CHG	Downstream	Protein PLASTID MOVEMENT IMPAIRED 2 [Glycine soja]
Glyma.02G089100	0.25	0.06	hypo	CG	Downstream	Protein PLASTID MOVEMENT IMPAIRED 2 [Glycine soja]
Glyma.02G089300	0.16	0.33	hypo	CHG	Upstream	PREDICTED: keratin-associated protein 21-1 [Glycine max]
Glyma.02G089300	0.25	0.06	hypo	CG	Upstream	PREDICTED: keratin-associated protein 21-1 [Glycine max]
Glyma.02G089400	0.16	0.33	hypo	CHG	Downstream	hypothetical protein GLYMA_02G089400 [Glycine max]
Glyma.02G089400	0.25	0.06	hypo	CG	Downstream	hypothetical protein GLYMA_02G089400 [Glycine max]
Glyma.02G090800	0.94	0.34	hypo	CG	Upstream	PREDICTED: eukaryotic translation initiation factor 5-like [Glycine max]
Glyma.02G091800	0.34	0.09	hypo	CG	Genebody	Clathrin interactor EPSIN 2 [Glycine soja]
Glyma.02G091900	0.75	0.31	hypo	CG	Genebody	Actin-11 [Glycine soja]
Glyma.02G094600	0.24	0.03	hypo	CHG	Downstream	F-box protein [Glycine soja]
Glyma.02G095000	0.75	0.06	hypo	CG	Genebody	PREDICTED: 60S ribosomal protein L23a-like [Glycine max]
Glyma.02G095200	0.32	0.14	hypo	CHG	Upstream	PREDICTED: beta-hexosaminidase 1-like [Glycine max]
Glyma.02G097600	0.5	0.19	hypo	CG	Genebody	PREDICTED: serine/threonine-protein phosphatase 2A 65 kDa regulatory subunit A beta isoform [Glycine max]
Glyma.02G097800	0.67	0.28	hypo	CHG	Downstream	PREDICTED: uncharacterized protein LOC106797816 [Glycine max]
Glyma.02G097900	0.67	0.28	hypo	CHG	Genebody	PREDICTED: transcription factor HBP-1b(c38)-like isoform X1 [Glycine max]
Glyma.02G098100	0.66	0.13	hypo	CG	Genebody	PREDICTED: ATP-dependent Clp protease adapter protein CLPS1, chloroplastic-like [Vigna angularis]
Glyma.02G098200	0.96	0.43	hypo	CHG	Genebody	PREDICTED: lysine histidine transporter-like 6 [Glycine max]
Glyma.02G098600	0.75	0.31	hypo	CHG	Genebody	PREDICTED: apoptosis-linked gene 2-interacting protein X 1 [Glycine max]
Glyma.02G100800	0.3	0.14	hypo	CHG	Upstream	PREDICTED: LOW QUALITY PROTEIN: aspartic proteinase nepenthesin-1 [Glycine max]
Glyma.02G104400	0.51	0.2	hypo	CHG	Upstream	Abscisate beta-glucosyltransferase [Glycine soja]
Glyma.02G110600	0.32	0.64	hypo	CG	Downstream	PREDICTED: phosphate transporter PHO1 homolog 10-like isoform X1 [Glycine max]
Glyma.02G110600	0.38	0.12	hypo	CHG	Genebody	PREDICTED: phosphate transporter PHO1 homolog 10-like isoform X1 [Glycine max]
Glyma.02G111500	0.48	0.24	hypo	CG	Genebody	PREDICTED: CSC1-like protein At1g69450 isoform X1 [Glycine max]
Glyma.02G112000	0.22	0.03	hypo	CHG	Downstream	exosome complex exonuclease RRP40 [Medicago truncatula]
Glyma.02G112100	0.22	0.03	hypo	CHG	Downstream	PREDICTED: probable WRKY transcription factor 4 [Glycine max]
Glyma.02G112600	0.38	0.11	hypo	CG	Upstream	plastid division regulator MinE [Glycine max]
Glyma.02G112700	0.38	0.11	hypo	CG	Upstream	PREDICTED: ATP-dependent DNA helicase PIF1-like, partial [Glycine max]
Glyma.02G113600	0.38	0.13	hypo	CHG	Downstream	PREDICTED: hevamine-A-like [Glycine max]
Glyma.02G113600	0.41	0.9	hypo	CG	Downstream	PREDICTED: hevamine-A-like [Glycine max]
Glyma.02G114300	0.33	0.09	hypo	CG	Upstream	PREDICTED: remorin-like [Vigna radiata var. radiata] [Vigna radiata]
Glyma.02G114400	0.33	0.09	hypo	CG	Upstream	PREDICTED: heparanase-like protein 2 [Glycine max]
Glyma.02G115800	0.39	0.14	hypo	CHG	Genebody	PREDICTED: probable arabinosyltransferase ARAD1 [Glycine max]
Glyma.02G115800	0.48	1	hypo	CG	Downstream	PREDICTED: probable arabinosyltransferase ARAD1 [Glycine max]
Glyma.02G118900	0.46	0.23	hypo	CHG	Genebody	replication factor-A carboxy-terminal domain protein [Medicago truncatula]
Glyma.02G121300	0.55	0.22	hypo	CG	Genebody	PREDICTED: squamosa promoter-binding-like protein 6 isoform X2 [Glycine max]
Glyma.02G121600	0.9	0.18	hypo	CHG	Downstream	PREDICTED: truncated transcription factor CAULIFLOWER A [Glycine max]
Glyma.02G122900	0.4	0.12	hypo	CHG	Downstream	BSD domain protein [Medicago truncatula]
Glyma.02G123100	0.28	0.09	hypo	CHG	Downstream	PREDICTED: protease 2 [Glycine max]
Glyma.02G123200	0.28	0.09	hypo	CHG	Upstream	DUF246 domain-containing protein At1g04910 family [Cajanus cajan]
Glyma.02G123700	0.44	0.91	hypo	CG	Genebody	PREDICTED: phosphatidylinositol 4-kinase gamma 5 [Glycine max]
Glyma.02G123800	0.24	0.06	hypo	CHG	Downstream	PREDICTED: DNA-3-methyladenine glycosylase 1 [Glycine max]
Glyma.02G126200	0.49	0.24	hypo	CHG	Upstream	PREDICTED: phytosulfokines 1-like [Glycine max]
Glyma.02G127200	0.71	0.29	hypo	CG	Upstream	BnaA02g27480D [Brassica napus]
Glyma.02G127700	0.31	0.15	hypo	CHG	Upstream	PREDICTED: F-box/FBD/LRR-repeat protein At1g13570 [Glycine max]
Glyma.02G128900	0.34	0.13	hypo	CHG	Genebody	PREDICTED: importin-9 [Glycine max]
Glyma.02G130300	0.05	0.49	hypo	CG	Upstream	hypothetical protein GLYMA_02G130300 [Glycine max]
Glyma.02G130300	0.75	0.35	hypo	CHG	Genebody	hypothetical protein GLYMA_02G130300 [Glycine max]
Glyma.02G131900	0.27	0.01	hypo	CHG	Genebody	PREDICTED: glycoprotein 3-alpha-L-fucosyltransferase A-like [Glycine max]
Glyma.02G132000	0.27	0.01	hypo	CHG	Upstream	hypothetical protein GLYMA_02G132000 [Glycine max]
Glyma.02G133500	0.26	0	hypo	CHG	Genebody	PREDICTED: zinc-binding alcohol dehydrogenase domain-containing protein 2 isoform X1 [Glycine max]
Glyma.02G133500	0.5	1	hypo	CG	Genebody	PREDICTED: zinc-binding alcohol dehydrogenase domain-containing protein 2 isoform X1 [Glycine max]
Glyma.02G134800	0.69	0.29	hypo	CG	Genebody	Peptidyl-prolyl cis-trans isomerase CYP40 [Glycine soja]
Glyma.02G135700	0.44	0.89	hypo	CG	Genebody	PREDICTED: LOW QUALITY PROTEIN: phragmoplast orienting kinesin 2-like [Glycine max]
Glyma.02G135700	0.5	0.19	hypo	CHG	Genebody	PREDICTED: LOW QUALITY PROTEIN: phragmoplast orienting kinesin 2-like [Glycine max]
Glyma.02G136500	0.82	0.41	hypo	CHG	Downstream	PREDICTED: RING-H2 finger protein ATL58-like [Glycine max]
Glyma.02G137600	0.25	0.1	hypo	CHG	Upstream	PREDICTED: 15 kDa selenoprotein-like [Glycine max]
Glyma.02G137700	0.25	0.1	hypo	CHG	Downstream	PREDICTED: C2 and GRAM domain-containing protein At1g03370-like isoform X1 [Glycine max]
Glyma.02G137700	0.49	1	hypo	CG	Genebody	PREDICTED: C2 and GRAM domain-containing protein At1g03370-like isoform X1 [Glycine max]
Glyma.02G139200	0.87	0.39	hypo	CHG	Genebody	PREDICTED: uncharacterized serine-rich protein C215.13-like [Glycine max]
Glyma.02G140800	0.22	0.45	hypo	CG	Genebody	PREDICTED: uncharacterized protein LOC106796003 [Glycine max]
Glyma.02G140800	0.62	0.15	hypo	CHG	Downstream	PREDICTED: uncharacterized protein LOC106796003 [Glycine max]
Glyma.02G141100	0.49	0.24	hypo	CHG	Upstream	Signal recognition particle 9 kDa protein [Cajanus cajan]
Glyma.02G141200	0.49	0.24	hypo	CHG	Downstream	PREDICTED: signal recognition particle 9 kDa protein-like [Glycine max]
Glyma.02G143500	0.43	0.12	hypo	CHG	Genebody	PREDICTED: ammonium transporter 3 member 3-like [Glycine max]
Glyma.02G146900	0.33	0.05	hypo	CG	Genebody	PREDICTED: protein TIME FOR COFFEE-like isoform X1 [Glycine max]
Glyma.02G150900	0.74	0.36	hypo	CHG	Upstream	PREDICTED: LRR receptor-like serine/threonine-protein kinase ERL2 [Glycine max]
Glyma.02G154600	0.58	0.29	hypo	CHG	Downstream	indole-3-acetic acid-amido synthetase [Medicago truncatula]
Glyma.02G155100	0.43	0.86	hypo	CG	Genebody	ATPase family AAA domain-containing protein 1 [Glycine soja]
Glyma.02G155100	0.69	0.31	hypo	CHG	Genebody	ATPase family AAA domain-containing protein 1 [Glycine soja]
Glyma.02G155300	0.64	0.12	hypo	CG	Upstream	PREDICTED: probable U6 snRNA-associated Sm-like protein LSm4 [Cicer arietinum]
Glyma.02G156800	0.25	0.08	hypo	CG	Genebody	lectin precursor [Glycine max]
Glyma.02G157700	0.54	0.16	hypo	CG	Genebody	PREDICTED: condensin complex subunit 1 isoform X2 [Glycine max]
Glyma.02G157800	0.71	0.35	hypo	CHG	Downstream	PREDICTED: probable mediator of RNA polymerase II transcription subunit 26b isoform X1 [Glycine max]
Glyma.02G157900	0.63	0.28	hypo	CHG	Upstream	Dipeptide transport ATP-binding protein dppF [Theobroma cacao]
Glyma.02G159800	0.52	0.26	hypo	CHG	Downstream	hypothetical protein GLYMA_02G159800 [Glycine max]
Glyma.02G160800	0.55	0.27	hypo	CG	Genebody	PREDICTED: FAM206 family protein CG9288-like [Glycine max]
Glyma.02G160900	0.46	1	hypo	CG	Genebody	PREDICTED: vacuolar amino acid transporter 1 [Glycine max]
Glyma.02G161800	0.9	0.44	hypo	CHG	Genebody	BnaAnng28900D, partial [Brassica napus]
Glyma.02G162000	0.58	0.25	hypo	CHG	Upstream	Polyglutamine-binding protein 1 [Cajanus cajan]
Glyma.02G162100	0.46	0.11	hypo	CHG	Upstream	PREDICTED: serine/threonine protein phosphatase 2A 55 kDa regulatory subunit B beta isoform-like isoform X2 [Vigna angularis]
Glyma.02G162800	0.72	0.32	hypo	CHG	Upstream	hypothetical protein GLYMA_02G162800 [Glycine max]
Glyma.02G163200	0.01	0.5	hypo	CHG	Genebody	PREDICTED: ABC transporter G family member 24-like isoform X1 [Glycine max]
Glyma.02G163200	0.27	0.1	hypo	CG	Upstream	PREDICTED: ABC transporter G family member 24-like isoform X1 [Glycine max]
Glyma.02G163500	0.3	0.03	hypo	CG	Upstream	PREDICTED: replication protein A 70 kDa DNA-binding subunit C-like [Glycine max]
Glyma.02G163600	0.3	0.03	hypo	CG	Genebody	hypothetical protein GLYMA_02G163600 [Glycine max]
Glyma.02G164100	0.45	0.16	hypo	CHG	Upstream	PREDICTED: L-aminoadipate-semialdehyde dehydrogenase-phosphopantetheinyl transferase-like isoform X1 [Glycine max]
Glyma.02G164500	0.37	0.16	hypo	CHG	Genebody	Methyltransferase-like protein 23 [Glycine soja]
Glyma.02G164700	0.34	0.16	hypo	CHG	Genebody	PREDICTED: transcriptional corepressor LEUNIG_HOMOLOG-like isoform X3 [Glycine max]
Glyma.02G164700	0.39	0.83	hypo	CG	Genebody	PREDICTED: transcriptional corepressor LEUNIG_HOMOLOG-like isoform X3 [Glycine max]
Glyma.02G164800	0.43	0.17	hypo	CG	Upstream	Pentatricopeptide repeat-containing protein, chloroplastic [Glycine soja]
Glyma.02G165200	0.45	0.18	hypo	CHG	Upstream	Serine carboxypeptidase-like 34 [Glycine soja]
Glyma.02G165400	0.65	0.15	hypo	CHG	Genebody	PREDICTED: pre-mRNA-processing ATP-dependent RNA helicase prp5 [Glycine max]
Glyma.02G165500	0.49	1	hypo	CG	Upstream	PREDICTED: glycerol-3-phosphate dehydrogenase SDP6, mitochondrial-like isoform X2 [Glycine max]
Glyma.02G165500	0.58	0.27	hypo	CHG	Upstream	PREDICTED: glycerol-3-phosphate dehydrogenase SDP6, mitochondrial-like isoform X2 [Glycine max]
Glyma.02G165800	0.57	0.17	hypo	CG	Genebody	PREDICTED: serine/threonine-protein kinase CTR1-like isoform X1 [Glycine max]
Glyma.02G166000	0.42	0.07	hypo	CHG	Downstream	hypothetical protein GLYMA_02G166000 [Glycine max]
Glyma.02G166100	0.42	0.07	hypo	CHG	Downstream	PREDICTED: arginine/serine-rich coiled-coil protein 2 isoform X2 [Glycine max]
Glyma.02G166100	0.47	0.95	hypo	CG	Genebody	PREDICTED: arginine/serine-rich coiled-coil protein 2 isoform X2 [Glycine max]
Glyma.02G166200	0.69	0.29	hypo	CHG	Upstream	PREDICTED: protein CROWDED NUCLEI 4-like [Arachis ipaensis]
Glyma.02G166600	0.72	0.32	hypo	CHG	Upstream	DUF1639 family protein [Medicago truncatula]
Glyma.02G168000	0.25	0.52	hypo	CG	Genebody	PREDICTED: homogentisate phytyltransferase VTE2-2 isoform X1 [Glycine max]
Glyma.02G168000	0.31	0.15	hypo	CHG	Upstream	PREDICTED: homogentisate phytyltransferase VTE2-2 isoform X1 [Glycine max]
Glyma.02G168900	0.4	0.82	hypo	CHG	Genebody	PREDICTED: protein RRP5 homolog isoform X1 [Glycine max]
Glyma.02G168900	0.95	0.45	hypo	CG	Genebody	PREDICTED: protein RRP5 homolog isoform X1 [Glycine max]
Glyma.02G169900	0.48	0.12	hypo	CHG	Upstream	PREDICTED: CRIB domain-containing protein RIC4-like isoform X1 [Glycine max]
Glyma.02G171600	0.54	0.24	hypo	CG	Upstream	PREDICTED: peroxidase A2-like [Glycine max]
Glyma.02G172600	0.59	0.26	hypo	CHG	Downstream	PREDICTED: nudix hydrolase 23, chloroplastic-like isoform X2 [Glycine max]
Glyma.02G172800	0.14	0.41	hypo	CHG	Upstream	PREDICTED: actin-like [Glycine max]
Glyma.02G172800	0.38	0.04	hypo	CG	Genebody	PREDICTED: actin-like [Glycine max]
Glyma.02G173700	0.57	0.22	hypo	CHG	Downstream	Kinesin-like protein KIF11 [Cajanus cajan]
Glyma.02G174700	0.56	0.25	hypo	CHG	Upstream	Transmembrane protein 135 [Glycine soja]
Glyma.02G175100	0.49	0.22	hypo	CHG	Upstream	PREDICTED: L10-interacting MYB domain-containing protein-like [Glycine max]
Glyma.02G176000	0.23	0.08	hypo	CG	Upstream	PREDICTED: ras-related protein RABA4d-like [Glycine max]
Glyma.02G178900	0.71	0.26	hypo	CHG	Genebody	PREDICTED: zinc finger BED domain-containing protein RICESLEEPER 2-like [Ziziphus jujuba]
Glyma.02G179800	0.77	0.34	hypo	CHG	Genebody	hypothetical protein GLYMA_02G179800 [Glycine max]
Glyma.02G180600	0.6	0.26	hypo	CHG	Upstream	receptor-like serine/threonine kinase [Glycine max]
Glyma.02G180900	0.77	0.3	hypo	CHG	Genebody	PREDICTED: zinc-finger homeodomain protein 2-like [Glycine max]
Glyma.02G181100	0.38	0.11	hypo	CHG	Upstream	PREDICTED: zinc finger protein WIP2-like [Glycine max]
Glyma.02G181500	0.45	0.04	hypo	CHG	Genebody	Tenascin [Cajanus cajan]
Glyma.02G181500	0.48	0.98	hypo	CG	Genebody	Tenascin [Cajanus cajan]
Glyma.02G183100	0.67	0.29	hypo	CG	Genebody	PREDICTED: zinc finger AN1 and C2H2 domain-containing stress-associated protein 16-like [Glycine max]
Glyma.02G183200	0.67	0.29	hypo	CG	Upstream	hypothetical protein GLYMA_02G183200 [Glycine max]
Glyma.02G184100	0.39	0.13	hypo	CG	Genebody	BnaA03g19610D [Brassica napus]
Glyma.02G184300	0.25	0.55	hypo	CHG	Downstream	PREDICTED: disease resistance protein RGA2-like [Vigna radiata var. radiata] [Vigna radiata]
Glyma.02G184300	0.42	0.16	hypo	CG	Downstream	PREDICTED: disease resistance protein RGA2-like [Vigna radiata var. radiata] [Vigna radiata]
Glyma.02G184500	0.34	0.13	hypo	CHG	Upstream	hypothetical protein GLYMA_02G184500 [Glycine max]
Glyma.02G185000	0.38	0.16	hypo	CHG	Genebody	PREDICTED: RRP12-like protein [Glycine max]
Glyma.02G185100	0.38	0.16	hypo	CHG	Downstream	rosmarinate synthase [Glycine max]
Glyma.02G186200	0.41	0.16	hypo	CHG	Genebody	hypothetical protein GLYMA_02G186200 [Glycine max]
Glyma.02G188100	0.92	0.45	hypo	CHG	Downstream	histidyl-tRNA synthetase, partial [Medicago sativa]
Glyma.02G188500	0.27	0.04	hypo	CHG	Downstream	hypothetical protein glysoja_038580 [Glycine soja]
Glyma.02G190500	0.42	0.89	hypo	CHG	Genebody	PREDICTED: ATP-dependent DNA helicase RRM3-like [Arachis ipaensis]
Glyma.02G193000	0.67	0.01	hypo	CHG	Upstream	PREDICTED: iron-sulfur cluster co-chaperone protein HscB, mitochondrial [Glycine max]
Glyma.02G193100	0.34	0.15	hypo	CHG	Upstream	BnaA05g17040D [Brassica napus]
Glyma.02G193400	0.33	0.66	hypo	CHG	Downstream	disease resistance protein (TIR-NBS-LRR class) [Medicago truncatula]
Glyma.02G193400	0.98	0.48	hypo	CG	Genebody	disease resistance protein (TIR-NBS-LRR class) [Medicago truncatula]
Glyma.02G194000	0.64	0.24	hypo	CHG	Downstream	PREDICTED: agamous-like MADS-box protein AGL62 [Glycine max]
Glyma.02G195500	0.74	0.36	hypo	CG	Genebody	PREDICTED: ATP-dependent RNA helicase DHX36-like [Glycine max]
Glyma.02G196700	0.39	0.19	hypo	CHG	Downstream	transposase, partial [Pisum sativum]
Glyma.02G197200	0.68	0.28	hypo	CHG	Upstream	Calmodulin-binding transcription activator 2, partial [Cajanus cajan]
Glyma.02G197400	0.12	0.26	hypo	CG	Upstream	polyprotein [Cajanus cajan]
Glyma.02G197700	0.31	0.62	hypo	CHG	Genebody	PREDICTED: polyadenylate-binding protein-interacting protein 11-like, partial [Glycine max]
Glyma.02G201600	0.25	0.54	hypo	CG	Genebody	chaperone dnaJ-like protein [Medicago truncatula]
Glyma.02G201600	0.63	0.21	hypo	CHG	Downstream	chaperone dnaJ-like protein [Medicago truncatula]
Glyma.02G201800	0.22	0.05	hypo	CG	Upstream	PREDICTED: pentatricopeptide repeat-containing protein At1g08070, chloroplastic-like [Glycine max]
Glyma.02G202300	0.27	0.69	hypo	CG	Genebody	PREDICTED: tRNA pseudouridine synthase A, mitochondrial-like isoform X1 [Glycine max]
Glyma.02G202400	0.29	0.11	hypo	CG	Downstream	PREDICTED: protein RTF2 homolog [Glycine max]
Glyma.02G209600	0.51	0.25	hypo	CHG	Genebody	PREDICTED: myocardial zonula adherens protein [Gossypium raimondii]
Glyma.02G211500	0.24	0	hypo	CHG	Genebody	Bet1-like protein [Glycine soja]
Glyma.02G212000	0.29	0.12	hypo	CHH	Downstream	PREDICTED: serine/threonine-protein kinase-like protein At1g28390 [Glycine max]
Glyma.02G216600	0.42	0.06	hypo	CHG	Downstream	PREDICTED: MADS-box transcription factor 23-like isoform X7 [Glycine max]
Glyma.02G216600	0.5	1	hypo	CG	Downstream	PREDICTED: MADS-box transcription factor 23-like isoform X7 [Glycine max]
Glyma.02G216700	0.42	0.06	hypo	CHG	Upstream	hypothetical protein GLYMA_02G216700 [Glycine max]
Glyma.02G216700	0.5	1	hypo	CG	Upstream	hypothetical protein GLYMA_02G216700 [Glycine max]
Glyma.02G216800	0.42	0.06	hypo	CHG	Downstream	hypothetical protein GLYMA_02G216800 [Glycine max]
Glyma.02G217300	0.41	0.08	hypo	CG	Genebody	PREDICTED: CBL-interacting serine/threonine-protein kinase 8 isoform X1 [Glycine max]
Glyma.02G217600	0.24	0.08	hypo	CHG	Genebody	PREDICTED: phosphoglycerate mutase-like protein 1 isoform X2 [Glycine max]
Glyma.02G217600	0.33	0.08	hypo	CG	Upstream	PREDICTED: phosphoglycerate mutase-like protein 1 isoform X2 [Glycine max]
Glyma.02G218800	0.84	0.31	hypo	CHG	Genebody	PREDICTED: cation/H(+) antiporter 3-like [Glycine max]
Glyma.02G222900	0.47	0.94	hypo	CG	Genebody	PREDICTED: mucin-5AC-like [Glycine max]
Glyma.02G223000	0.28	0.05	hypo	CG	Upstream	mTERF domain-containing protein 1, mitochondrial [Glycine soja]
Glyma.02G225000	0.69	0.26	hypo	CG	Upstream	PREDICTED: beta-glucosidase BoGH3B-like isoform X1 [Glycine max]
Glyma.02G225100	0.69	0.26	hypo	CG	Genebody	clathrin assembly protein [Medicago truncatula]
Glyma.02G225200	0.69	0.26	hypo	CG	Downstream	PREDICTED: rho GTPase-activating protein gacU-like isoform X1 [Cicer arietinum]
Glyma.02G225400	0.3	0.02	hypo	CHG	Genebody	PREDICTED: zinc finger CCCH domain-containing protein 48-like isoform X1 [Glycine max]
Glyma.02G228000	0.42	0.07	hypo	CHG	Genebody	PREDICTED: protein PMR5-like [Glycine max]
Glyma.02G229100	0.04	0.23	hypo	CHH	Upstream	ATP-dependent DNA helicase PIF1, partial [Glycine soja]
Glyma.02G229100	0.64	0.19	hypo	CHG	Genebody	ATP-dependent DNA helicase PIF1, partial [Glycine soja]
Glyma.02G229300	0.26	0.06	hypo	CHG	Genebody	PREDICTED: BAG family molecular chaperone regulator 4-like [Vigna radiata var. radiata] [Vigna radiata]
Glyma.02G229400	0.73	0.2	hypo	CG	Genebody	PREDICTED: ethylene-overproduction protein 1-like isoform X1 [Glycine max]
Glyma.02G229700	0.43	0.13	hypo	CHG	Genebody	PREDICTED: ubiquitin-activating enzyme E1 1-like [Glycine max]
Glyma.02G232000	0.36	0.17	hypo	CHG	Upstream	PREDICTED: exocyst complex component EXO70B1-like [Glycine max]
Glyma.02G234200	0.48	0.16	hypo	CHG	Downstream	PREDICTED: peroxidase 4 [Glycine max]
Glyma.02G236700	0.32	0.11	hypo	CG	Genebody	PREDICTED: eukaryotic translation initiation factor 2 subunit beta [Glycine max]
Glyma.02G238400	0.43	0.08	hypo	CHG	Downstream	MAU2 chromatid cohesion factor like [Glycine soja]
Glyma.02G238700	0.84	0.42	hypo	CG	Upstream	PREDICTED: CBS domain-containing protein CBSX3, mitochondrial [Vigna radiata var. radiata] [Vigna radiata]
Glyma.02G239500	0.62	0.19	hypo	CG	Upstream	PREDICTED: probable acyl-activating enzyme 5, peroxisomal [Glycine max]
Glyma.02G241000	0.34	0	hypo	CHG	Genebody	PREDICTED: protein REVEILLE 1 [Glycine max]
Glyma.02G243200	0.53	0.12	hypo	CG	Upstream	PREDICTED: PHD finger protein MALE MEIOCYTE DEATH 1-like [Glycine max]
Glyma.02G243300	0.53	0.12	hypo	CG	Genebody	hypothetical protein GLYMA_02G243300 [Glycine max]
Glyma.02G243400	0.53	0.12	hypo	CG	Downstream	PREDICTED: potassium channel SKOR-like isoform X1 [Glycine max]
Glyma.02G251600	0.69	0.28	hypo	CG	Genebody	PREDICTED: serine/threonine-protein phosphatase PP1 isozyme 4 [Vigna radiata var. radiata] [Vigna radiata]
Glyma.02G253800	0.74	0.34	hypo	CHG	Genebody	PREDICTED: LOW QUALITY PROTEIN: glucan endo-1,3-beta-glucosidase 2 [Glycine max]
Glyma.02G254100	0.63	0.11	hypo	CHG	Genebody	polyketide cyclase/dehydrase and lipid transporter [Medicago truncatula]
Glyma.02G254100	0.78	0.09	hypo	CG	Genebody	polyketide cyclase/dehydrase and lipid transporter [Medicago truncatula]
Glyma.02G257800	0.12	0.54	hypo	CG	Genebody	Syntaxin-binding protein 5 [Glycine soja]
Glyma.02G257800	0.26	0.12	hypo	CHG	Upstream	Syntaxin-binding protein 5 [Glycine soja]
Glyma.02G258900	0.45	0.1	hypo	CG	Genebody	PREDICTED: protein transport protein Sec61 subunit gamma [Glycine max]
Glyma.02G259900	0.52	0.12	hypo	CG	Upstream	hypothetical protein GLYMA_02G259900 [Glycine max]
Glyma.02G264800	0.22	0.09	hypo	CHG	Downstream	PREDICTED: RING-H2 finger protein ATL66-like [Glycine max]
Glyma.02G265100	0.27	0.04	hypo	CHG	Genebody	Nodulin-16 [Glycine soja]
Glyma.02G265100	0.71	0.32	hypo	CG	Genebody	Nodulin-16 [Glycine soja]
Glyma.02G265700	0.63	0.21	hypo	CG	Downstream	PREDICTED: acanthoscurrin-2-like [Glycine max]
Glyma.02G267100	0.23	0.05	hypo	CG	Upstream	PREDICTED: triacylglycerol lipase 2-like [Glycine max]
Glyma.02G267200	0.23	0.05	hypo	CG	Genebody	PREDICTED: triacylglycerol lipase 2 [Malus domestica]
Glyma.02G269100	0.66	0.33	hypo	CG	Downstream	PREDICTED: probable LRR receptor-like serine/threonine-protein kinase At4g08850 [Glycine max]
Glyma.02G269200	0.44	0.19	hypo	CG	Upstream	PREDICTED: probable LRR receptor-like serine/threonine-protein kinase At4g08850 [Glycine max]
Glyma.02G274200	0.58	0.24	hypo	CHG	Upstream	plant/T10F18-100 protein [Medicago truncatula]
Glyma.02G279200	0.53	0.24	hypo	CG	Downstream	hypothetical protein GLYMA_02G279200 [Glycine max]
Glyma.02G282100	0.2	0.06	hypo	CHG	Downstream	PREDICTED: transcription factor PIF4 [Glycine max]
Glyma.02G283600	0.6	0.27	hypo	CHG	Upstream	hypothetical protein GLYMA_02G283600 [Glycine max]
Glyma.02G283700	0.6	0.27	hypo	CHG	Upstream	PREDICTED: protein JASON-like isoform X1 [Glycine max]
Glyma.02G284200	0.91	0.43	hypo	CHG	Genebody	TMV resistance protein N [Glycine soja]
Glyma.02G284300	0.29	0.14	hypo	CHG	Downstream	PREDICTED: transcription factor JUNGBRUNNEN 1-like isoform X1 [Glycine max]
Glyma.02G284400	0.29	0.14	hypo	CHG	Downstream	PREDICTED: switch-associated protein 70-like [Glycine max]
Glyma.02G285000	0.56	0.14	hypo	CHG	Downstream	PREDICTED: cytochrome b561 domain-containing protein At4g18260-like [Glycine max]
Glyma.02G285100	0.56	0.14	hypo	CHG	Genebody	TRNA-methyltransferase [Theobroma cacao]
Glyma.02G290100	0.71	0.31	hypo	CHG	Upstream	purple acid phosphatase 4 [Glycine max]
Glyma.02G290200	0.42	0.91	hypo	CG	Genebody	U3 small nucleolar RNA-associated protein [Medicago truncatula]
Glyma.02G290200	0.48	0.23	hypo	CHG	Genebody	U3 small nucleolar RNA-associated protein [Medicago truncatula]
Glyma.02G291400	0.46	0.23	hypo	CG	Downstream	PREDICTED: B3 domain-containing protein At3g25182-like [Glycine max]
Glyma.02G291500	0.46	0.23	hypo	CG	Genebody	Protein translation factor SUI1 like [Glycine soja]
Glyma.02G291600	0.46	0.23	hypo	CG	Downstream	PREDICTED: syntaxin-61-like isoform X1 [Glycine max]
Glyma.02G294500	0.26	0.1	hypo	CHG	Upstream	Pyruvate dehydrogenase E1 component subunit beta, mitochondrial [Glycine soja]
Glyma.02G295400	0.78	0.37	hypo	CG	Genebody	PHD finger protein [Glycine soja]
Glyma.02G297200	0.28	0.1	hypo	CHG	Genebody	PREDICTED: probable serine/threonine-protein kinase WNK11 [Glycine max]
Glyma.02G303400	0.58	0.23	hypo	CG	Genebody	PREDICTED: cytochrome c oxidase assembly protein COX15-like [Glycine max]
Glyma.02G306100	0.53	0.24	hypo	CHG	Genebody	Scarecrow-like transcription factor PAT1 [Cajanus cajan]
Glyma.02G310400	0.69	0.06	hypo	CG	Genebody	PREDICTED: probable serine/threonine-protein kinase At4g35230 isoform X1 [Glycine max]
Glyma.02G310500	0.69	0.06	hypo	CG	Downstream	hypothetical protein GLYMA_02G310500 [Glycine max]
Glyma.02G310900	0.45	0.9	hypo	CG	Genebody	PREDICTED: Niemann-Pick C1 protein-like isoform X1 [Glycine max]
Glyma.02G310900	0.65	0.22	hypo	CHG	Genebody	PREDICTED: Niemann-Pick C1 protein-like isoform X1 [Glycine max]
Glyma.02G311500	0.17	0.59	hypo	CHG	Genebody	Glutamate receptor 3.2 [Glycine soja]
Glyma.02G311500	0.8	0.35	hypo	CG	Downstream	Glutamate receptor 3.2 [Glycine soja]
Glyma.02G311600	0.8	0.35	hypo	CG	Genebody	homoserine kinase-like [Glycine max]
Glyma.02G312100	0.44	0.09	hypo	CHG	Downstream	hypothetical protein GLYMA_02G312100 [Glycine max]
Glyma.02G312200	0.35	0.85	hypo	CG	Genebody	PREDICTED: brefeldin A-inhibited guanine nucleotide-exchange protein 1-like [Glycine max]
Glyma.02G312200	0.86	0.4	hypo	CHG	Upstream	PREDICTED: brefeldin A-inhibited guanine nucleotide-exchange protein 1-like [Glycine max]
Glyma.02G312300	0.86	0.4	hypo	CHG	Upstream	PREDICTED: protein FAR1-RELATED SEQUENCE 9-like [Glycine max]
Glyma.03G000100	0.29	0.01	hypo	CHG	Genebody	AT5G08400 [Arabidopsis thaliana]
Glyma.03G000100	0.79	0.35	hypo	CG	Upstream	AT5G08400 [Arabidopsis thaliana]
Glyma.03G000200	0.79	0.35	hypo	CG	Downstream	Ankyrin repeat-containing protein [Glycine soja]
Glyma.03G000400	0.6	0.28	hypo	CHG	Upstream	PREDICTED: protein PHYLLO, chloroplastic isoform X3 [Glycine max]
Glyma.03G000800	0.07	0.38	hypo	CG	Genebody	PREDICTED: late embryogenesis abundant protein At1g64065-like [Glycine max]
Glyma.03G000800	1	0.42	hypo	CHG	Upstream	PREDICTED: late embryogenesis abundant protein At1g64065-like [Glycine max]
Glyma.03G005000	0.93	0.4	hypo	CHG	Downstream	PREDICTED: ELMO domain-containing protein A-like [Glycine max]
Glyma.03G005100	0.93	0.4	hypo	CHG	Upstream	hypothetical protein GLYMA_03G005100 [Glycine max]
Glyma.03G005700	0.48	0.21	hypo	CHG	Upstream	PREDICTED: probable 2-isopropylmalate synthase [Glycine max]
Glyma.03G008600	0.51	0.12	hypo	CG	Genebody	PREDICTED: signal peptide peptidase-like 4 [Glycine max]
Glyma.03G009800	0.81	0.38	hypo	CG	Genebody	PREDICTED: acyl-CoA thioesterase 2 isoform X1 [Glycine max]
Glyma.03G011300	0.69	0.3	hypo	CHG	Downstream	PREDICTED: protein EXORDIUM-like 5 [Glycine max]
Glyma.03G011400	0.62	0.28	hypo	CHG	Upstream	PREDICTED: lysine-specific demethylase JMJ25-like [Glycine max]
Glyma.03G011700	0.48	0.16	hypo	CG	Upstream	hypothetical protein GLYMA_03G011700 [Glycine max]
Glyma.03G011900	0.55	0.26	hypo	CHG	Genebody	BnaAnng23600D [Brassica napus]
Glyma.03G012000	0.44	0.16	hypo	CG	Upstream	PREDICTED: plant UBX domain-containing protein 13 [Glycine max]
Glyma.03G012100	0.51	0.22	hypo	CG	Downstream	Chaperone protein DnaJ [Glycine soja]
Glyma.03G012900	0.66	0.26	hypo	CHG	Downstream	PREDICTED: O-glucosyltransferase rumi homolog isoform X2 [Glycine max]
Glyma.03G013200	0.51	0.15	hypo	CG	Downstream	PREDICTED: DEAD-box ATP-dependent RNA helicase 8-like [Glycine max]
Glyma.03G013200	0.58	0.25	hypo	CHG	Genebody	PREDICTED: DEAD-box ATP-dependent RNA helicase 8-like [Glycine max]
Glyma.03G015200	0.23	0.02	hypo	CHG	Genebody	PREDICTED: suppressor protein SRP40-like [Glycine max]
Glyma.03G015200	0.39	0.95	hypo	CG	Genebody	PREDICTED: suppressor protein SRP40-like [Glycine max]
Glyma.03G016400	0.35	0.03	hypo	CG	Upstream	PREDICTED: BON1-associated protein 2-like [Glycine max]
Glyma.03G016800	0.68	0.04	hypo	CG	Genebody	PREDICTED: COP9 signalosome complex subunit 1-like [Glycine max]
Glyma.03G017900	0.79	0.27	hypo	CG	Genebody	PREDICTED: UDP-galactose/UDP-glucose transporter 4-like [Glycine max]
Glyma.03G018000	0.79	0.27	hypo	CG	Downstream	Retrovirus-related Pol polyprotein LINE-1 [Cajanus cajan]
Glyma.03G018100	0.87	0.31	hypo	CG	Genebody	PREDICTED: UDP-galactose/UDP-glucose transporter 4-like [Glycine max]
Glyma.03G018200	0.87	0.31	hypo	CG	Downstream	Retrovirus-related Pol polyprotein LINE-1 [Cajanus cajan]
Glyma.03G019300	0.34	0.1	hypo	CHG	Genebody	PREDICTED: MADS-box protein SOC1-like isoform X1 [Glycine max]
Glyma.03G020600	0.48	0.15	hypo	CHG	Upstream	OSJNBa0079C19.15 [Oryza sativa Japonica Group]
Glyma.03G023900	0.43	0.22	hypo	CG	Genebody	DUF1499 family protein [Medicago truncatula]
Glyma.03G026300	0.22	0.49	hypo	CHG	Genebody	PREDICTED: exocyst complex component SEC6-like isoform X3 [Glycine max]
Glyma.03G026300	0.52	0.22	hypo	CG	Genebody	PREDICTED: exocyst complex component SEC6-like isoform X3 [Glycine max]
Glyma.03G026400	0.23	0	hypo	CHG	Genebody	PREDICTED: exocyst complex component SEC6 isoform X2 [Glycine max]
Glyma.03G026400	0.46	0.12	hypo	CG	Genebody	PREDICTED: exocyst complex component SEC6 isoform X2 [Glycine max]
Glyma.03G028200	0.44	0.14	hypo	CHG	Upstream	Ycf20-like protein [Glycine soja]
Glyma.03G028300	0.44	0.14	hypo	CHG	Downstream	Ribosomal RNA small subunit methyltransferase A [Gossypium arboreum]
Glyma.03G029300	0.81	0.39	hypo	CHG	Genebody	F-box/kelch-repeat protein SKIP25 [Glycine soja]
Glyma.03G029300	0.99	0.47	hypo	CG	Upstream	F-box/kelch-repeat protein SKIP25 [Glycine soja]
Glyma.03G030700	0.15	0.34	hypo	CG	Upstream	PREDICTED: T-complex protein 1 subunit theta [Glycine max]
Glyma.03G030700	0.73	0.24	hypo	CHG	Upstream	PREDICTED: T-complex protein 1 subunit theta [Glycine max]
Glyma.03G034500	0.38	0	hypo	CG	Upstream	NB-LRR type disease resistance protein Rps1-k-2 [Glycine max]
Glyma.03G034800	0.24	0.02	hypo	CG	Genebody	NB-LRR type disease resistance protein Rps1-k-2 [Glycine max]
Glyma.03G035200	0.43	0.87	hypo	CG	Genebody	PREDICTED: B3 domain-containing transcription repressor VAL2-like isoform X1 [Glycine max]
Glyma.03G035200	0.51	0.16	hypo	CHG	Upstream	PREDICTED: B3 domain-containing transcription repressor VAL2-like isoform X1 [Glycine max]
Glyma.03G035300	0.8	0.18	hypo	CG	Downstream	PREDICTED: probable serine/threonine-protein kinase NAK [Vigna radiata var. radiata] [Vigna radiata]
Glyma.03G036800	0.43	0.15	hypo	CG	Genebody	TATA-box-binding protein [Glycine max]
Glyma.03G037500	0.44	0.16	hypo	CG	Genebody	PREDICTED: WEB family protein At2g38370-like [Glycine max]
Glyma.03G037700	0.6	0.21	hypo	CG	Genebody	PREDICTED: aspartate aminotransferase, mitochondrial-like [Vigna angularis]
Glyma.03G038200	0.51	0.23	hypo	CHG	Upstream	Cationic peroxidase 1 [Glycine soja]
Glyma.03G038400	0.97	0.44	hypo	CHG	Genebody	PREDICTED: zinc finger MYM-type protein 1-like [Glycine max]
Glyma.03G038800	0.08	0.42	hypo	CG	Genebody	NB-LRR type disease resistance protein Rps1-k-2 [Glycine max]
Glyma.03G038800	0.4	0.19	hypo	CHG	Downstream	NB-LRR type disease resistance protein Rps1-k-2 [Glycine max]
Glyma.03G039200	0.34	0.13	hypo	CHG	Downstream	NB-LRR type disease resistance protein Rps1-k-2 [Glycine max]
Glyma.03G039700	0.42	0.18	hypo	CG	Upstream	PREDICTED: cationic peroxidase 1-like [Glycine max]
Glyma.03G041400	0.52	0.11	hypo	CHG	Upstream	PREDICTED: probable sodium/metabolite cotransporter BASS1, chloroplastic [Glycine max]
Glyma.03G041800	0.38	0.17	hypo	CHG	Genebody	PREDICTED: polynucleotide 5'-hydroxyl-kinase nol9 isoform X1 [Jatropha curcas]
Glyma.03G041900	0.27	0.04	hypo	CHG	Upstream	7-methylxanthosine synthase 1 [Glycine soja]
Glyma.03G043100	0.32	0.06	hypo	CHG	Genebody	PREDICTED: probable protein phosphatase 2C 14 [Glycine max]
Glyma.03G043400	0.5	0.23	hypo	CHG	Upstream	PREDICTED: probable protein phosphatase 2C 14 [Glycine max]
Glyma.03G046200	0.92	0.42	hypo	CHG	Downstream	PREDICTED: macrophage migration inhibitory factor homolog [Glycine max]
Glyma.03G049200	0.25	0.02	hypo	CHG	Upstream	PREDICTED: DNA-binding protein BIN4-like isoform X1 [Glycine max]
Glyma.03G049600	0.68	0.19	hypo	CHG	Genebody	PREDICTED: protein trichome birefringence-like 35 isoform X1 [Glycine max]
Glyma.03G050500	0.87	0.37	hypo	CHG	Downstream	Gamma-interferon-inducible lysosomal thiol reductase [Glycine soja]
Glyma.03G050600	0.71	0.34	hypo	CG	Genebody	Receptor-like protein 12 [Glycine soja]
Glyma.03G051000	0.6	0.26	hypo	CHG	Downstream	PREDICTED: factor of DNA methylation 4-like [Vigna angularis]
Glyma.03G051100	0.41	0.13	hypo	CG	Downstream	PREDICTED: probable L-type lectin-domain containing receptor kinase VI.1 [Glycine max]
Glyma.03G052700	0.88	0.44	hypo	CHG	Genebody	Succinate-semialdehyde dehydrogenase, mitochondrial [Glycine soja]
Glyma.03G052800	0.39	0.19	hypo	CG	Genebody	PREDICTED: TMV resistance protein N-like isoform X2 [Glycine max]
Glyma.03G052800	0.43	0.87	hypo	CHG	Genebody	PREDICTED: TMV resistance protein N-like isoform X2 [Glycine max]
Glyma.03G053100	0.32	0.13	hypo	CHG	Upstream	PREDICTED: TMV resistance protein N-like isoform X4 [Glycine max]
Glyma.03G053500	0.47	1	hypo	CG	Genebody	PREDICTED: TMV resistance protein N-like isoform X2 [Glycine max]
Glyma.03G053600	0.73	0.28	hypo	CG	Upstream	PREDICTED: TMV resistance protein N-like isoform X4 [Glycine max]
Glyma.03G054000	0.7	0.22	hypo	CHG	Upstream	Receptor-like protein 12 [Glycine soja]
Glyma.03G054600	0.21	0.04	hypo	CHG	Genebody	PREDICTED: TMV resistance protein N-like isoform X1 [Glycine max]
Glyma.03G056500	0.63	0.21	hypo	CHG	Genebody	SelT-like protein [Glycine soja]
Glyma.03G056600	0.45	0.95	hypo	CG	Upstream	PREDICTED: replication protein A 70 kDa DNA-binding subunit A-like [Glycine max]
Glyma.03G056600	0.65	0.31	hypo	CHG	Genebody	PREDICTED: replication protein A 70 kDa DNA-binding subunit A-like [Glycine max]
Glyma.03G056800	0.46	0.13	hypo	CHG	Downstream	ALC-interacting protein [Medicago truncatula]
Glyma.03G057300	0.84	0.35	hypo	CG	Genebody	PHD finger protein ALFIN-LIKE 1 [Glycine soja]
Glyma.03G057400	0.84	0.35	hypo	CG	Upstream	hypothetical protein GLYMA_03G057400 [Glycine max]
Glyma.03G057600	0.59	0.13	hypo	CG	Genebody	Symplekin [Glycine soja]
Glyma.03G057700	0.06	0.21	hypo	CHG	Upstream	stress up-regulated Nod 19 protein [Medicago truncatula]
Glyma.03G058300	0.44	0.2	hypo	CG	Genebody	PREDICTED: vacuolar cation/proton exchanger 3 isoform X4 [Glycine max]
Glyma.03G058300	0.57	0.27	hypo	CHG	Genebody	PREDICTED: vacuolar cation/proton exchanger 3 isoform X4 [Glycine max]
Glyma.03G058600	0.49	0.24	hypo	CHG	Downstream	hypothetical protein glysoja_031433 [Glycine soja]
Glyma.03G059100	0.55	0.27	hypo	CHG	Downstream	PREDICTED: WAT1-related protein At1g44800-like [Glycine max]
Glyma.03G059900	0.66	0.32	hypo	CHG	Upstream	ion channel pollux-like protein [Medicago truncatula]
Glyma.03G060900	0.33	0.88	hypo	CG	Genebody	PREDICTED: BAG family molecular chaperone regulator 6-like [Glycine max]
Glyma.03G060900	0.53	0.25	hypo	CHG	Genebody	PREDICTED: BAG family molecular chaperone regulator 6-like [Glycine max]
Glyma.03G061700	0.31	0.1	hypo	CHG	Downstream	Phosphoglucan, water dikinase, chloroplastic [Glycine soja]
Glyma.03G061900	0.33	0.15	hypo	CHG	Genebody	PREDICTED: glucoamylase-like [Glycine max]
Glyma.03G061900	0.56	0.27	hypo	CG	Genebody	PREDICTED: glucoamylase-like [Glycine max]
Glyma.03G065300	0.25	0	hypo	CHG	Downstream	Endoplasmin like [Glycine soja]
Glyma.03G065400	0.25	0	hypo	CHG	Downstream	Peroxisomal membrane protein PMP22 [Glycine soja]
Glyma.03G066000	0.28	0.04	hypo	CHG	Downstream	PREDICTED: UPF0161 protein At3g09310 isoform X1 [Glycine max]
Glyma.03G066500	0.61	0.02	hypo	CG	Genebody	Receptor-like protein 12 [Glycine soja]
Glyma.03G066800	0.68	0.25	hypo	CHG	Upstream	PREDICTED: aldo-keto reductase family 4 member C9 [Glycine max]
Glyma.03G068700	0.66	0.27	hypo	CHG	Genebody	UPF0160 protein MYG1, mitochondrial [Glycine soja]
Glyma.03G069300	0.24	0	hypo	CHG	Genebody	PREDICTED: L-type lectin-domain containing receptor kinase S.4-like isoform X2 [Glycine max]
Glyma.03G070200	0.29	0	hypo	CHG	Genebody	PREDICTED: 2-oxoisovalerate dehydrogenase subunit beta 1, mitochondrial [Glycine max]
Glyma.03G072000	0.68	0.3	hypo	CHG	Genebody	Regulatory-associated protein of TOR 1 [Glycine soja]
Glyma.03G072400	0.68	0.33	hypo	CHG	Upstream	Spindle assembly abnormal 6 [Gossypium arboreum]
Glyma.03G072500	0.69	0.33	hypo	CHG	Genebody	Glutathione S-transferase 1 [Cajanus cajan]
Glyma.03G072500	0.76	0.26	hypo	CG	Downstream	Glutathione S-transferase 1 [Cajanus cajan]
Glyma.03G072600	0.76	0.36	hypo	CHG	Downstream	PREDICTED: transaldolase-like [Glycine max]
Glyma.03G072800	0.78	0.28	hypo	CHG	Upstream	PREDICTED: DUF21 domain-containing protein At4g33700-like [Glycine max]
Glyma.03G073200	0.51	0.19	hypo	CHG	Upstream	Proteasome inhibitor-related [Theobroma cacao]
Glyma.03G076500	0.4	0.13	hypo	CG	Upstream	PREDICTED: ataxin-3 homolog isoform X1 [Glycine max]
Glyma.03G078900	0.45	0.21	hypo	CHG	Upstream	stress up-regulated Nod 19 protein [Medicago truncatula]
Glyma.03G078900	0.95	0.47	hypo	CG	Genebody	stress up-regulated Nod 19 protein [Medicago truncatula]
Glyma.03G079000	0.5	0.25	hypo	CHG	Upstream	PPR containing plant-like protein [Medicago truncatula]
Glyma.03G081500	0.95	0.45	hypo	CHG	Upstream	PREDICTED: serine/threonine-protein kinase rio2-like [Glycine max]
Glyma.03G082400	0.33	0.01	hypo	CHG	Genebody	PREDICTED: myb-related protein B-like [Glycine max]
Glyma.03G083700	0.61	0.29	hypo	CG	Upstream	PREDICTED: agamous-like MADS-box protein AGL80 [Glycine max]
Glyma.03G083800	0.31	0.1	hypo	CG	Upstream	ABC transporter C family member 3 [Cajanus cajan]
Glyma.03G085200	0.88	0.44	hypo	CHG	Upstream	PREDICTED: myosin-2 isoform X2 [Glycine max]
Glyma.03G085300	0.54	0.24	hypo	CHG	Downstream	ATP-dependent RNA helicase DBP2 [Glycine soja]
Glyma.03G087200	0.91	0.42	hypo	CHG	Upstream	PREDICTED: LON peptidase N-terminal domain and RING finger protein 3-like [Pyrus x bretschneideri]
Glyma.03G089500	0.74	0.36	hypo	CG	Upstream	Disease resistance protein RPM1 [Glycine soja]
Glyma.03G089900	0.72	0.35	hypo	CHG	Genebody	PIF1-like helicase [Medicago truncatula]
Glyma.03G090800	0.86	0.4	hypo	CHG	Upstream	PREDICTED: myb-related protein 306-like [Glycine max]
Glyma.03G092900	0.7	0.31	hypo	CHG	Upstream	Long chain acyl-CoA synthetase 1 [Glycine soja]
Glyma.03G093000	0.31	0.11	hypo	CHG	Upstream	Pentatricopeptide repeat-containing protein At2g22070 family, partial [Cajanus cajan]
Glyma.03G093200	0.52	0.25	hypo	CHG	Downstream	Uric acid degradation bifunctional protein TTL [Glycine soja]
Glyma.03G093800	0.66	0.3	hypo	CHG	Upstream	PREDICTED: disease resistance protein RGA2-like [Glycine max]
Glyma.03G093900	0.64	0.14	hypo	CHG	Upstream	PREDICTED: zinc finger BED domain-containing protein RICESLEEPER 2-like [Glycine max]
Glyma.03G094000	0.64	0.14	hypo	CHG	Downstream	PREDICTED: disease resistance protein RGA2-like [Glycine max]
Glyma.03G094300	0.06	0.32	hypo	CG	Genebody	BnaC03g33460D [Brassica napus]
Glyma.03G094300	0.46	0.23	hypo	CHG	Genebody	BnaC03g33460D [Brassica napus]
Glyma.03G094500	0.51	0.25	hypo	CG	Genebody	BnaC03g33460D [Brassica napus]
Glyma.03G094600	0.73	0.29	hypo	CHG	Upstream	zinc finger BED domain-containing protein RICESLEEPER 2-like [Dorcoceras hygrometricum]
Glyma.03G096300	0.44	0.22	hypo	CHG	Upstream	PREDICTED: FRIGIDA-like protein 3 [Glycine max]
Glyma.03G097100	0.24	0	hypo	CHG	Genebody	PREDICTED: hemolysin A [Glycine max]
Glyma.03G097100	0.5	1	hypo	CG	Genebody	PREDICTED: hemolysin A [Glycine max]
Glyma.03G097500	0.82	0.38	hypo	CHG	Downstream	PREDICTED: probable polygalacturonase At3g15720 [Glycine max]
Glyma.03G099300	0.72	0.26	hypo	CHG	Upstream	PREDICTED: ATP-dependent DNA helicase pif1-like [Glycine max]
Glyma.03G099600	0.02	0.3	hypo	CG	Genebody	Retrotransposable element Tf2 [Cajanus cajan]
Glyma.03G099600	0.2	0.03	hypo	CHG	Genebody	Retrotransposable element Tf2 [Cajanus cajan]
Glyma.03G101900	0.81	0.35	hypo	CHG	Upstream	60S ribosomal protein L31 [Glycine soja]
Glyma.03G102000	0.73	0.34	hypo	CHG	Downstream	Protein WAX2 [Cajanus cajan]
Glyma.03G102500	0.48	0.2	hypo	CHG	Genebody	Rgp1 protein [Medicago truncatula]
Glyma.03G105000	0.56	0.26	hypo	CG	Genebody	PREDICTED: transcription factor bHLH18-like isoform X1 [Glycine max]
Glyma.03G105000	0.79	0.24	hypo	CHG	Genebody	PREDICTED: transcription factor bHLH18-like isoform X1 [Glycine max]
Glyma.03G105200	0.11	0.31	hypo	CG	Genebody	PREDICTED: protein ENHANCED DOWNY MILDEW 2-like isoform X2 [Glycine max]
Glyma.03G105200	0.84	0.4	hypo	CHG	Upstream	PREDICTED: protein ENHANCED DOWNY MILDEW 2-like isoform X2 [Glycine max]
Glyma.03G105800	0.85	0.4	hypo	CHG	Upstream	E3 ubiquitin-protein ligase NEURL1B [Glycine soja]
Glyma.03G107100	0.77	0.32	hypo	CHG	Upstream	PREDICTED: ATP-dependent DNA helicase RRM3-like [Arachis ipaensis]
Glyma.03G107300	0.24	0.02	hypo	CHG	Genebody	PREDICTED: actin-related protein 4-like [Glycine max]
Glyma.03G107300	0.48	0.96	hypo	CG	Genebody	PREDICTED: actin-related protein 4-like [Glycine max]
Glyma.03G107600	0.47	0.2	hypo	CHG	Upstream	nucleotide-diphospho-sugar transferase family protein [Medicago truncatula]
Glyma.03G107900	0.95	0.47	hypo	CHG	Upstream	hypothetical protein GLYMA_03G107900 [Glycine max]
Glyma.03G108000	0.95	0.47	hypo	CHG	Genebody	PREDICTED: uncharacterized protein LOC100779874 [Glycine max]
Glyma.03G108700	0.87	0.35	hypo	CG	Downstream	Mediator of RNA polymerase II transcription subunit 25 [Glycine soja]
Glyma.03G108800	0.87	0.35	hypo	CG	Downstream	LINE-1 reverse transcriptase like, partial [Glycine soja]
Glyma.03G108900	0.87	0.35	hypo	CG	Downstream	PREDICTED: tryptophan--tRNA ligase, cytoplasmic [Glycine max]
Glyma.03G109600	0.8	0.39	hypo	CHG	Upstream	Protein timeless like [Glycine soja]
Glyma.03G109700	0.68	0.32	hypo	CHG	Genebody	U3 small nucleolar RNA-associated protein [Medicago truncatula]
Glyma.03G111100	0.39	0.14	hypo	CHG	Downstream	ATP-dependent DNA helicase PIF1, partial [Glycine soja]
Glyma.03G113500	0.37	0.12	hypo	CG	Genebody	PREDICTED: protein prenyltransferase alpha subunit repeat-containing protein 1-like isoform X1 [Glycine max]
Glyma.03G114700	0.75	0.23	hypo	CG	Downstream	PREDICTED: UPF0481 protein At3g47200-like [Glycine max]
Glyma.03G114900	0.63	0.28	hypo	CG	Upstream	PREDICTED: UPF0481 protein At3g47200-like [Glycine max]
Glyma.03G115700	1	0.45	hypo	CG	Genebody	stress up-regulated Nod 19 protein [Medicago truncatula]
Glyma.03G116700	0.55	0.25	hypo	CG	Upstream	ethylene-responsive transcription factor ERF039-like [Glycine max]
Glyma.03G117500	0.55	0.12	hypo	CG	Downstream	PREDICTED: squamosa promoter-binding-like protein 8 [Glycine max]
Glyma.03G118400	0.43	0.1	hypo	CHG	Upstream	PREDICTED: CCR4-NOT transcription complex subunit 1-like isoform X5 [Glycine max]
Glyma.03G118400	0.83	0.35	hypo	CG	Genebody	PREDICTED: CCR4-NOT transcription complex subunit 1-like isoform X5 [Glycine max]
Glyma.03G119800	0.39	0.1	hypo	CHG	Upstream	PREDICTED: probable protein S-acyltransferase 1 [Glycine max]
Glyma.03G119800	0.92	0.44	hypo	CG	Upstream	PREDICTED: probable protein S-acyltransferase 1 [Glycine max]
Glyma.03G120100	0.55	0.27	hypo	CHG	Upstream	PREDICTED: alpha-L-arabinofuranosidase 1-like [Glycine max]
Glyma.03G121700	0.48	0.19	hypo	CG	Genebody	hypothetical protein GLYMA_03G121700 [Glycine max]
Glyma.03G123500	0.69	0.21	hypo	CG	Genebody	PREDICTED: calmodulin-interacting protein 111 isoform X1 [Glycine max]
Glyma.03G124600	0.43	0.15	hypo	CG	Downstream	hypothetical protein GLYMA_03G124600 [Glycine max]
Glyma.03G126200	0.22	0.06	hypo	CG	Genebody	PREDICTED: dual specificity protein phosphatase 12-like [Glycine max]
Glyma.03G127500	0.29	0.82	hypo	CG	Genebody	PREDICTED: microtubule-associated protein 70-2-like [Glycine max]
Glyma.03G127500	0.32	0.11	hypo	CHH	Downstream	PREDICTED: microtubule-associated protein 70-2-like [Glycine max]
Glyma.03G127600	0.44	0.2	hypo	CG	Genebody	PREDICTED: transcription factor HBP-1b(c38)-like isoform X2 [Glycine max]
Glyma.03G128300	0.22	0.06	hypo	CHG	Genebody	PREDICTED: ferredoxin-dependent glutamate synthase, chloroplastic [Glycine max]
Glyma.03G128300	0.27	0.63	hypo	CG	Genebody	PREDICTED: ferredoxin-dependent glutamate synthase, chloroplastic [Glycine max]
Glyma.03G130200	0.25	0.08	hypo	CHG	Downstream	PREDICTED: protein STRICTOSIDINE SYNTHASE-LIKE 2-like [Glycine max]
Glyma.03G130200	0.67	0.29	hypo	CG	Genebody	PREDICTED: protein STRICTOSIDINE SYNTHASE-LIKE 2-like [Glycine max]
Glyma.03G131000	0.41	0.18	hypo	CHG	Genebody	plant calmodulin-binding-like protein [Medicago truncatula]
Glyma.03G131800	0.49	0.11	hypo	CG	Genebody	Phosphatidylinositol N-acetylglucosaminyltransferase subunit Q [Glycine soja]
Glyma.03G132500	0.28	0.01	hypo	CHG	Genebody	PREDICTED: eukaryotic translation initiation factor 2A-like [Glycine max]
Glyma.03G133000	0.4	0.17	hypo	CHG	Upstream	PREDICTED: DNA repair protein recA homolog 2, mitochondrial isoform X3 [Vigna radiata var. radiata] [Vigna radiata]
Glyma.03G133100	0.4	0.17	hypo	CHG	Upstream	Histone H3.2 [Glycine soja]
Glyma.03G133200	0.4	0.17	hypo	CHG	Upstream	PREDICTED: protein FATTY ACID EXPORT 1, chloroplastic-like isoform X1 [Glycine max]
Glyma.03G133500	0.8	0.4	hypo	CG	Genebody	DnaJ like subfamily C member 7, partial [Glycine soja]
Glyma.03G134200	0.22	0.45	hypo	CHG	Upstream	PREDICTED: calcium-transporting ATPase 4, plasma membrane-type-like isoform X1 [Vigna angularis]
Glyma.03G134200	0.41	0.09	hypo	CG	Genebody	PREDICTED: calcium-transporting ATPase 4, plasma membrane-type-like isoform X1 [Vigna angularis]
Glyma.03G135300	0.39	0.06	hypo	CHG	Upstream	ABC transporter G family member 15 [Glycine soja]
Glyma.03G135600	0.6	0.26	hypo	CHG	Downstream	PREDICTED: ATP-binding/protein serine/threonine kinase isoform X4 [Glycine max]
Glyma.03G135800	0.43	0.18	hypo	CHG	Downstream	PREDICTED: heat stress transcription factor B-3 [Glycine max]
Glyma.03G135900	0.43	0.18	hypo	CHG	Downstream	Disease resistance protein RGA2 [Glycine soja]
Glyma.03G136000	0.18	0.38	hypo	CHG	Genebody	PREDICTED: ABC transporter A family member 1 isoform X2 [Glycine max]
Glyma.03G136000	0.68	0.32	hypo	CG	Genebody	PREDICTED: ABC transporter A family member 1 isoform X2 [Glycine max]
Glyma.03G141200	0.33	0.12	hypo	CHG	Upstream	PREDICTED: transcription factor bHLH48-like isoform X2 [Glycine max]
Glyma.03G141300	0.33	0.12	hypo	CHG	Genebody	ribosomal protein S12 (chloroplast) [Premna microphylla]
Glyma.03G141400	0.21	0.52	hypo	CHG	Genebody	hypothetical protein GLYMA_03G141400 [Glycine max]
Glyma.03G141700	0.31	0.04	hypo	CHG	Genebody	PREDICTED: transcription factor bHLH130-like [Glycine max]
Glyma.03G141700	0.62	0.3	hypo	CG	Genebody	PREDICTED: transcription factor bHLH130-like [Glycine max]
Glyma.03G142500	0.63	0.19	hypo	CHG	Downstream	PREDICTED: protein QUIRKY-like [Glycine max]
Glyma.03G147200	0.21	0.1	hypo	CG	Upstream	PREDICTED: zinc finger protein 8-like [Glycine max]
Glyma.03G148500	0.71	0.28	hypo	CHG	Downstream	PREDICTED: probable LRR receptor-like serine/threonine-protein kinase At4g36180 [Glycine max]
Glyma.03G148500	0.94	0.47	hypo	CG	Downstream	PREDICTED: probable LRR receptor-like serine/threonine-protein kinase At4g36180 [Glycine max]
Glyma.03G149900	0.56	0.27	hypo	CG	Upstream	2OG-Fe(II) oxygenase family oxidoreductase [Medicago truncatula]
Glyma.03G151400	0.35	0.07	hypo	CG	Genebody	PREDICTED: protein HUA2-LIKE 2-like [Glycine max]
Glyma.03G152700	0.47	0.19	hypo	CG	Upstream	PREDICTED: aluminum-activated malate transporter 14-like [Glycine max]
Glyma.03G154700	0.3	0.12	hypo	CG	Downstream	PREDICTED: ent-copalyl diphosphate synthase, chloroplastic-like isoform X2 [Glycine max]
Glyma.03G157900	0.7	0.33	hypo	CHG	Upstream	PREDICTED: peptidyl-prolyl cis-trans isomerase CYP63-like isoform X2 [Glycine max]
Glyma.03G158100	0.23	0.02	hypo	CHG	Upstream	PREDICTED: histone H2A variant 1-like [Glycine max]
Glyma.03G158200	0.23	0.02	hypo	CHG	Genebody	BnaC01g23360D [Brassica napus]
Glyma.03G158300	0.21	0.1	hypo	CHG	Upstream	PREDICTED: histone acetyltransferase GCN5-like [Glycine max]
Glyma.03G160800	0.88	0.4	hypo	CHG	Downstream	Zinc finger MYM-type protein 1, partial [Glycine soja]
Glyma.03G165400	0.47	0.23	hypo	CG	Upstream	PREDICTED: tetratricopeptide repeat protein 7A-like isoform X1 [Glycine max]
Glyma.03G170500	0.13	0.26	hypo	CG	Genebody	PREDICTED: protein phosphatase 1 regulatory subunit 12A-like [Glycine max]
Glyma.03G170500	0.31	0.04	hypo	CHG	Upstream	PREDICTED: protein phosphatase 1 regulatory subunit 12A-like [Glycine max]
Glyma.03G170700	0.87	0.42	hypo	CG	Upstream	hypothetical protein GLYMA_03G170700 [Glycine max]
Glyma.03G171800	0.53	0.16	hypo	CHG	Upstream	PREDICTED: probable ADP-ribosylation factor GTPase-activating protein AGD6 [Glycine max]
Glyma.03G171800	0.6	0.21	hypo	CG	Upstream	PREDICTED: probable ADP-ribosylation factor GTPase-activating protein AGD6 [Glycine max]
Glyma.03G177700	0.42	0.14	hypo	CG	Genebody	PREDICTED: nuclear transcription factor Y subunit B-10 [Glycine max]
Glyma.03G178500	0.64	0.24	hypo	CHG	Upstream	DEAD-box ATP-dependent RNA helicase 57 [Glycine soja]
Glyma.03G198000	0.63	0.3	hypo	CG	Downstream	PREDICTED: vacuolar protein sorting-associated protein 55 homolog [Glycine max]
Glyma.03G199000	0.34	0.13	hypo	CHG	Upstream	PREDICTED: B3 domain-containing protein At2g36080-like [Glycine max]
Glyma.03G200900	0.48	0.12	hypo	CHG	Upstream	PREDICTED: aspartic proteinase nepenthesin-2-like [Glycine max]
Glyma.03G203100	0.31	0.03	hypo	CHG	Downstream	hypothetical protein GLYMA_03G203100 [Glycine max]
Glyma.03G203900	0.53	0.22	hypo	CHG	Genebody	Dihydroneopterin aldolase [Glycine soja]
Glyma.03G206600	0.4	0.12	hypo	CHG	Genebody	PREDICTED: splicing factor 3B subunit 3-like isoform X1 [Glycine max]
Glyma.03G206700	0.22	0.1	hypo	CHG	Downstream	hypothetical protein glysoja_037716 [Glycine soja]
Glyma.03G208800	0.94	0.31	hypo	CHG	Downstream	PREDICTED: auxin response factor 23-like [Glycine max]
Glyma.03G209800	0.76	0.29	hypo	CG	Genebody	zinc finger protein CONSTANS-LIKE 13-like [Glycine max]
Glyma.03G211800	0.56	0.26	hypo	CHG	Downstream	Arginine-glutamic acid dipeptide repeats [Gossypium arboreum]
Glyma.03G212100	0.71	0.24	hypo	CG	Upstream	PREDICTED: autophagy-related protein 18a-like [Glycine max]
Glyma.03G212900	0.49	0.09	hypo	CG	Genebody	PREDICTED: protein LOW PSII ACCUMULATION 1, chloroplastic-like [Glycine max]
Glyma.03G221500	0.64	0.28	hypo	CG	Genebody	PREDICTED: SWR1-complex protein 4 isoform X1 [Glycine max]
Glyma.03G224300	0.2	0.42	hypo	CHG	Genebody	PREDICTED: histone-lysine N-methyltransferase EZ3-like [Vigna angularis]
Glyma.03G224400	0.86	0.3	hypo	CHG	Upstream	PREDICTED: protein transport protein Sec23A-like [Glycine max]
Glyma.03G229400	0.58	0.29	hypo	CHG	Downstream	PREDICTED: glucose-6-phosphate 1-dehydrogenase 4, chloroplastic-like isoform X1 [Glycine max]
Glyma.03G233000	0.3	0.14	hypo	CG	Genebody	PREDICTED: exonuclease DPD1, chloroplastic/mitochondrial-like [Glycine max]
Glyma.03G233400	0.29	0.13	hypo	CG	Downstream	PREDICTED: topless-related protein 3-like [Glycine max]
Glyma.03G237100	0.24	0.07	hypo	CG	Upstream	Zinc finger protein VAR3, chloroplastic [Glycine soja]
Glyma.03G237200	0.24	0.07	hypo	CG	Genebody	PREDICTED: DNA polymerase zeta catalytic subunit isoform X1 [Glycine max]
Glyma.03G241600	0.68	0.32	hypo	CG	Genebody	PREDICTED: receptor-like cytosolic serine/threonine-protein kinase RBK2 [Vigna angularis]
Glyma.03G243700	0.29	0.63	hypo	CG	Upstream	PREDICTED: acyltransferase-like protein At1g54570, chloroplastic [Glycine max]
Glyma.03G243700	0.44	0.1	hypo	CHG	Genebody	PREDICTED: acyltransferase-like protein At1g54570, chloroplastic [Glycine max]
Glyma.03G244100	0.23	0	hypo	CG	Upstream	hypothetical protein GLYMA_03G244100, partial [Glycine max]
Glyma.03G246500	0.96	0.43	hypo	CG	Genebody	PREDICTED: peptide-N(4)-(N-acetyl-beta-glucosaminyl)asparagine amidase-like isoform X1 [Glycine max]
Glyma.03G250600	0.55	0.12	hypo	CHG	Downstream	MYB transcription factor MYB88 [Glycine max]
Glyma.03G250700	0.55	0.12	hypo	CHG	Upstream	Chloroplast J-like domain 1 [Theobroma cacao]
Glyma.03G251100	0.38	0.79	hypo	CG	Genebody	PREDICTED: exportin-4-like [Glycine max]
Glyma.03G251100	0.89	0.39	hypo	CHG	Genebody	PREDICTED: exportin-4-like [Glycine max]
Glyma.03G252000	0.2	0.04	hypo	CHG	Genebody	PREDICTED: vacuolar protein sorting-associated protein 52 A-like [Glycine max]
Glyma.03G252400	0.56	0.1	hypo	CG	Upstream	hypothetical protein GLYMA_03G252400 [Glycine max]
Glyma.03G258700	0.69	0.32	hypo	CHG	Downstream	Transcription repressor MYB4 [Glycine soja]
Glyma.03G259000	0.7	0.2	hypo	CG	Genebody	PREDICTED: bifunctional fucokinase/fucose pyrophosphorylase-like [Glycine max]
Glyma.03G259100	0.81	0.39	hypo	CHG	Upstream	PREDICTED: calcium-binding protein KIC-like [Glycine max]
Glyma.03G261000	0.41	0.02	hypo	CHG	Genebody	PREDICTED: pyruvate dehydrogenase E1 component subunit alpha-3, chloroplastic-like [Glycine max]
Glyma.03G261100	0.41	0.02	hypo	CHG	Downstream	PREDICTED: LOW QUALITY PROTEIN: conserved oligomeric Golgi complex subunit 4-like [Glycine max]
Glyma.04G008200	0.45	0.15	hypo	CHG	Genebody	Centromere-associated protein E [Glycine soja]
Glyma.04G009100	0.81	0.25	hypo	CG	Genebody	PREDICTED: kinesin-related protein 11-like isoform X1 [Glycine max]
Glyma.04G009500	0.2	0.02	hypo	CHG	Genebody	PREDICTED: chromatin structure-remodeling complex subunit RSC2-like [Glycine max]
Glyma.04G012600	0.31	0.12	hypo	CG	Downstream	PREDICTED: protein RADIALIS-like 3 isoform X1 [Glycine max]
Glyma.04G013500	0.23	0.02	hypo	CG	Downstream	BURP domain-containing protein 17 [Glycine soja]
Glyma.04G013600	0.23	0.02	hypo	CG	Upstream	PREDICTED: formin-like protein 14 [Ziziphus jujuba]
Glyma.04G014400	0.39	0.09	hypo	CHG	Genebody	PREDICTED: SWI/SNF complex subunit SWI3B-like isoform X1 [Glycine max]
Glyma.04G014500	0.39	0.09	hypo	CHG	Downstream	PREDICTED: psbP domain-containing protein 3, chloroplastic [Glycine max]
Glyma.04G017900	0.22	0.54	hypo	CG	Downstream	PREDICTED: metallocarboxypeptidase A-like protein MCYG_01475 isoform X2 [Glycine max]
Glyma.04G017900	0.24	0	hypo	CHG	Genebody	PREDICTED: metallocarboxypeptidase A-like protein MCYG_01475 isoform X2 [Glycine max]
Glyma.04G018000	0.22	0.54	hypo	CG	Genebody	PREDICTED: pentatricopeptide repeat-containing protein At5g42310, mitochondrial isoform X1 [Glycine max]
Glyma.04G018000	0.24	0	hypo	CHG	Downstream	PREDICTED: pentatricopeptide repeat-containing protein At5g42310, mitochondrial isoform X1 [Glycine max]
Glyma.04G024300	0.28	0.04	hypo	CG	Genebody	ER lumen protein retaining receptor [Glycine soja]
Glyma.04G025000	0.21	0.07	hypo	CHG	Upstream	PREDICTED: endoglucanase 2 [Glycine max]
Glyma.04G027100	0.57	0.28	hypo	CG	Upstream	Microspherule protein 1 [Glycine soja]
Glyma.04G027200	0.57	0.28	hypo	CG	Downstream	PREDICTED: floral homeotic protein DEFICIENS-like [Glycine max]
Glyma.04G030900	0.26	0	hypo	CHG	Genebody	F18O14.29 [Arabidopsis thaliana]
Glyma.04G030900	0.27	0	hypo	CG	Genebody	F18O14.29 [Arabidopsis thaliana]
Glyma.04G031100	0.26	0	hypo	CHG	Downstream	PREDICTED: transcription factor SFP1 [Arachis ipaensis]
Glyma.04G031100	0.27	0	hypo	CG	Downstream	PREDICTED: transcription factor SFP1 [Arachis ipaensis]
Glyma.04G032900	0.66	0.31	hypo	CG	Upstream	Helicase SEN1 [Glycine soja]
Glyma.04G032900	0.71	0.26	hypo	CHG	Upstream	Helicase SEN1 [Glycine soja]
Glyma.04G036200	0.49	0.11	hypo	CHG	Upstream	PREDICTED: serpin-ZX-like [Glycine max]
Glyma.04G038500	0.31	0.14	hypo	CHG	Genebody	PREDICTED: UDP-glucuronate:xylan alpha-glucuronosyltransferase 2-like isoform X1 [Glycine max]
Glyma.04G039100	0.46	0.08	hypo	CG	Genebody	PREDICTED: coenzyme Q-binding protein COQ10 homolog, mitochondrial isoform X1 [Glycine max]
Glyma.04G039700	0.48	0.07	hypo	CG	Genebody	PREDICTED: E3 ubiquitin-protein ligase MBR2-like [Glycine max]
Glyma.04G041500	0.34	0.11	hypo	CG	Downstream	Cysteine proteinase RD21a [Glycine soja]
Glyma.04G041500	0.54	0.13	hypo	CHG	Downstream	Cysteine proteinase RD21a [Glycine soja]
Glyma.04G041600	0.34	0.11	hypo	CG	Upstream	hypothetical protein GLYMA_04G041600 [Glycine max]
Glyma.04G041600	0.54	0.13	hypo	CHG	Upstream	hypothetical protein GLYMA_04G041600 [Glycine max]
Glyma.04G041900	0.49	0.11	hypo	CG	Genebody	PREDICTED: protein DCL, chloroplastic [Glycine max]
Glyma.04G042700	0.53	0.26	hypo	CG	Downstream	PREDICTED: protein MRG2-like isoform X2 [Glycine max]
Glyma.04G046600	0.47	0.14	hypo	CHG	Upstream	Calcium-transporting ATPase 3, endoplasmic reticulum-type [Glycine soja]
Glyma.04G046700	0.34	0.69	hypo	CG	Genebody	PREDICTED: calcium-transporting ATPase 3, endoplasmic reticulum-type isoform X1 [Glycine max]
Glyma.04G046700	0.36	0.12	hypo	CHG	Genebody	PREDICTED: calcium-transporting ATPase 3, endoplasmic reticulum-type isoform X1 [Glycine max]
Glyma.04G048000	0.45	0.2	hypo	CHG	Genebody	PREDICTED: transcription factor bHLH74-like isoform X2 [Glycine max]
Glyma.04G048200	0.32	0.14	hypo	CHG	Upstream	PREDICTED: squalene monooxygenase [Glycine max]
Glyma.04G048400	0.32	0.14	hypo	CHG	Downstream	Chaperone protein DnaJ [Glycine soja]
Glyma.04G050400	0.46	0.05	hypo	CG	Upstream	PREDICTED: ferrochelatase-2, chloroplastic [Glycine max]
Glyma.04G052600	0.28	0.02	hypo	CHG	Downstream	PREDICTED: cytokinin riboside 5'-monophosphate phosphoribohydrolase LOG8-like [Glycine max]
Glyma.04G057800	0.2	0.09	hypo	CHG	Genebody	PREDICTED: 3-ketoacyl-CoA synthase 10 [Glycine max]
Glyma.04G061800	0.32	0.78	hypo	CG	Genebody	PREDICTED: sericin 1 isoform X1 [Glycine max]
Glyma.04G061800	0.4	0.18	hypo	CHG	Genebody	PREDICTED: sericin 1 isoform X1 [Glycine max]
Glyma.04G065500	0.2	0.03	hypo	CG	Upstream	Ubiquitin carboxyl-terminal hydrolase 12 [Cajanus cajan]
Glyma.04G072600	0.57	0.18	hypo	CG	Genebody	PREDICTED: general transcription factor IIF subunit 1-like [Glycine max]
Glyma.04G072800	0.56	0.26	hypo	CG	Genebody	PREDICTED: syntaxin-32-like isoform X1 [Glycine max]
Glyma.04G072900	0.56	0.26	hypo	CG	Downstream	hypothetical protein GLYMA_04G072900 [Glycine max]
Glyma.04G074600	0.64	0.24	hypo	CHG	Upstream	PREDICTED: fasciclin-like arabinogalactan protein 10 [Glycine max]
Glyma.04G074700	0.64	0.24	hypo	CHG	Upstream	Altered inheritance of mitochondria protein 32 [Glycine soja]
Glyma.04G075800	0.21	0.09	hypo	CG	Downstream	Methionyl-tRNA synthetase [Theobroma cacao]
Glyma.04G080000	0.4	0.07	hypo	CG	Genebody	PREDICTED: beta-adaptin-like protein A [Glycine max]
Glyma.04G080300	0.2	0.09	hypo	CHG	Downstream	sulfite exporter TauE/SafE family protein [Medicago truncatula]
Glyma.04G080400	0.2	0.09	hypo	CHG	Upstream	PREDICTED: coiled-coil domain-containing protein 25 [Vigna radiata var. radiata] [Vigna radiata]
Glyma.04G081200	0.68	0.29	hypo	CHG	Downstream	PREDICTED: protein PEROXIN-4-like isoform X1 [Glycine max]
Glyma.04G081300	0.68	0.29	hypo	CHG	Downstream	hypothetical protein GLYMA_04G081300 [Glycine max]
Glyma.04G081800	0.74	0.23	hypo	CG	Genebody	PREDICTED: protein EMBRYONIC FLOWER 1-like [Glycine max]
Glyma.04G086300	0.24	0	hypo	CG	Genebody	PREDICTED: NADP-dependent malic enzyme isoform X1 [Glycine max]
Glyma.04G086700	0.27	0.12	hypo	CHG	Upstream	PREDICTED: receptor-like protein kinase HSL1 [Glycine max]
Glyma.04G087700	0.7	0.33	hypo	CHG	Downstream	PREDICTED: ergosterol biosynthetic protein 28 [Vigna radiata var. radiata] [Vigna radiata]
Glyma.04G088000	0.76	0.25	hypo	CG	Genebody	PREDICTED: inositol-tetrakisphosphate 1-kinase 3-like isoform X1 [Glycine max]
Glyma.04G088900	0.23	0.02	hypo	CG	Upstream	Sucrose transport protein SUC4-like protein, partial [Glycine soja]
Glyma.04G089100	0.27	0.05	hypo	CHG	Upstream	PREDICTED: WD repeat-containing protein 82-like isoform X2 [Glycine max]
Glyma.04G089200	0.63	0.26	hypo	CG	Genebody	PREDICTED: sucrose transport protein SUC4-like [Glycine max]
Glyma.04G090600	0.38	0.11	hypo	CG	Genebody	PREDICTED: LOW QUALITY PROTEIN: oligopeptide transporter 2-like [Glycine max]
Glyma.04G092800	0.58	0.23	hypo	CHG	Downstream	PREDICTED: cyclin-D4-1-like isoform X1 [Glycine max]
Glyma.04G093100	0.32	0.11	hypo	CG	Upstream	PREDICTED: WD and tetratricopeptide repeats protein 1-like [Glycine max]
Glyma.04G093800	0.75	0.23	hypo	CHG	Genebody	PREDICTED: probable ubiquitin-like-specific protease 2B isoform X1 [Glycine max]
Glyma.04G094700	0.85	0.39	hypo	CG	Downstream	PREDICTED: chromosome-associated kinesin KIF4B-like [Glycine max]
Glyma.04G095600	0.55	0.26	hypo	CG	Upstream	hypothetical protein GLYMA_04G095600 [Glycine max]
Glyma.04G096200	0.4	0.07	hypo	CG	Genebody	PREDICTED: GATA transcription factor 25-like [Glycine max]
Glyma.04G096500	0.4	0.82	hypo	CHG	Genebody	PREDICTED: alpha-glucan water dikinase 2-like [Glycine max]
Glyma.04G096800	0.43	0.13	hypo	CHG	Genebody	PREDICTED: protein CLT2, chloroplastic-like [Glycine max]
Glyma.04G096800	0.5	1	hypo	CG	Genebody	PREDICTED: protein CLT2, chloroplastic-like [Glycine max]
Glyma.04G099200	0.21	0.07	hypo	CG	Downstream	BnaA09g30640D [Brassica napus]
Glyma.04G100200	0.25	0.12	hypo	CHG	Downstream	PREDICTED: protein EXORDIUM-like 2 [Glycine max]
Glyma.04G101400	0.26	0.09	hypo	CHG	Upstream	PREDICTED: probable protein phosphatase 2C 10 [Glycine max]
Glyma.04G102500	0.83	0.34	hypo	CHG	Upstream	hypothetical protein GLYMA_04G102500 [Glycine max]
Glyma.04G105200	0.89	0.4	hypo	CHG	Genebody	Sulfate transporter 1.3 [Glycine soja]
Glyma.04G105600	0.29	0.12	hypo	CHG	Upstream	PREDICTED: condensin-2 complex subunit D3 [Prunus mume]
Glyma.04G105700	0.29	0.12	hypo	CHG	Genebody	Succinate dehydrogenase assembly factor 2, mitochondrial [Glycine soja]
Glyma.04G105800	0.85	0.22	hypo	CHG	Upstream	Palmitoyl-protein thioesterase 1 [Glycine soja]
Glyma.04G106000	0.37	0.15	hypo	CHG	Genebody	Succinate dehydrogenase assembly factor 2, mitochondrial [Glycine soja]
Glyma.04G106100	0.24	0.09	hypo	CG	Upstream	hypothetical protein GLYMA_04G106100 [Glycine max]
Glyma.04G107400	0.36	0.15	hypo	CHG	Genebody	PREDICTED: mitochondrial import inner membrane translocase subunit TIM44-2 [Glycine max]
Glyma.04G108300	0.48	0.22	hypo	CHG	Genebody	BnaC02g38090D [Brassica napus]
Glyma.04G108400	0.48	0.22	hypo	CHG	Upstream	PREDICTED: peptidyl-prolyl cis-trans isomerase PASTICCINO1-like isoform X1 [Glycine max]
Glyma.04G108900	0.81	0.38	hypo	CHG	Downstream	Calcium-dependent protein kinase 3 [Glycine soja]
Glyma.04G111900	0.23	0	hypo	CHG	Genebody	PREDICTED: KH domain-containing protein At5g56140-like [Glycine max]
Glyma.04G112100	0.21	0.02	hypo	CHG	Genebody	PREDICTED: probable folate-biopterin transporter 2, partial [Glycine max]
Glyma.04G113500	0.32	0.01	hypo	CHG	Downstream	PREDICTED: cannabidiolic acid synthase-like [Glycine max]
Glyma.04G113600	0.48	0.96	hypo	CHG	Upstream	PREDICTED: tetrahydrocannabinolic acid synthase-like [Glycine max]
Glyma.04G114000	0.73	0.36	hypo	CHG	Upstream	PREDICTED: glutathione S-transferase T2-like [Glycine max]
Glyma.04G114200	0.27	0.09	hypo	CHH	Downstream	P-loop nucleoside triphosphate hydrolase superfamily protein [Medicago truncatula]
Glyma.04G114600	0.8	0.38	hypo	CHG	Downstream	hypothetical protein GLYMA_04G114600 [Glycine max]
Glyma.04G114700	0.8	0.38	hypo	CHG	Downstream	hypothetical protein GLYMA_04G114700 [Glycine max]
Glyma.04G116000	0.83	0.39	hypo	CHG	Genebody	PREDICTED: ATP-dependent DNA helicase pfh1-like [Glycine max]
Glyma.04G116300	0.61	0.28	hypo	CHG	Genebody	helicase-like protein [Arabidopsis thaliana]
Glyma.04G117400	0.32	0.74	hypo	CG	Genebody	PREDICTED: probable mitochondrial intermediate peptidase, mitochondrial [Glycine max]
Glyma.04G117400	0.56	0.25	hypo	CHG	Genebody	PREDICTED: probable mitochondrial intermediate peptidase, mitochondrial [Glycine max]
Glyma.04G117600	0.41	0.84	hypo	CHG	Upstream	BnaA05g17040D [Brassica napus]
Glyma.04G118500	0.53	0.19	hypo	CHG	Upstream	polyprotein [Cajanus cajan]
Glyma.04G119200	0.53	0.2	hypo	CHG	Genebody	PREDICTED: pectinesterase-like [Glycine max]
Glyma.04G119700	0.27	0.55	hypo	CG	Genebody	PREDICTED: trehalose-phosphate phosphatase A isoform X2 [Glycine max]
Glyma.04G119700	0.54	0.24	hypo	CHG	Downstream	PREDICTED: trehalose-phosphate phosphatase A isoform X2 [Glycine max]
Glyma.04G121900	0.36	0.16	hypo	CHG	Downstream	zinc finger, C3HC4 type (RING finger) protein [Medicago truncatula]
Glyma.04G122100	0.74	0.31	hypo	CHG	Upstream	PREDICTED: 50S ribosomal protein L18 [Glycine max]
Glyma.04G122800	0.68	0.28	hypo	CHG	Upstream	Enzymatic polyprotein, partial [Cajanus cajan]
Glyma.04G123500	0.37	0.9	hypo	CG	Genebody	PREDICTED: transcription initiation factor TFIID subunit 1-like isoform X1 [Glycine max]
Glyma.04G123500	0.81	0.35	hypo	CHG	Genebody	PREDICTED: transcription initiation factor TFIID subunit 1-like isoform X1 [Glycine max]
Glyma.04G124400	0.38	0.19	hypo	CHG	Upstream	hypothetical protein GLYMA_04G124400 [Glycine max]
Glyma.04G124800	0.5	1	hypo	CG	Genebody	PREDICTED: protein ZINC INDUCED FACILITATOR-LIKE 1-like isoform X1 [Glycine max]
Glyma.04G124800	0.91	0.34	hypo	CHG	Downstream	PREDICTED: protein ZINC INDUCED FACILITATOR-LIKE 1-like isoform X1 [Glycine max]
Glyma.04G125600	0.21	0.09	hypo	CG	Upstream	Polycomb complex protein BMI-1 [Glycine soja]
Glyma.04G125600	0.23	0.05	hypo	CHG	Genebody	Polycomb complex protein BMI-1 [Glycine soja]
Glyma.04G125800	0.94	0.46	hypo	CHG	Upstream	PREDICTED: vacuolar protein sorting-associated protein 26A-like [Glycine max]
Glyma.04G127300	0.89	0.44	hypo	CHG	Upstream	DUF4228 domain protein [Medicago truncatula]
Glyma.04G127500	0.23	0.08	hypo	CHG	Upstream	PREDICTED: pentatricopeptide repeat-containing protein At1g11290, chloroplastic-like [Glycine max]
Glyma.04G128000	0.29	0.13	hypo	CG	Genebody	PREDICTED: abscisic acid 8'-hydroxylase 4-like [Glycine max]
Glyma.04G128100	0.29	0.13	hypo	CG	Downstream	PREDICTED: RING-H2 finger protein ATL52-like [Glycine max]
Glyma.04G131200	0.7	0.32	hypo	CHG	Upstream	PREDICTED: eugenol synthase 1-like [Glycine max]
Glyma.04G131600	0.85	0.42	hypo	CHG	Genebody	PREDICTED: far upstream element-binding protein 1-like isoform X2 [Glycine max]
Glyma.04G132200	0.43	0.12	hypo	CG	Downstream	PREDICTED: protein RADIALIS-like 1 [Glycine max]
Glyma.04G133800	0.42	0.84	hypo	CG	Genebody	PREDICTED: THO complex subunit 1 [Glycine max]
Glyma.04G133800	0.71	0.34	hypo	CHG	Genebody	PREDICTED: THO complex subunit 1 [Glycine max]
Glyma.04G134800	0.59	0.17	hypo	CHG	Upstream	PREDICTED: E3 ubiquitin-protein ligase KEG-like isoform X2 [Glycine max]
Glyma.04G137100	0.42	0.07	hypo	CHG	Downstream	hypothetical protein glysoja_045477 [Glycine soja]
Glyma.04G139600	0.28	0.13	hypo	CHG	Upstream	hypothetical protein GLYMA_04G139600 [Glycine max]
Glyma.04G141000	0.6	0.28	hypo	CHG	Genebody	PREDICTED: beclin-1-like protein isoform X1 [Glycine max]
Glyma.04G141400	0.49	0.18	hypo	CHG	Genebody	PREDICTED: protein LNK2 [Vigna angularis]
Glyma.04G143100	0.59	0.2	hypo	CHG	Genebody	PREDICTED: RNA-binding protein 24-A-like [Glycine max]
Glyma.04G143300	0.25	0.12	hypo	CG	Upstream	PREDICTED: B3 domain-containing protein At2g33720-like [Glycine max]
Glyma.04G144000	0.63	0.31	hypo	CHG	Downstream	stress up-regulated Nod 19 protein [Medicago truncatula]
Glyma.04G144200	0.37	0.14	hypo	CHG	Downstream	stress up-regulated Nod 19 protein [Medicago truncatula]
Glyma.04G144300	0.31	0.13	hypo	CG	Genebody	PREDICTED: enolase 1, chloroplastic-like [Glycine max]
Glyma.04G146600	0.19	0.65	hypo	CHG	Upstream	SOSS complex subunit B isogeny [Cajanus cajan]
Glyma.04G146900	0.25	0.74	hypo	CHG	Genebody	PREDICTED: nuclear pore complex protein NUP1-like isoform X1 [Glycine max]
Glyma.04G146900	0.81	0.29	hypo	CG	Genebody	PREDICTED: nuclear pore complex protein NUP1-like isoform X1 [Glycine max]
Glyma.04G147600	0.06	0.21	hypo	CHG	Upstream	PREDICTED: SPX domain-containing protein 1 [Glycine max]
Glyma.04G148900	0.63	0.21	hypo	CHG	Upstream	PREDICTED: deSI-like protein At4g17486 [Glycine max]
Glyma.04G149200	0.27	0.09	hypo	CG	Genebody	PREDICTED: probable histone H2A variant 3 [Ricinus communis]
Glyma.04G150100	0.81	0.23	hypo	CHG	Genebody	Copia protein [Cajanus cajan]
Glyma.04G150300	0.5	0.24	hypo	CHG	Downstream	PREDICTED: serine/threonine-protein kinase ppk15-like [Glycine max]
Glyma.04G151700	0.29	0.12	hypo	CHG	Upstream	PREDICTED: omega-hydroxypalmitate O-feruloyl transferase-like [Glycine max]
Glyma.04G154200	0.42	0.08	hypo	CHG	Downstream	PREDICTED: protein IQ-DOMAIN 14-like [Glycine max]
Glyma.04G155300	0.66	0.18	hypo	CG	Genebody	PREDICTED: LOW QUALITY PROTEIN: ubiquitin [Cicer arietinum]
Glyma.04G155600	0.12	0.33	hypo	CG	Genebody	PREDICTED: DNA-directed RNA polymerase 3B, chloroplastic-like isoform X2 [Glycine max]
Glyma.04G155600	0.42	0.13	hypo	CHG	Genebody	PREDICTED: DNA-directed RNA polymerase 3B, chloroplastic-like isoform X2 [Glycine max]
Glyma.04G157500	0.24	0.51	hypo	CHG	Upstream	PREDICTED: polygalacturonase-like [Glycine max]
Glyma.04G157800	0.72	0.27	hypo	CHG	Genebody	PREDICTED: cell division control protein 48 [Glycine max]
Glyma.04G158000	0.81	0.37	hypo	CHG	Genebody	Enzymatic polyprotein [Cajanus cajan]
Glyma.04G158700	0.7	0.35	hypo	CHG	Genebody	PREDICTED: cation/H(+) antiporter 15-like [Vigna radiata var. radiata] [Vigna radiata]
Glyma.04G158900	0.28	0.01	hypo	CHG	Upstream	PREDICTED: protein BREAKING OF ASYMMETRY IN THE STOMATAL LINEAGE-like [Vigna angularis]
Glyma.04G159100	0.21	0.08	hypo	CHG	Genebody	PREDICTED: intracellular protein transport protein USO1-like [Arachis duranensis]
Glyma.04G159100	0.76	0.36	hypo	CG	Downstream	PREDICTED: intracellular protein transport protein USO1-like [Arachis duranensis]
Glyma.04G159400	0.65	0.17	hypo	CHG	Downstream	Retrovirus-related Pol polyprotein from transposon TNT 1-94, partial [Cajanus cajan]
Glyma.04G160700	0.3	0.15	hypo	CHG	Downstream	PREDICTED: tip elongation aberrant protein 1 [Glycine max]
Glyma.04G160700	0.4	0.81	hypo	CG	Genebody	PREDICTED: tip elongation aberrant protein 1 [Glycine max]
Glyma.04G161200	0.47	0.2	hypo	CHG	Upstream	PREDICTED: 60S ribosomal protein L31-like [Glycine max]
Glyma.04G161200	0.78	0.32	hypo	CG	Upstream	PREDICTED: 60S ribosomal protein L31-like [Glycine max]
Glyma.04G163200	0.41	0.84	hypo	CHG	Upstream	PREDICTED: LOW QUALITY PROTEIN: chaperone protein ClpB1 [Glycine max]
Glyma.04G163200	0.49	0.22	hypo	CG	Downstream	PREDICTED: LOW QUALITY PROTEIN: chaperone protein ClpB1 [Glycine max]
Glyma.04G164200	0.35	0.74	hypo	CG	Genebody	AT-rich interactive domain-containing protein 2 [Glycine soja]
Glyma.04G164500	0.24	0.88	hypo	CG	Genebody	PREDICTED: heparanase-like protein 1 [Glycine max]
Glyma.04G164500	0.64	0.3	hypo	CHG	Genebody	PREDICTED: heparanase-like protein 1 [Glycine max]
Glyma.04G164600	0.54	0.24	hypo	CHG	Genebody	PREDICTED: enhancer of mRNA-decapping protein 4-like [Glycine max]
Glyma.04G164800	0.6	0.27	hypo	CHG	Downstream	carboxy-terminal region remorin [Medicago truncatula]
Glyma.04G164900	0.34	0.15	hypo	CHG	Downstream	CENP-B protein [Medicago truncatula]
Glyma.04G165600	0.35	0.06	hypo	CHG	Genebody	PREDICTED: probable serine/threonine-protein kinase At1g54610 [Glycine max]
Glyma.04G165600	0.73	0.36	hypo	CG	Genebody	PREDICTED: probable serine/threonine-protein kinase At1g54610 [Glycine max]
Glyma.04G165700	0.24	0.64	hypo	CG	Genebody	PREDICTED: formin-like protein 20 isoform X5 [Glycine max]
Glyma.04G165700	0.57	0.25	hypo	CHG	Genebody	PREDICTED: formin-like protein 20 isoform X5 [Glycine max]
Glyma.04G169300	0.51	0.12	hypo	CHG	Upstream	PREDICTED: E3 ubiquitin-protein ligase MARCH4-like isoform X7 [Glycine max]
Glyma.04G169700	0.5	0.22	hypo	CG	Downstream	hypothetical protein GLYMA_04G169700 [Glycine max]
Glyma.04G170600	0.3	0.15	hypo	CHG	Upstream	PREDICTED: transcription factor TCP14-like [Glycine max]
Glyma.04G172400	0.79	0.27	hypo	CHG	Genebody	Protein ABCI7, chloroplastic [Glycine soja]
Glyma.04G172500	0.31	0.09	hypo	CHG	Upstream	PREDICTED: transcription factor PRE3-like [Vigna angularis]
Glyma.04G172900	0.33	0.7	hypo	CHG	Upstream	PREDICTED: ABC transporter A family member 7 [Glycine max]
Glyma.04G172900	0.47	0.18	hypo	CG	Genebody	PREDICTED: ABC transporter A family member 7 [Glycine max]
Glyma.04G173400	0.84	0.37	hypo	CHG	Upstream	Enolase [Glycine soja]
Glyma.04G176400	0.57	0.26	hypo	CG	Genebody	PREDICTED: HIPL1 protein-like [Glycine max]
Glyma.04G177400	0.78	0.35	hypo	CHG	Upstream	FAR1; Zinc finger, SWIM-type [Medicago truncatula]
Glyma.04G177500	0.47	0.13	hypo	CHG	Genebody	PREDICTED: farnesyl pyrophosphate synthase 1 [Glycine max]
Glyma.04G178700	0.04	0.22	hypo	CG	Genebody	PREDICTED: GDSL esterase/lipase At5g45910-like [Glycine max]
Glyma.04G178700	0.53	0.22	hypo	CHG	Genebody	PREDICTED: GDSL esterase/lipase At5g45910-like [Glycine max]
Glyma.04G179700	0.28	0.04	hypo	CHG	Genebody	PREDICTED: succinate dehydrogenase subunit 7B, mitochondrial isoform X1 [Vigna radiata var. radiata] [Vigna radiata]
Glyma.04G180000	0.57	0.25	hypo	CG	Genebody	PREDICTED: nucleobase-ascorbate transporter 6-like isoform X1 [Glycine max]
Glyma.04G181000	0.41	0.13	hypo	CG	Genebody	PREDICTED: probable cyclic nucleotide-gated ion channel 16 [Glycine max]
Glyma.04G181600	0.52	0.11	hypo	CHG	Genebody	hypothetical protein GLYMA_04G181600 [Glycine max]
Glyma.04G182100	0.25	0	hypo	CHG	Genebody	PREDICTED: E3 ubiquitin-protein ligase SIS3 [Glycine max]
Glyma.04G182200	0.25	0	hypo	CHG	Downstream	hypothetical protein GLYMA_04G182200 [Glycine max]
Glyma.04G182700	0.24	0.49	hypo	CHG	Genebody	PREDICTED: serine/threonine-protein kinase HT1-like [Glycine max]
Glyma.04G182800	0.67	0.32	hypo	CHG	Downstream	hypothetical protein GLYMA_04G182800 [Glycine max]
Glyma.04G182900	0.4	0.15	hypo	CHG	Genebody	PREDICTED: serine/threonine-protein kinase ATM isoform X1 [Glycine max]
Glyma.04G182900	0.5	1	hypo	CG	Genebody	PREDICTED: serine/threonine-protein kinase ATM isoform X1 [Glycine max]
Glyma.04G183000	0.4	0.15	hypo	CHG	Downstream	Replication factor C subunit 3 [Glycine soja]
Glyma.04G183500	0.86	0.4	hypo	CHG	Genebody	helicase-like protein [Arabidopsis thaliana]
Glyma.04G185200	0.64	0.22	hypo	CG	Genebody	PREDICTED: serine/threonine protein phosphatase 2A 55 kDa regulatory subunit B beta isoform-like isoform X2 [Glycine max]
Glyma.04G185500	0.42	0.18	hypo	CG	Upstream	BnaA09g06340D [Brassica napus]
Glyma.04G186800	0.46	0.22	hypo	CHG	Genebody	PPR containing plant-like protein [Medicago truncatula]
Glyma.04G190400	0.25	0.08	hypo	CG	Genebody	PREDICTED: leucine-rich repeat receptor-like serine/threonine/tyrosine-protein kinase SOBIR1 [Glycine max]
Glyma.04G191100	0.56	0.21	hypo	CG	Upstream	PREDICTED: probable pectate lyase 5 [Glycine max]
Glyma.04G191200	0.45	0.19	hypo	CHG	Genebody	PREDICTED: protein STICHEL-like 2 [Glycine max]
Glyma.04G192400	0.56	0.19	hypo	CG	Genebody	PREDICTED: B3 domain-containing protein Os01g0905400-like isoform X2 [Glycine max]
Glyma.04G193700	0.57	0.11	hypo	CHG	Genebody	PREDICTED: protein PLASTID TRANSCRIPTIONALLY ACTIVE 10-like [Glycine max]
Glyma.04G194200	0.71	0.35	hypo	CHG	Genebody	PREDICTED: 4-coumarate--CoA ligase-like 9 [Glycine max]
Glyma.04G194900	0.38	0.78	hypo	CG	Genebody	ATPase family AAA domain-containing protein 1-A [Glycine soja]
Glyma.04G194900	0.46	0.15	hypo	CHG	Genebody	ATPase family AAA domain-containing protein 1-A [Glycine soja]
Glyma.04G195200	0.21	0.68	hypo	CG	Genebody	PREDICTED: SWI/SNF complex component SNF12 homolog [Glycine max]
Glyma.04G195600	0.57	0.2	hypo	CG	Upstream	probable inactive purple acid phosphatase 27-like precursor [Glycine max]
Glyma.04G196000	0.36	0.15	hypo	CG	Downstream	Molybdenum cofactor sulfurase [Cajanus cajan]
Glyma.04G196100	0.36	0.15	hypo	CG	Downstream	acetohydroxyacid synthase catalytic subunit [Glycine max]
Glyma.04G200900	0.38	0.11	hypo	CG	Upstream	PREDICTED: alpha-mannosidase-like [Glycine max]
Glyma.04G201000	0.38	0.11	hypo	CG	Upstream	PREDICTED: centromere protein S-like [Glycine max]
Glyma.04G202300	0.37	0.09	hypo	CG	Downstream	Rubredoxin-1 [Glycine soja]
Glyma.04G202300	0.53	0.06	hypo	CHG	Genebody	Rubredoxin-1 [Glycine soja]
Glyma.04G202400	0.37	0.09	hypo	CG	Genebody	PREDICTED: chromophore lyase CRL, chloroplastic-like isoform X1 [Glycine max]
Glyma.04G202400	0.53	0.06	hypo	CHG	Downstream	PREDICTED: chromophore lyase CRL, chloroplastic-like isoform X1 [Glycine max]
Glyma.04G204900	0.34	0.04	hypo	CG	Upstream	hypothetical protein glysoja_012872 [Glycine soja]
Glyma.04G206300	0.41	0.16	hypo	CHG	Genebody	PREDICTED: translation factor GUF1 homolog, chloroplastic-like isoform X2 [Glycine max]
Glyma.04G206900	0.69	0.24	hypo	CHG	Genebody	PREDICTED: ultraviolet-B receptor UVR8 [Glycine max]
Glyma.04G210700	0.12	0.39	hypo	CG	Upstream	PREDICTED: DNA polymerase delta catalytic subunit isoform X1 [Glycine max]
Glyma.04G210700	0.46	0.17	hypo	CHG	Genebody	PREDICTED: DNA polymerase delta catalytic subunit isoform X1 [Glycine max]
Glyma.04G211300	0.52	0.26	hypo	CHG	Upstream	PREDICTED: probable methyltransferase PMT26 [Glycine max]
Glyma.04G213100	0.39	0.19	hypo	CG	Genebody	PREDICTED: callose synthase 5-like [Glycine max]
Glyma.04G214200	0.3	0.11	hypo	CHG	Upstream	PREDICTED: zinc finger CCCH domain-containing protein 38 isoform X1 [Glycine max]
Glyma.04G214300	0.3	0.11	hypo	CHG	Downstream	hypothetical protein GLYMA_04G214300 [Glycine max]
Glyma.04G224200	0.61	0.24	hypo	CHG	Genebody	PREDICTED: RING finger and transmembrane domain-containing protein 1-like [Glycine max]
Glyma.04G234500	0.65	0	hypo	CG	Genebody	PREDICTED: protein ABIL2-like isoform X1 [Glycine max]
Glyma.04G238400	0.47	0.12	hypo	CG	Downstream	PREDICTED: transcription factor SPEECHLESS-like [Glycine max]
Glyma.04G239200	0.25	0.06	hypo	CG	Downstream	proline-rich cell wall-like protein [Medicago truncatula]
Glyma.04G239300	0.25	0.06	hypo	CG	Genebody	PREDICTED: probable beta-1,3-galactosyltransferase 11 [Glycine max]
Glyma.04G241200	0.27	0.06	hypo	CHG	Upstream	hypothetical protein GLYMA_04G241200 [Glycine max]
Glyma.04G241600	0.68	0.33	hypo	CG	Upstream	hypothetical protein GLYMA_04G241600 [Glycine max]
Glyma.04G250900	0.27	0.06	hypo	CHG	Genebody	Auxin-induced protein 5NG4-like protein [Glycine soja]
Glyma.04G253100	0.32	0.11	hypo	CHG	Genebody	PREDICTED: phosphatidylinositol 4-phosphate 5-kinase 1-like [Glycine max]
Glyma.04G253200	0.32	0.11	hypo	CHG	Downstream	hypothetical protein GLYMA_04G253200 [Glycine max]
Glyma.04G254800	0.76	0.35	hypo	CG	Genebody	PREDICTED: transcription factor TGA3-like isoform X1 [Glycine max]
Glyma.04G256800	0.23	0	hypo	CG	Downstream	deoxynucleoside kinase family [Phaseolus vulgaris]
Glyma.04G257200	0.41	0.15	hypo	CG	Downstream	methyltransferase domain protein [Medicago truncatula]
Glyma.04G257200	0.44	0.05	hypo	CHG	Genebody	methyltransferase domain protein [Medicago truncatula]
Glyma.04G257300	0.23	0.05	hypo	CHG	Upstream	Fanconi anemia group J protein isogeny [Cajanus cajan]
Glyma.04G257300	0.43	0.94	hypo	CG	Upstream	Fanconi anemia group J protein isogeny [Cajanus cajan]
Glyma.05G001200	0.58	0.29	hypo	CG	Upstream	PREDICTED: eukaryotic translation initiation factor 5-like [Glycine max]
Glyma.05G001300	0.58	0.29	hypo	CG	Upstream	Elongation factor Ts, mitochondrial [Glycine soja]
Glyma.05G002100	0.69	0.26	hypo	CG	Upstream	LisH domain and HEAT repeat-containing protein KIAA1468-like protein [Glycine soja]
Glyma.05G003800	0.27	0	hypo	CG	Genebody	core-2/I-branching enzyme [Medicago truncatula]
Glyma.05G004300	0.86	0.41	hypo	CHG	Upstream	PREDICTED: P24 oleosin isoform A-like [Glycine max]
Glyma.05G004700	0.26	0.06	hypo	CHG	Downstream	PREDICTED: polynucleotide 5'-hydroxyl-kinase NOL9-like [Glycine max]
Glyma.05G004700	0.52	0.24	hypo	CG	Downstream	PREDICTED: polynucleotide 5'-hydroxyl-kinase NOL9-like [Glycine max]
Glyma.05G009100	0.64	0.3	hypo	CHG	Upstream	PREDICTED: early nodulin-93-like [Glycine max]
Glyma.05G010800	0.63	0.31	hypo	CG	Upstream	PREDICTED: EG45-like domain containing protein [Vigna angularis]
Glyma.05G014200	0.27	0.04	hypo	CHG	Upstream	PREDICTED: single-stranded DNA-binding protein, mitochondrial [Glycine max]
Glyma.05G014300	0.27	0.04	hypo	CHG	Upstream	PREDICTED: peptidyl-prolyl cis-trans isomerase CYP26-2, chloroplastic-like [Glycine max]
Glyma.05G018000	0.26	0.11	hypo	CG	Genebody	BSD domain protein [Medicago truncatula]
Glyma.05G019600	0.27	0.08	hypo	CHG	Downstream	PREDICTED: translation initiation factor IF-1, chloroplastic-like [Glycine max]
Glyma.05G019700	0.27	0.08	hypo	CHG	Upstream	PREDICTED: RING finger protein B-like isoform X1 [Glycine max]
Glyma.05G022100	0.21	0.08	hypo	CHG	Upstream	PREDICTED: flavonoid 3'-monooxygenase-like [Glycine max]
Glyma.05G023000	0.35	0.14	hypo	CG	Genebody	PREDICTED: protein LTV1 homolog [Glycine max]
Glyma.05G025800	0.52	0.19	hypo	CHG	Upstream	hypothetical protein GLYMA_05G025800 [Glycine max]
Glyma.05G027400	0.55	0.08	hypo	CG	Genebody	PREDICTED: transcription factor TCP14-like [Glycine max]
Glyma.05G028800	0.25	0.07	hypo	CG	Genebody	PREDICTED: ubiquitin-conjugating enzyme E2 2 isoform X1 [Gossypium hirsutum]
Glyma.05G028900	0.25	0.07	hypo	CG	Downstream	Retrovirus-related Pol polyprotein LINE-1 [Cajanus cajan]
Glyma.05G033400	0.33	0.04	hypo	CG	Downstream	PREDICTED: E2F transcription factor-like E2FE [Glycine max]
Glyma.05G033500	0.33	0.04	hypo	CG	Genebody	peroxisomal betaine-aldehyde dehydrogenase [Glycine max]
Glyma.05G035600	0.9	0.42	hypo	CHG	Upstream	PREDICTED: RING-H2 finger protein ATL48 [Glycine max]
Glyma.05G038000	0.57	0.17	hypo	CHG	Genebody	Transducin beta-like protein 3, partial [Glycine soja]
Glyma.05G038500	0.23	0.06	hypo	CHG	Upstream	PREDICTED: transcription factor MYB98-like [Glycine max]
Glyma.05G038600	0.35	0.11	hypo	CG	Genebody	Protein ApaG [Glycine soja]
Glyma.05G038600	0.72	0.31	hypo	CHG	Downstream	Protein ApaG [Glycine soja]
Glyma.05G040200	0.34	0.15	hypo	CHG	Upstream	PREDICTED: FKBP12-interacting protein of 37 kDa isoform X2 [Glycine max]
Glyma.05G041200	0.45	0.14	hypo	CG	Downstream	PREDICTED: ferric reduction oxidase 8, mitochondrial-like [Glycine max]
Glyma.05G041300	0.45	0.14	hypo	CG	Downstream	PREDICTED: L-type lectin-domain containing receptor kinase S.1 [Glycine max]
Glyma.05G042600	0.25	0	hypo	CG	Downstream	PREDICTED: cytochrome P450 71A1-like [Glycine max]
Glyma.05G048200	0.54	0	hypo	CHG	Upstream	PREDICTED: ubiquitin-like modifier-activating enzyme 5 [Glycine max]
Glyma.05G051300	0.8	0.29	hypo	CG	Upstream	PREDICTED: PGR5-like protein 1A, chloroplastic [Glycine max]
Glyma.05G052400	0.41	0.96	hypo	CG	Downstream	40S ribosomal protein S13 [Glycine max]
Glyma.05G052400	0.58	0.23	hypo	CHG	Upstream	40S ribosomal protein S13 [Glycine max]
Glyma.05G052600	0.41	0.96	hypo	CG	Downstream	40S ribosomal protein S13 [Glycine max]
Glyma.05G052600	0.58	0.23	hypo	CHG	Genebody	40S ribosomal protein S13 [Glycine max]
Glyma.05G054900	0.92	0.35	hypo	CG	Genebody	PREDICTED: nudix hydrolase 14, chloroplastic-like [Glycine max]
Glyma.05G055300	0.46	0.22	hypo	CG	Upstream	UDP-glycosyltransferase 83A1 [Glycine soja]
Glyma.05G055400	0.46	0.22	hypo	CG	Upstream	UDP-glycosyltransferase 83A1 [Glycine soja]
Glyma.05G058200	0.6	0.22	hypo	CHG	Genebody	YbaK/proline-tRNA ligase associated domain protein [Medicago truncatula]
Glyma.05G063900	0.27	0.04	hypo	CHG	Downstream	PREDICTED: methylglutaconyl-CoA hydratase, mitochondrial [Glycine max]
Glyma.05G064100	0.51	0.24	hypo	CG	Downstream	PREDICTED: calcium-dependent protein kinase 2-like isoform X3 [Glycine max]
Glyma.05G064900	0.27	0.07	hypo	CHG	Downstream	Mitogen-activated protein kinase kinase kinase ANP1 [Glycine soja]
Glyma.05G064900	0.41	0.18	hypo	CG	Downstream	Mitogen-activated protein kinase kinase kinase ANP1 [Glycine soja]
Glyma.05G066500	0.37	0.13	hypo	CG	Genebody	PREDICTED: (S)-ureidoglycine aminohydrolase-like [Glycine max]
Glyma.05G066800	0.3	0.13	hypo	CHG	Genebody	Calcineurin B-like protein 1 [Cajanus cajan]
Glyma.05G066800	0.37	0.8	hypo	CG	Genebody	Calcineurin B-like protein 1 [Cajanus cajan]
Glyma.05G067200	0.44	0.11	hypo	CG	Upstream	Phosphatidylinositol-4-phosphate 5-kinase 8 [Glycine soja]
Glyma.05G068600	0.04	0.37	hypo	CG	Genebody	PREDICTED: lon protease homolog 2, peroxisomal-like [Glycine max]
Glyma.05G069300	0.21	0.07	hypo	CHG	Downstream	T-complex protein 1 subunit eta, partial [Glycine soja]
Glyma.05G070800	0.88	0.41	hypo	CHG	Upstream	60S ribosomal protein L26-1 [Glycine soja]
Glyma.05G071900	0.57	0.26	hypo	CHG	Genebody	PREDICTED: glycine-rich RNA-binding protein 4, mitochondrial-like isoform X1 [Glycine max]
Glyma.05G073600	0.28	0.1	hypo	CHG	Upstream	PsbA, partial (plastid) [Saponaria officinalis]
Glyma.05G073600	0.33	0.14	hypo	CG	Upstream	PsbA, partial (plastid) [Saponaria officinalis]
Glyma.05G073700	0.28	0.1	hypo	CHG	Upstream	ribosomal protein L37 [Medicago truncatula]
Glyma.05G073700	0.33	0.14	hypo	CG	Upstream	ribosomal protein L37 [Medicago truncatula]
Glyma.05G074400	0.49	1	hypo	CHG	Upstream	PREDICTED: cytochrome c1-2, heme protein, mitochondrial isoform X1 [Glycine max]
Glyma.05G078400	0.94	0.46	hypo	CHG	Downstream	helicase-like protein [Arabidopsis thaliana]
Glyma.05G079000	0.56	0.13	hypo	CHG	Downstream	Proteasome subunit alpha type-3 [Cajanus cajan]
Glyma.05G081000	0.26	0.13	hypo	CHG	Upstream	PREDICTED: katanin p60 ATPase-containing subunit A1-like [Glycine max]
Glyma.05G081100	0.48	0.19	hypo	CHG	Upstream	PREDICTED: protein HASTY 1-like [Glycine max]
Glyma.05G082200	0.85	0.4	hypo	CHG	Upstream	PREDICTED: probable disease resistance protein At5g66900 isoform X2 [Glycine max]
Glyma.05G083100	0.28	0.61	hypo	CHG	Upstream	PREDICTED: somatic embryogenesis receptor kinase 1-like [Glycine max]
Glyma.05G083600	0.72	0.31	hypo	CHG	Genebody	PREDICTED: salicylic acid-binding protein 2-like [Glycine max]
Glyma.05G083900	0.61	0.3	hypo	CHG	Downstream	hypothetical protein glysoja_045570 [Glycine soja]
Glyma.05G084200	0.48	1	hypo	CG	Genebody	Nodulation protein H [Glycine soja]
Glyma.05G084200	0.61	0.22	hypo	CHG	Genebody	Nodulation protein H [Glycine soja]
Glyma.05G085300	0.8	0.39	hypo	CHG	Upstream	PREDICTED: ATP-dependent DNA helicase PIF1-like [Glycine max]
Glyma.05G085600	0.38	0.17	hypo	CHG	Upstream	PREDICTED: probable 2-oxoacid dependent dioxygenase [Glycine max]
Glyma.05G085700	0.06	0.46	hypo	CHG	Downstream	PREDICTED: protein IRX15-LIKE-like [Glycine max]
Glyma.05G085700	0.59	0.28	hypo	CG	Downstream	PREDICTED: protein IRX15-LIKE-like [Glycine max]
Glyma.05G085900	0.35	0.15	hypo	CHG	Upstream	PREDICTED: nuclear transcription factor Y subunit B-3 [Glycine max]
Glyma.05G086600	0.46	0.14	hypo	CG	Genebody	PREDICTED: heavy metal-associated isoprenylated plant protein 26 [Glycine max]
Glyma.05G086800	0.46	0.22	hypo	CHG	Downstream	hypothetical protein GLYMA_05G086800 [Glycine max]
Glyma.05G086800	0.46	0.92	hypo	CG	Downstream	hypothetical protein GLYMA_05G086800 [Glycine max]
Glyma.05G087100	0.48	0.19	hypo	CHG	Downstream	PREDICTED: bystin-like [Glycine max]
Glyma.05G089100	0.8	0.38	hypo	CHG	Downstream	PREDICTED: replication factor C subunit 3 isoform X1 [Glycine max]
Glyma.05G089200	0.27	0.1	hypo	CHG	Upstream	PREDICTED: cationic amino acid transporter 2, vacuolar-like [Glycine max]
Glyma.05G089300	0.75	0.35	hypo	CHG	Genebody	PREDICTED: protein RRP6-like 2 isoform X1 [Glycine max]
Glyma.05G089400	0.69	0.08	hypo	CG	Genebody	PREDICTED: FH protein interacting protein FIP2 isoform X3 [Glycine max]
Glyma.05G089900	0.32	0.09	hypo	CHG	Genebody	HSP20-like chaperone superfamily protein [Medicago truncatula]
Glyma.05G089900	0.5	1	hypo	CG	Genebody	HSP20-like chaperone superfamily protein [Medicago truncatula]
Glyma.05G090000	0.4	0.8	hypo	CG	Upstream	Double-stranded RNA-binding protein 4 [Glycine soja]
Glyma.05G090000	0.54	0.19	hypo	CHG	Genebody	Double-stranded RNA-binding protein 4 [Glycine soja]
Glyma.05G090100	0.44	0.93	hypo	CHG	Upstream	PREDICTED: 5-methyltetrahydropteroyltriglutamate--homocysteine methyltransferase-like [Glycine max]
Glyma.05G090500	0.11	0.51	hypo	CG	Genebody	transducin/WD40 repeat protein [Medicago truncatula]
Glyma.05G090500	0.66	0.32	hypo	CHG	Genebody	transducin/WD40 repeat protein [Medicago truncatula]
Glyma.05G091200	0.25	0.12	hypo	CHG	Upstream	PREDICTED: floral homeotic protein APETALA 2-like isoform X4 [Glycine max]
Glyma.05G091300	0.48	0.96	hypo	CG	Upstream	PREDICTED: proteasome subunit alpha type-7-like [Glycine max]
Glyma.05G093600	0.85	0.42	hypo	CG	Upstream	Helicase SEN1 [Glycine soja]
Glyma.05G094800	0.87	0.4	hypo	CHG	Genebody	Enzymatic polyprotein [Cajanus cajan]
Glyma.05G095500	0.5	0.19	hypo	CG	Downstream	carboxy-terminal region remorin [Medicago truncatula]
Glyma.05G095700	0.23	0.62	hypo	CHG	Upstream	PREDICTED: zinc finger BED domain-containing protein RICESLEEPER 2-like [Glycine max]
Glyma.05G095700	0.38	0.83	hypo	CG	Upstream	PREDICTED: zinc finger BED domain-containing protein RICESLEEPER 2-like [Glycine max]
Glyma.05G096400	0.35	0.1	hypo	CG	Genebody	hypothetical protein GLYMA_05G096400 [Glycine max]
Glyma.05G097400	0.21	0.09	hypo	CHG	Genebody	PREDICTED: probable LRR receptor-like serine/threonine-protein kinase At4g37250 [Glycine max]
Glyma.05G098000	0.36	0.73	hypo	CG	Genebody	PREDICTED: pyruvate kinase 1, cytosolic-like isoform X2 [Glycine max]
Glyma.05G098000	0.57	0.14	hypo	CHG	Upstream	PREDICTED: pyruvate kinase 1, cytosolic-like isoform X2 [Glycine max]
Glyma.05G098500	0.82	0.39	hypo	CHG	Downstream	Proline-rich receptor-like protein kinase PERK8 [Glycine soja]
Glyma.05G098600	0.53	0.18	hypo	CHG	Upstream	Linoleate 9S-lipoxygenase-4, partial [Glycine soja]
Glyma.05G098600	0.91	0.41	hypo	CG	Upstream	Linoleate 9S-lipoxygenase-4, partial [Glycine soja]
Glyma.05G099900	0.82	0.32	hypo	CHG	Downstream	PREDICTED: probable receptor-like protein kinase At5g24010 [Vigna angularis]
Glyma.05G100000	0.57	0.17	hypo	CHG	Upstream	PREDICTED: probable receptor-like protein kinase At2g23200 [Glycine max]
Glyma.05G100000	0.8	0.39	hypo	CG	Upstream	PREDICTED: probable receptor-like protein kinase At2g23200 [Glycine max]
Glyma.05G100300	0.87	0.43	hypo	CHG	Upstream	BnaC02g38090D [Brassica napus]
Glyma.05G100700	0.26	0.12	hypo	CG	Downstream	hypothetical protein GLYMA_05G100700 [Glycine max]
Glyma.05G100800	0.36	0.75	hypo	CG	Downstream	PREDICTED: protein CROWDED NUCLEI 4-like [Arachis ipaensis]
Glyma.05G100800	0.91	0.42	hypo	CHG	Upstream	PREDICTED: protein CROWDED NUCLEI 4-like [Arachis ipaensis]
Glyma.05G101000	0.49	1	hypo	CG	Downstream	PREDICTED: protein PIN-LIKES 3-like [Vigna angularis]
Glyma.05G101000	0.63	0.31	hypo	CHG	Upstream	PREDICTED: protein PIN-LIKES 3-like [Vigna angularis]
Glyma.05G101100	0.9	0.42	hypo	CHG	Upstream	Vam6/Vps39-like protein [Glycine soja]
Glyma.05G102100	0.36	0.17	hypo	CHG	Downstream	PREDICTED: lysine-rich arabinogalactan protein 18-like [Glycine max]
Glyma.05G103200	0.4	0.1	hypo	CHG	Downstream	PREDICTED: subtilisin-like protease SBT1.7 [Glycine max]
Glyma.05G104600	0.5	1	hypo	CG	Genebody	PREDICTED: casein kinase II subunit alpha [Glycine max]
Glyma.05G104600	0.53	0.26	hypo	CHG	Upstream	PREDICTED: casein kinase II subunit alpha [Glycine max]
Glyma.05G106200	0.56	0.25	hypo	CHG	Upstream	Amino-acid acetyltransferase [Glycine soja]
Glyma.05G111000	0.39	0.05	hypo	CG	Genebody	hypothetical protein GLYMA_05G111000 [Glycine max]
Glyma.05G111600	0.64	0.24	hypo	CHG	Genebody	PREDICTED: zinc finger MYM-type protein 1-like [Glycine max]
Glyma.05G114300	0.32	0.11	hypo	CG	Genebody	PREDICTED: mitochondrial inner membrane protease ATP23-like [Glycine max]
Glyma.05G116200	0.8	0.33	hypo	CHG	Downstream	PREDICTED: GDSL esterase/lipase At5g33370 [Glycine max]
Glyma.05G116600	0.88	0.41	hypo	CG	Genebody	Endonuclease/exonuclease/phosphatase [Medicago truncatula]
Glyma.05G116700	0.65	0.21	hypo	CHG	Genebody	PREDICTED: outer envelope protein 64, mitochondrial-like [Glycine max]
Glyma.05G117400	0.46	0.2	hypo	CHG	Upstream	PREDICTED: copper-transporting ATPase PAA1, chloroplastic-like [Glycine max]
Glyma.05G120600	0.4	0.81	hypo	CG	Upstream	PREDICTED: mitochondrial coenzyme A transporter SLC25A42-like isoform X1 [Glycine max]
Glyma.05G122000	0.57	0.28	hypo	CG	Upstream	Reticuline oxidase-like protein [Glycine soja]
Glyma.05G124500	0.38	0.05	hypo	CG	Downstream	PREDICTED: E3 ubiquitin-protein ligase SINA-like 10 [Glycine max]
Glyma.05G124700	0.23	0.1	hypo	CHG	Genebody	Ankyrin repeat-containing protein [Glycine soja]
Glyma.05G127800	0.53	0.22	hypo	CHG	Genebody	PREDICTED: probable starch synthase 4, chloroplastic/amyloplastic [Glycine max]
Glyma.05G128600	0.98	0.44	hypo	CHG	Genebody	PREDICTED: general transcription factor IIE subunit 2-like [Glycine max]
Glyma.05G128900	0.62	0.26	hypo	CG	Genebody	PREDICTED: high mobility group B protein 14-like [Glycine max]
Glyma.05G130700	0.44	0.1	hypo	CG	Genebody	PREDICTED: katanin p60 ATPase-containing subunit A-like 2 [Glycine max]
Glyma.05G131500	0.4	0.81	hypo	CG	Genebody	PREDICTED: protein CHROMATIN REMODELING 4-like isoform X1 [Glycine max]
Glyma.05G131500	0.76	0.35	hypo	CHG	Genebody	PREDICTED: protein CHROMATIN REMODELING 4-like isoform X1 [Glycine max]
Glyma.05G131600	0.76	0.35	hypo	CHG	Genebody	Retrovirus-related Pol polyprotein from transposon TNT 1-94 [Cajanus cajan]
Glyma.05G132900	0.41	0.13	hypo	CG	Genebody	PREDICTED: copper-transporting ATPase RAN1-like [Glycine max]
Glyma.05G134700	0.65	0.31	hypo	CG	Upstream	CLE31 protein [Glycine max]
Glyma.05G135000	0.58	0.21	hypo	CHG	Genebody	TPR and ankyrin repeat-containing protein 1 [Glycine soja]
Glyma.05G137700	0.73	0.33	hypo	CHG	Upstream	PREDICTED: L10-interacting MYB domain-containing protein-like [Glycine max]
Glyma.05G139600	0.27	0.02	hypo	CHG	Upstream	PREDICTED: myosin-binding protein 2 [Glycine max]
Glyma.05G140600	0.42	0.18	hypo	CHG	Downstream	senescence-associated protein [Phaseolus vulgaris]
Glyma.05G140900	0.57	0.09	hypo	CG	Upstream	probable 9-cis-epoxycarotenoid dioxygenase NCED5, chloroplastic-like [Glycine max]
Glyma.05G141400	0.34	0.15	hypo	CHG	Genebody	Peroxisomal (S)-2-hydroxy-acid oxidase GLO5 [Glycine soja]
Glyma.05G141900	0.6	0.14	hypo	CHG	Genebody	ornithine aminotransferase [Glycine max]
Glyma.05G143800	0.58	0.18	hypo	CG	Downstream	PREDICTED: auxin response factor 6-like [Glycine max]
Glyma.05G145000	0.62	0.31	hypo	CHG	Downstream	ABC transporter C family member 3 [Glycine soja]
Glyma.05G145000	0.74	0.37	hypo	CG	Downstream	ABC transporter C family member 3 [Glycine soja]
Glyma.05G146100	0.39	0.15	hypo	CHG	Genebody	ATP-dependent RNA helicase dhx8 [Glycine soja]
Glyma.05G146100	0.45	0.94	hypo	CG	Genebody	ATP-dependent RNA helicase dhx8 [Glycine soja]
Glyma.05G147500	0.66	0.28	hypo	CHG	Upstream	hypothetical protein GLYMA_05G147500 [Glycine max]
Glyma.05G148700	0.42	0.92	hypo	CG	Genebody	MADS-box protein FBP24 [Glycine soja]
Glyma.05G148700	0.57	0.18	hypo	CHG	Genebody	MADS-box protein FBP24 [Glycine soja]
Glyma.05G151100	0.8	0.37	hypo	CHG	Genebody	PREDICTED: bifunctional aspartokinase/homoserine dehydrogenase, chloroplastic-like [Glycine max]
Glyma.05G151200	0.96	0.46	hypo	CHG	Downstream	PREDICTED: probable acyl-activating enzyme 16, chloroplastic [Glycine max]
Glyma.05G151300	0.96	0.46	hypo	CHG	Upstream	PREDICTED: selenium-binding protein 2-like [Glycine max]
Glyma.05G152400	0.23	0.06	hypo	CHG	Downstream	PREDICTED: myb-like protein X [Glycine max]
Glyma.05G158700	0.36	0.13	hypo	CG	Genebody	PREDICTED: CBL-interacting serine/threonine-protein kinase 12-like [Glycine max]
Glyma.05G166400	0.58	0.07	hypo	CHG	Genebody	PREDICTED: homeobox-leucine zipper protein ATHB-14-like [Glycine max]
Glyma.05G175900	0.22	0.03	hypo	CHG	Genebody	PREDICTED: protein SCAI homolog [Glycine max]
Glyma.05G178000	0.2	0.06	hypo	CHG	Upstream	50S ribosomal protein L29, chloroplastic [Glycine soja]
Glyma.05G178100	0.49	0.99	hypo	CG	Genebody	PREDICTED: ubiquitin carboxyl-terminal hydrolase 4 [Glycine max]
Glyma.05G178100	0.53	0.17	hypo	CHG	Genebody	PREDICTED: ubiquitin carboxyl-terminal hydrolase 4 [Glycine max]
Glyma.05G180200	0.94	0.4	hypo	CG	Downstream	BZIP transcription factor [Medicago truncatula]
Glyma.05G184800	0.75	0.37	hypo	CHG	Genebody	PREDICTED: probable ATP synthase 24 kDa subunit, mitochondrial [Glycine max]
Glyma.05G184900	0.49	0.24	hypo	CHG	Genebody	Violaxanthin de-epoxidase, chloroplastic [Glycine soja]
Glyma.05G184900	0.49	0.98	hypo	CG	Genebody	Violaxanthin de-epoxidase, chloroplastic [Glycine soja]
Glyma.05G185200	0.41	0.06	hypo	CG	Genebody	PREDICTED: S-adenosylmethionine carrier 1, chloroplastic/mitochondrial-like isoform X1 [Glycine max]
Glyma.05G186600	0.76	0.25	hypo	CG	Genebody	PREDICTED: 26S proteasome non-ATPase regulatory subunit 12 homolog A [Glycine max]
Glyma.05G189100	0.37	0.81	hypo	CG	Upstream	DNA-directed RNA polymerase II subunit RPB4 [Glycine soja]
Glyma.05G193500	0.27	0.01	hypo	CHG	Downstream	PREDICTED: E3 ubiquitin-protein ligase RGLG1-like [Glycine max]
Glyma.05G193600	0.27	0.01	hypo	CHG	Upstream	PREDICTED: tRNA uridine 5-carboxymethylaminomethyl modification enzyme MnmG-like [Glycine max]
Glyma.05G194100	0.26	0.07	hypo	CHG	Upstream	PREDICTED: lipase-like PAD4, partial [Glycine max]
Glyma.05G195100	0.77	0.35	hypo	CG	Upstream	PREDICTED: aspartic proteinase Asp1-like [Glycine max]
Glyma.05G198600	0.46	0.93	hypo	CG	Genebody	tyrosyl-DNA phosphodiesterase [Medicago truncatula]
Glyma.05G198600	0.6	0.17	hypo	CHG	Genebody	tyrosyl-DNA phosphodiesterase [Medicago truncatula]
Glyma.05G200600	0.28	0.09	hypo	CHG	Genebody	PREDICTED: signal recognition particle subunit SRP68-like [Glycine max]
Glyma.05G207600	0.5	0.21	hypo	CHG	Upstream	PREDICTED: glutamate--cysteine ligase, chloroplastic [Glycine max]
Glyma.05G207700	0.48	0.96	hypo	CG	Genebody	Phosphorylated carbohydrates phosphatase [Glycine soja]
Glyma.05G207700	0.5	0.21	hypo	CHG	Downstream	Phosphorylated carbohydrates phosphatase [Glycine soja]
Glyma.05G209900	0.34	0.04	hypo	CG	Genebody	PLAC8 family protein [Medicago truncatula]
Glyma.05G210600	0.57	0.11	hypo	CG	Genebody	PREDICTED: zinc finger CCCH domain-containing protein 1-like isoform X1 [Glycine max]
Glyma.05G210700	0.57	0.11	hypo	CG	Downstream	hypothetical protein GLYMA_05G210700 [Glycine max]
Glyma.05G211800	0.41	0.05	hypo	CG	Genebody	PREDICTED: PIN2/TERF1-interacting telomerase inhibitor 1-like [Glycine max]
Glyma.05G213900	0.3	0.07	hypo	CHG	Downstream	BnaC07g38440D [Brassica napus]
Glyma.05G214000	0.3	0.07	hypo	CHG	Genebody	PREDICTED: 6-phosphogluconate dehydrogenase, decarboxylating 2, chloroplastic-like [Glycine max]
Glyma.05G214100	0.3	0.07	hypo	CHG	Downstream	V-type proton ATPase subunit E [Glycine soja]
Glyma.05G217100	0.2	0.03	hypo	CHG	Genebody	PREDICTED: UDP-glucose 4-epimerase GEPI48 [Glycine max]
Glyma.05G221200	0.37	0.11	hypo	CHG	Genebody	PREDICTED: protein HUA ENHANCER 2-like [Glycine max]
Glyma.05G221200	0.49	0.04	hypo	CG	Genebody	PREDICTED: protein HUA ENHANCER 2-like [Glycine max]
Glyma.05G223100	0.26	0.04	hypo	CG	Downstream	Mitochondrial ATP synthase subunit G protein [Theobroma cacao]
Glyma.05G223200	0.26	0.04	hypo	CG	Upstream	IST1-like protein [Glycine soja]
Glyma.05G229400	0.25	0.06	hypo	CHG	Upstream	PREDICTED: NADPH:adrenodoxin oxidoreductase, mitochondrial-like [Glycine max]
Glyma.05G229800	0.61	0.27	hypo	CHG	Downstream	PREDICTED: cyclin-dependent kinase F-1-like [Glycine max]
Glyma.05G229900	0.61	0.27	hypo	CHG	Upstream	PREDICTED: protein tesmin/TSO1-like CXC 5 [Glycine max]
Glyma.05G232600	0.21	0.04	hypo	CHG	Genebody	PREDICTED: 3-hydroxyisobutyryl-CoA hydrolase-like protein 3, mitochondrial isoform X1 [Glycine max]
Glyma.05G232600	0.31	0.78	hypo	CG	Genebody	PREDICTED: 3-hydroxyisobutyryl-CoA hydrolase-like protein 3, mitochondrial isoform X1 [Glycine max]
Glyma.05G234000	0.8	0.3	hypo	CHG	Genebody	Autophagy-related 2 [Gossypium arboreum]
Glyma.05G236400	0.23	0.51	hypo	CG	Upstream	PREDICTED: endoglucanase 8-like [Glycine max]
Glyma.05G236400	0.51	0.19	hypo	CHG	Upstream	PREDICTED: endoglucanase 8-like [Glycine max]
Glyma.05G236500	0.23	0.51	hypo	CG	Genebody	PREDICTED: uncharacterized CRM domain-containing protein At3g25440, chloroplastic-like [Glycine max]
Glyma.05G236500	0.51	0.19	hypo	CHG	Upstream	PREDICTED: uncharacterized CRM domain-containing protein At3g25440, chloroplastic-like [Glycine max]
Glyma.05G242900	0.49	0.13	hypo	CHG	Upstream	PREDICTED: protein O-linked-mannose beta-1,4-N-acetylglucosaminyltransferase 2-like [Glycine max]
Glyma.05G243000	0.49	0.13	hypo	CHG	Downstream	PREDICTED: cyclin-dependent kinase D-3-like isoform X2 [Glycine max]
Glyma.05G243100	0.49	0.13	hypo	CHG	Upstream	MATE efflux family protein DTX1 [Glycine soja]
Glyma.05G243800	0.34	0.1	hypo	CHG	Upstream	guanine nucleotide-binding protein subunit beta-like protein [Glycine max]
Glyma.06G000100	0.5	0.19	hypo	CHG	Genebody	PREDICTED: histone deacetylase 19-like [Glycine max]
Glyma.06G000200	0.5	0.19	hypo	CHG	Upstream	PREDICTED: monosaccharide-sensing protein 2-like [Glycine max]
Glyma.06G000700	0.41	0.08	hypo	CG	Genebody	Sorcin [Glycine soja]
Glyma.06G000800	0.41	0.08	hypo	CG	Upstream	PREDICTED: protein LAZ1-like [Glycine max]
Glyma.06G004000	0.54	0.16	hypo	CHG	Downstream	Peptidyl-prolyl cis-trans isomerase CYP19-4 [Glycine soja]
Glyma.06G005200	0.79	0.3	hypo	CHG	Downstream	hypothetical protein GLYMA_06G005200 [Glycine max]
Glyma.06G006900	0.21	0.05	hypo	CHH	Downstream	PREDICTED: pentatricopeptide repeat-containing protein At3g12770-like [Glycine max]
Glyma.06G007000	0.21	0.05	hypo	CHH	Upstream	hypothetical protein GLYMA_06G007000 [Glycine max]
Glyma.06G007100	0.46	0.22	hypo	CG	Upstream	PREDICTED: auxin-induced protein 15A [Glycine max]
Glyma.06G010600	1	0.31	hypo	CG	Upstream	PREDICTED: bifunctional dihydrofolate reductase-thymidylate synthase isoform X1 [Glycine max]
Glyma.06G011200	0.45	0.18	hypo	CG	Downstream	CM0216.320.nc [Lotus japonicus]
Glyma.06G013200	0.26	0.09	hypo	CHG	Genebody	Organ-specific protein S2 [Glycine soja]
Glyma.06G014800	0.22	0.08	hypo	CHG	Upstream	PREDICTED: xylem cysteine proteinase 2-like [Glycine max]
Glyma.06G015100	0.37	0.17	hypo	CHG	Upstream	PREDICTED: protein MULTIPLE CHLOROPLAST DIVISION SITE 1 [Vigna angularis]
Glyma.06G021200	0.44	0.19	hypo	CHG	Genebody	PREDICTED: probable nucleoredoxin 2 isoform X1 [Glycine max]
Glyma.06G023300	0.41	0.16	hypo	CG	Genebody	PREDICTED: rac-like GTP-binding protein RAC1 [Vigna radiata var. radiata] [Vigna radiata]
Glyma.06G024900	0.3	0.12	hypo	CHG	Genebody	PREDICTED: transcription factor E2FC-like isoform X1 [Glycine max]
Glyma.06G024900	0.65	0.3	hypo	CG	Genebody	PREDICTED: transcription factor E2FC-like isoform X1 [Glycine max]
Glyma.06G025700	0.45	0	hypo	CG	Upstream	PREDICTED: zinc finger CCCH domain-containing protein 6-like [Glycine max]
Glyma.06G025800	0.45	0	hypo	CG	Downstream	PREDICTED: protein IQ-DOMAIN 32-like [Glycine max]
Glyma.06G028800	0.63	0.23	hypo	CHG	Downstream	PREDICTED: 6-phosphofructo-2-kinase/fructose-2,6-bisphosphatase-like [Glycine max]
Glyma.06G030100	0.63	0.29	hypo	CG	Upstream	PREDICTED: inositol-pentakisphosphate 2-kinase-like [Glycine max]
Glyma.06G030200	0.63	0.29	hypo	CG	Upstream	PREDICTED: taxoid 7-beta-hydroxylase-like [Glycine max]
Glyma.06G033600	0.4	0.16	hypo	CG	Downstream	PREDICTED: basic 7S globulin 2 [Glycine max]
Glyma.06G035800	0.56	0.21	hypo	CHG	Upstream	Transmembrane protein 147 family [Cajanus cajan]
Glyma.06G037300	0.71	0.33	hypo	CG	Genebody	Uroporphyrinogen-III synthase, chloroplastic [Glycine soja]
Glyma.06G042600	0.69	0.33	hypo	CG	Upstream	Cysteine proteinase RD21a [Glycine soja]
Glyma.06G043700	0.42	0.11	hypo	CG	Genebody	PREDICTED: MFP1 attachment factor 1-like [Glycine max]
Glyma.06G052500	0.36	0.16	hypo	CG	Upstream	PREDICTED: probable ADP,ATP carrier protein At5g56450 [Glycine max]
Glyma.06G054300	0.22	0.06	hypo	CHH	Downstream	PREDICTED: RNA-binding protein 1-like [Glycine max]
Glyma.06G054400	0.98	0.48	hypo	CHG	Downstream	PREDICTED: (S)-coclaurine N-methyltransferase-like [Glycine max]
Glyma.06G062800	0.43	0.21	hypo	CHG	Upstream	PREDICTED: muscle M-line assembly protein unc-89-like isoform X1 [Glycine max]
Glyma.06G062800	0.5	1	hypo	CG	Genebody	PREDICTED: muscle M-line assembly protein unc-89-like isoform X1 [Glycine max]
Glyma.06G062900	0.43	0.21	hypo	CHG	Upstream	Stromal cell-derived factor 2-like protein [Glycine soja]
Glyma.06G067100	0.46	0.12	hypo	CHG	Genebody	phox (PX) domain protein [Medicago truncatula]
Glyma.06G073300	0.21	0.03	hypo	CHG	Upstream	PREDICTED: dnaJ homolog subfamily B member 1 [Glycine max]
Glyma.06G073400	0.21	0.03	hypo	CHG	Genebody	PREDICTED: polyadenylate-binding protein-interacting protein 5-like [Glycine max]
Glyma.06G074300	0.64	0.27	hypo	CG	Upstream	RING finger and CHY zinc finger domain-containing protein 1 [Glycine soja]
Glyma.06G075000	0.67	0.3	hypo	CG	Genebody	PREDICTED: DDB1- and CUL4-associated factor homolog 1-like [Glycine max]
Glyma.06G076400	0.41	0.18	hypo	CG	Upstream	centromere protein O [Medicago truncatula]
Glyma.06G076500	0.41	0.18	hypo	CG	Upstream	transcriptional regulator of RNA polII, SAGA, subunit [Medicago truncatula]
Glyma.06G086600	0.33	0.07	hypo	CG	Genebody	PREDICTED: homeobox-leucine zipper protein ATHB-15-like [Glycine max]
Glyma.06G088300	0.3	0.1	hypo	CHG	Genebody	PREDICTED: amino acid permease 8 [Glycine max]
Glyma.06G089500	0.21	0.07	hypo	CHG	Upstream	hypothetical protein GLYMA_06G089500 [Glycine max]
Glyma.06G091600	0.38	0.18	hypo	CHG	Genebody	PREDICTED: glutamyl-tRNA reductase 1, chloroplastic-like [Glycine max]
Glyma.06G093000	0.44	0.19	hypo	CG	Genebody	PREDICTED: pentatricopeptide repeat-containing protein At5g18475 [Glycine max]
Glyma.06G093100	0.44	0.19	hypo	CG	Upstream	PREDICTED: glucose-6-phosphate isomerase 1, chloroplastic-like isoform X5 [Glycine max]
Glyma.06G094300	0.4	0.17	hypo	CHG	Upstream	PREDICTED: glucose-6-phosphate isomerase 1, chloroplastic [Glycine max]
Glyma.06G094400	0.4	0.17	hypo	CHG	Upstream	PREDICTED: 14-3-3-like protein B [Glycine max]
Glyma.06G098000	0.22	0	hypo	CG	Genebody	GATA transcription factor 24 [Glycine soja]
Glyma.06G098300	0.23	0.05	hypo	CG	Genebody	PREDICTED: protein SABRE-like isoform X1 [Glycine max]
Glyma.06G098500	0.38	0.14	hypo	CHG	Downstream	PREDICTED: neuroguidin-like isoform X2 [Glycine max]
Glyma.06G098600	0.38	0.14	hypo	CHG	Genebody	Crt like 1 [Glycine soja]
Glyma.06G099200	0.55	0.26	hypo	CHG	Upstream	Calmodulin-binding transcription activator 2, partial [Cajanus cajan]
Glyma.06G099300	0.55	0.26	hypo	CHG	Upstream	hAT family dimerization domain-containing protein [Arabidopsis thaliana]
Glyma.06G101800	0.58	0.27	hypo	CHG	Downstream	F-box protein FBW2 [Glycine soja]
Glyma.06G103400	0.36	0.06	hypo	CHG	Upstream	PREDICTED: protein DETOXIFICATION 12-like [Glycine max]
Glyma.06G103400	0.4	0.15	hypo	CG	Upstream	PREDICTED: protein DETOXIFICATION 12-like [Glycine max]
Glyma.06G108000	0.39	0.16	hypo	CG	Genebody	PREDICTED: protein GrpE [Glycine max]
Glyma.06G108200	0.52	0.25	hypo	CHG	Genebody	PREDICTED: vacuolar protein sorting-associated protein 9A-like [Glycine max]
Glyma.06G108300	0.52	0.25	hypo	CHG	Upstream	hAT family dimerization domain-containing protein [Arabidopsis thaliana]
Glyma.06G108600	0.61	0.31	hypo	CG	Genebody	PREDICTED: transmembrane protein 50 homolog [Glycine max]
Glyma.06G117600	0.35	0.17	hypo	CHH	Downstream	PREDICTED: floral homeotic protein PMADS 2-like [Glycine max]
Glyma.06G122400	0.36	0	hypo	CG	Upstream	PREDICTED: psbP domain-containing protein 4, chloroplastic-like [Glycine max]
Glyma.06G123400	0.42	0.12	hypo	CHG	Upstream	PREDICTED: WAT1-related protein At3g28050 isoform X1 [Glycine max]
Glyma.06G123500	0.27	0.64	hypo	CG	Genebody	PREDICTED: WAT1-related protein At5g40210-like [Glycine max]
Glyma.06G123500	0.42	0.12	hypo	CHG	Downstream	PREDICTED: WAT1-related protein At5g40210-like [Glycine max]
Glyma.06G125700	0.61	0.22	hypo	CG	Downstream	PREDICTED: RNA polymerase sigma factor sigE, chloroplastic/mitochondrial-like isoform X1 [Glycine max]
Glyma.06G126500	0.53	0.05	hypo	CG	Genebody	PREDICTED: dehydrogenase/reductase SDR family member on chromosome X [Glycine max]
Glyma.06G127800	1	0.46	hypo	CG	Genebody	PREDICTED: histone-lysine N-methyltransferase ATX4-like [Glycine max]
Glyma.06G129800	0.34	0.17	hypo	CHG	Upstream	BnaA02g10550D [Brassica napus]
Glyma.06G129900	0.54	0.18	hypo	CG	Downstream	PREDICTED: protein RKD4-like [Glycine max]
Glyma.06G130700	0.47	0.21	hypo	CG	Genebody	PREDICTED: KH domain-containing protein At4g18375-like [Glycine max]
Glyma.06G131700	0.31	0.68	hypo	CG	Genebody	PREDICTED: RNA-binding protein 1-like isoform X2 [Vigna radiata var. radiata] [Vigna radiata]
Glyma.06G131700	0.64	0.3	hypo	CHG	Downstream	PREDICTED: RNA-binding protein 1-like isoform X2 [Vigna radiata var. radiata] [Vigna radiata]
Glyma.06G139500	0.26	0.02	hypo	CHG	Genebody	ABC transporter B family member 19 [Glycine soja]
Glyma.06G139600	0.75	0.34	hypo	CG	Genebody	PREDICTED: SET and MYND domain-containing protein 4 [Glycine max]
Glyma.06G139900	0.26	0.13	hypo	CG	Upstream	transducin/WD40 repeat protein [Medicago truncatula]
Glyma.06G143000	0.54	0.24	hypo	CG	Downstream	chalcone isomerase 4-like [Glycine max]
Glyma.06G145200	0.45	0.96	hypo	CG	Genebody	PREDICTED: protein NRT1/ PTR FAMILY 5.1-like isoform X1 [Glycine max]
Glyma.06G145200	0.93	0.32	hypo	CHG	Genebody	PREDICTED: protein NRT1/ PTR FAMILY 5.1-like isoform X1 [Glycine max]
Glyma.06G145900	0.95	0.45	hypo	CG	Genebody	PREDICTED: E3 ubiquitin-protein ligase RKP-like [Glycine max]
Glyma.06G155600	0.2	0.56	hypo	CG	Genebody	PREDICTED: DNA topoisomerase 3-alpha isoform X1 [Glycine max]
Glyma.06G155600	0.57	0.26	hypo	CHG	Genebody	PREDICTED: DNA topoisomerase 3-alpha isoform X1 [Glycine max]
Glyma.06G156800	0.54	0.26	hypo	CHG	Genebody	DUF3727 family protein [Medicago truncatula]
Glyma.06G158600	0.23	0.07	hypo	CHG	Downstream	Terminal uridylyltransferase 7 [Cajanus cajan]
Glyma.06G159000	0.39	0.14	hypo	CG	Genebody	PREDICTED: acidic repeat-containing protein-like isoform X1 [Pyrus x bretschneideri]
Glyma.06G161400	0.21	0.04	hypo	CG	Genebody	PREDICTED: CLPTM1-like membrane protein cnrB [Glycine max]
Glyma.06G161600	0.21	0.04	hypo	CG	Upstream	PPR containing plant-like protein [Medicago truncatula]
Glyma.06G161800	0.29	0.03	hypo	CHG	Downstream	PREDICTED: GDSL esterase/lipase At1g71250 isoform X1 [Glycine max]
Glyma.06G162100	0.45	0.21	hypo	CG	Upstream	PREDICTED: protein FRIGIDA-like [Glycine max]
Glyma.06G163900	0.11	0.22	hypo	CHG	Genebody	PREDICTED: U5 small nuclear ribonucleoprotein 40 kDa protein-like [Glycine max]
Glyma.06G163900	0.76	0.36	hypo	CG	Downstream	PREDICTED: U5 small nuclear ribonucleoprotein 40 kDa protein-like [Glycine max]
Glyma.06G165300	0.77	0.31	hypo	CG	Genebody	Dual specificity protein phosphatase 1 [Glycine soja]
Glyma.06G165700	0.25	0.11	hypo	CG	Downstream	PREDICTED: transcription factor bHLH137-like [Glycine max]
Glyma.06G166300	0.24	0.06	hypo	CG	Upstream	Ubiquitin-conjugating enzyme E2 27 [Glycine soja]
Glyma.06G166400	0.24	0.06	hypo	CG	Downstream	hypothetical protein GLYMA_06G166400 [Glycine max]
Glyma.06G167100	0.82	0.37	hypo	CG	Genebody	PREDICTED: RNA pseudouridine synthase 7 [Glycine max]
Glyma.06G168100	0.03	0.36	hypo	CG	Upstream	PREDICTED: palmitoyl-acyl carrier protein thioesterase, chloroplastic-like isoform X1 [Glycine max]
Glyma.06G168200	0.44	0.2	hypo	CHG	Downstream	hypothetical protein GLYMA_06G168200 [Glycine max]
Glyma.06G171000	0.43	0.19	hypo	CHG	Genebody	ATPase family AAA domain-containing protein 1-A [Glycine soja]
Glyma.06G171000	0.46	0.16	hypo	CG	Genebody	ATPase family AAA domain-containing protein 1-A [Glycine soja]
Glyma.06G173500	0.47	0.19	hypo	CHG	Genebody	PREDICTED: callose synthase 10-like [Glycine max]
Glyma.06G173500	0.47	0.97	hypo	CG	Genebody	PREDICTED: callose synthase 10-like [Glycine max]
Glyma.06G180900	0.47	1	hypo	CG	Upstream	Mediator of RNA polymerase II transcription subunit 25 [Glycine soja]
Glyma.06G180900	0.48	0.15	hypo	CHG	Upstream	Mediator of RNA polymerase II transcription subunit 25 [Glycine soja]
Glyma.06G182600	0.23	0.04	hypo	CHG	Genebody	peroxisomal membrane protein PEX14-like [Glycine max]
Glyma.06G183000	0.31	0.15	hypo	CG	Downstream	PREDICTED: CASP-like protein 4A3 isoform X1 [Glycine max]
Glyma.06G183300	0.46	0.2	hypo	CHG	Genebody	PREDICTED: E3 ubiquitin-protein ligase SIS3-like [Glycine max]
Glyma.06G184400	0.29	0.13	hypo	CHG	Downstream	PREDICTED: probable inactive receptor kinase At2g26730 [Glycine max]
Glyma.06G185000	0.62	0.21	hypo	CHG	Genebody	Pollen-specific protein SF3 [Glycine soja]
Glyma.06G187800	0.29	0.11	hypo	CHG	Downstream	PREDICTED: polynucleotide 5'-hydroxyl-kinase NOL9-like [Glycine max]
Glyma.06G187900	0.29	0.11	hypo	CHG	Upstream	PREDICTED: probable myosin-binding protein 5 [Glycine max]
Glyma.06G190800	0.51	0.24	hypo	CG	Upstream	PREDICTED: probable WRKY transcription factor 61 [Glycine max]
Glyma.06G191300	0.35	0.09	hypo	CG	Genebody	PREDICTED: ABC transporter A family member 2-like [Glycine max]
Glyma.06G191700	0.34	0.77	hypo	CG	Upstream	hypothetical protein GLYMA_06G191700 [Glycine max]
Glyma.06G192400	0.84	0.41	hypo	CHG	Upstream	PREDICTED: pectinesterase 3-like [Glycine max]
Glyma.06G192500	0.84	0.41	hypo	CHG	Downstream	40S ribosomal protein S9-2-like [Glycine max]
Glyma.06G192600	0.4	0.06	hypo	CG	Genebody	PREDICTED: microtubule-associated protein RP/EB family member 1B-like [Glycine max]
Glyma.06G196500	0.93	0.4	hypo	CHG	Genebody	PREDICTED: ATP-dependent DNA helicase PIF1-like, partial [Glycine max]
Glyma.06G196600	0.52	0.21	hypo	CHG	Genebody	PREDICTED: LON peptidase N-terminal domain and RING finger protein 1 isoform X3 [Glycine max]
Glyma.06G197000	0.62	0.27	hypo	CHG	Upstream	PREDICTED: F-box/kelch-repeat protein At3g23880-like [Glycine max]
Glyma.06G197900	0.21	0.95	hypo	CG	Upstream	Auxin-induced protein 5NG4 [Glycine soja]
Glyma.06G197900	0.58	0.07	hypo	CHG	Downstream	Auxin-induced protein 5NG4 [Glycine soja]
Glyma.06G199900	0.54	0.24	hypo	CHG	Downstream	PREDICTED: egg cell-secreted protein 1.2-like [Glycine max]
Glyma.06G202500	0.33	0.96	hypo	CG	Genebody	PREDICTED: activating signal cointegrator 1 complex subunit 3 isoform X1 [Glycine max]
Glyma.06G202500	0.52	0.08	hypo	CHG	Genebody	PREDICTED: activating signal cointegrator 1 complex subunit 3 isoform X1 [Glycine max]
Glyma.06G202800	0.6	0.29	hypo	CG	Upstream	PREDICTED: PLASMODESMATA CALLOSE-BINDING PROTEIN 3 isoform X1 [Glycine max]
Glyma.06G203300	0.52	0	hypo	CG	Genebody	PREDICTED: phosphoserine phosphatase, chloroplastic-like [Glycine max]
Glyma.06G205200	0.22	0.06	hypo	CHG	Upstream	Kinesin heavy chain [Glycine soja]
Glyma.06G205300	0.78	0.35	hypo	CHG	Upstream	alpha/beta-hydrolase superfamily protein [Medicago truncatula]
Glyma.06G205500	0.63	0.3	hypo	CG	Genebody	PREDICTED: COBRA-like protein 4 [Glycine max]
Glyma.06G205600	0.37	0.11	hypo	CHG	Downstream	PREDICTED: UDP-arabinopyranose mutase 3 [Glycine max]
Glyma.06G206800	0.24	0.02	hypo	CHG	Upstream	PREDICTED: WD repeat and HMG-box DNA-binding protein 1-like [Glycine max]
Glyma.06G207000	0.77	0.38	hypo	CHG	Downstream	helicase-like protein [Arabidopsis thaliana]
Glyma.06G207200	0.7	0.3	hypo	CHG	Downstream	Protease 4 [Glycine soja]
Glyma.06G207200	0.89	0.35	hypo	CG	Genebody	Protease 4 [Glycine soja]
Glyma.06G208000	0.69	0.23	hypo	CHG	Upstream	PREDICTED: protein STRICTOSIDINE SYNTHASE-LIKE 11-like isoform X2 [Glycine max]
Glyma.06G210100	0.51	0.17	hypo	CHG	Downstream	PIF1-like helicase [Medicago truncatula]
Glyma.06G211800	0.87	0.42	hypo	CHG	Upstream	polyprotein [Cajanus cajan]
Glyma.06G212500	0.46	0.07	hypo	CHG	Downstream	PREDICTED: probable F-actin-capping protein subunit beta [Glycine max]
Glyma.06G212700	0.2	0	hypo	CHG	Downstream	DDB1- and CUL4-associated factor 4, partial [Glycine soja]
Glyma.06G213600	0.42	0.17	hypo	CHG	Genebody	PREDICTED: radial spoke head 10 homolog B-like isoform X3 [Glycine max]
Glyma.06G213700	0.16	0.34	hypo	CG	Downstream	PREDICTED: ras-related protein Rab-3C-like [Glycine max]
Glyma.06G213700	0.7	0.32	hypo	CHG	Upstream	PREDICTED: ras-related protein Rab-3C-like [Glycine max]
Glyma.06G213900	0.66	0.17	hypo	CHG	Downstream	PREDICTED: zinc finger CCCH domain-containing protein 24-like [Glycine max]
Glyma.06G215000	0.66	0.21	hypo	CHG	Upstream	PREDICTED: probable inactive receptor-like protein kinase At3g56050 [Glycine max]
Glyma.06G215300	0.92	0.41	hypo	CHG	Genebody	PREDICTED: protein NETWORKED 1B-like [Glycine max]
Glyma.06G216800	0.28	0.56	hypo	CG	Upstream	PREDICTED: probable ethanolamine kinase [Glycine max]
Glyma.06G217300	0.45	0.14	hypo	CHG	Downstream	PREDICTED: filament-like plant protein 7 isoform X2 [Glycine max]
Glyma.06G218100	0.32	0.79	hypo	CG	Genebody	serine esterase family protein [Medicago truncatula]
Glyma.06G218100	0.4	0.06	hypo	CHG	Genebody	serine esterase family protein [Medicago truncatula]
Glyma.06G218700	0.03	0.42	hypo	CG	Downstream	ORF 143 (chloroplast) [Glycine max]
Glyma.06G218700	0.62	0.24	hypo	CHG	Upstream	ORF 143 (chloroplast) [Glycine max]
Glyma.06G219200	0.51	0.23	hypo	CHG	Downstream	PREDICTED: probable 26S proteasome regulatory subunit p27 [Glycine max]
Glyma.06G219600	0.34	0.16	hypo	CHG	Downstream	PREDICTED: probable GMP synthase [glutamine-hydrolyzing] [Glycine max]
Glyma.06G219700	0.34	0.16	hypo	CHG	Upstream	hypothetical protein GLYMA_06G219700 [Glycine max]
Glyma.06G220600	0.47	0.15	hypo	CHG	Genebody	ubiquitin-binding WIYLD domain protein [Medicago truncatula]
Glyma.06G221900	0.33	0.16	hypo	CHH	Downstream	heme oxygenase 1, chloroplastic [Glycine max]
Glyma.06G222400	0.46	0.11	hypo	CG	Genebody	PREDICTED: sodium-coupled neutral amino acid transporter 4-like [Glycine max]
Glyma.06G222400	0.46	0.17	hypo	CHG	Genebody	PREDICTED: sodium-coupled neutral amino acid transporter 4-like [Glycine max]
Glyma.06G223300	0.78	0.3	hypo	CHG	Genebody	PREDICTED: histone-lysine N-methyltransferase ASHR3 isoform X3 [Glycine max]
Glyma.06G224100	0.96	0.47	hypo	CHG	Genebody	Serine/threonine-protein kinase 19 [Cajanus cajan]
Glyma.06G225100	0.35	0.14	hypo	CHG	Genebody	PREDICTED: AUGMIN subunit 8-like isoform X2 [Glycine max]
Glyma.06G225100	0.48	0.96	hypo	CG	Genebody	PREDICTED: AUGMIN subunit 8-like isoform X2 [Glycine max]
Glyma.06G225600	0.48	0.15	hypo	CG	Downstream	PREDICTED: translation initiation factor IF-3-like [Glycine max]
Glyma.06G225600	0.52	0.15	hypo	CHG	Genebody	PREDICTED: translation initiation factor IF-3-like [Glycine max]
Glyma.06G225700	0.64	0.27	hypo	CG	Downstream	PREDICTED: eukaryotic translation initiation factor isoform 4G-1-like [Glycine max]
Glyma.06G226000	0.56	0.28	hypo	CG	Upstream	PREDICTED: mitogen-activated protein kinase kinase kinase ANP1-like [Glycine max]
Glyma.06G226400	0.76	0.37	hypo	CHG	Upstream	Activator of 90 kDa heat shock protein ATPase like [Glycine soja]
Glyma.06G226700	0.41	0.11	hypo	CG	Genebody	PREDICTED: probable LRR receptor-like serine/threonine-protein kinase At1g53430 [Glycine max]
Glyma.06G228100	0.63	0.26	hypo	CHG	Downstream	1-aminocyclopropane-1-carboxylate oxidase 4 [Glycine soja]
Glyma.06G229500	0.22	0.04	hypo	CG	Downstream	PREDICTED: ATP-dependent DNA helicase pfh1-like [Glycine max]
Glyma.06G229600	0.37	0.18	hypo	CHG	Downstream	BnaA02g26030D [Brassica napus]
Glyma.06G229800	0.32	0.66	hypo	CG	Upstream	PREDICTED: protein FAR1-RELATED SEQUENCE 5-like [Glycine max]
Glyma.06G229800	0.62	0.25	hypo	CHG	Genebody	PREDICTED: protein FAR1-RELATED SEQUENCE 5-like [Glycine max]
Glyma.06G231600	0.86	0.42	hypo	CHG	Genebody	hypothetical protein GLYMA_06G231600 [Glycine max]
Glyma.06G232000	0.55	0.24	hypo	CHG	Upstream	hypothetical protein GLYMA_06G232000 [Glycine max]
Glyma.06G232700	0.43	0.19	hypo	CHG	Genebody	polyprotein [Cajanus cajan]
Glyma.06G233500	0.92	0.42	hypo	CHG	Downstream	Coatomer subunit gamma [Glycine soja]
Glyma.06G233600	0.3	0.04	hypo	CHG	Genebody	PREDICTED: glutamate receptor 2.9-like [Glycine max]
Glyma.06G234000	0.69	0.32	hypo	CG	Downstream	PREDICTED: glutamate receptor 2.8-like [Glycine max]
Glyma.06G234900	0.45	0.9	hypo	CHG	Upstream	polyprotein [Cajanus cajan]
Glyma.06G235300	0.5	0.24	hypo	CHG	Genebody	Enzymatic polyprotein, partial [Cajanus cajan]
Glyma.06G236400	0.93	0.43	hypo	CHG	Upstream	PREDICTED: ethylene-responsive transcription factor 4-like [Glycine max]
Glyma.06G236600	0.33	0.09	hypo	CHG	Upstream	hypothetical protein GLYMA_06G236600 [Glycine max]
Glyma.06G236700	0.26	0.54	hypo	CHG	Upstream	PREDICTED: pentatricopeptide repeat-containing protein At4g20740-like [Glycine max]
Glyma.06G236700	0.61	0.24	hypo	CG	Upstream	PREDICTED: pentatricopeptide repeat-containing protein At4g20740-like [Glycine max]
Glyma.06G236800	0.26	0.54	hypo	CHG	Upstream	PREDICTED: lon protease homolog, mitochondrial-like [Glycine max]
Glyma.06G236800	0.61	0.24	hypo	CG	Upstream	PREDICTED: lon protease homolog, mitochondrial-like [Glycine max]
Glyma.06G236900	0.26	0.54	hypo	CHG	Upstream	PHD finger protein ING1, partial [Glycine soja]
Glyma.06G236900	0.61	0.24	hypo	CG	Upstream	PHD finger protein ING1, partial [Glycine soja]
Glyma.06G237300	0.82	0.4	hypo	CHG	Downstream	Photosystem II stability/assembly factor HCF136, chloroplastic [Glycine soja]
Glyma.06G237400	0.56	0.12	hypo	CHG	Genebody	Ankyrin-2 [Glycine soja]
Glyma.06G237500	0.56	0.12	hypo	CHG	Downstream	hypothetical protein GLYMA_06G237500 [Glycine max]
Glyma.06G238200	0.35	0.15	hypo	CHG	Upstream	PREDICTED: probable protein phosphatase 2C 39 [Glycine max]
Glyma.06G238400	0.37	0.16	hypo	CG	Upstream	PREDICTED: transcription factor EMB1444-like isoform X1 [Glycine max]
Glyma.06G238500	0.52	0.23	hypo	CHG	Genebody	PREDICTED: 11-oxo-beta-amyrin 30-oxidase-like [Glycine max]
Glyma.06G238600	0.52	0.23	hypo	CHG	Downstream	endonuclease/exonuclease/phosphatase family protein [Medicago truncatula]
Glyma.06G239100	0.37	0.05	hypo	CHG	Genebody	PREDICTED: nuclear pore complex protein NUP214-like [Glycine max]
Glyma.06G239800	0.9	0.44	hypo	CHG	Upstream	Pleckstrin likey domain-containing family A member 8 [Glycine soja]
Glyma.06G241500	0.7	0.34	hypo	CHG	Genebody	PREDICTED: protein pleiotropic regulatory locus 1 [Cicer arietinum]
Glyma.06G241600	0.7	0.34	hypo	CHG	Upstream	PREDICTED: ankyrin repeat-containing protein At5g02620-like [Glycine max]
Glyma.06G242200	0.77	0.38	hypo	CHG	Genebody	transcription factor [Glycine max]
Glyma.06G242900	0.23	0.07	hypo	CHG	Downstream	Metallothionein-like protein type 3 [Glycine soja]
Glyma.06G242900	0.41	0.85	hypo	CG	Downstream	Metallothionein-like protein type 3 [Glycine soja]
Glyma.06G243100	0.43	0.2	hypo	CHG	Genebody	Ubiquitin [Medicago truncatula]
Glyma.06G243100	0.48	1	hypo	CG	Genebody	Ubiquitin [Medicago truncatula]
Glyma.06G243300	0.02	0.37	hypo	CHG	Downstream	PREDICTED: probable ubiquitin-conjugating enzyme E2 25 [Glycine max]
Glyma.06G243300	0.49	0.24	hypo	CG	Upstream	PREDICTED: probable ubiquitin-conjugating enzyme E2 25 [Glycine max]
Glyma.06G243800	0.21	0.54	hypo	CHG	Upstream	PREDICTED: probable leucine-rich repeat receptor-like serine/threonine-protein kinase At3g14840 [Vigna angularis]
Glyma.06G243800	0.51	0.06	hypo	CG	Genebody	PREDICTED: probable leucine-rich repeat receptor-like serine/threonine-protein kinase At3g14840 [Vigna angularis]
Glyma.06G245900	0.21	0.08	hypo	CG	Genebody	hypothetical protein GLYMA_06G245900 [Glycine max]
Glyma.06G245900	0.25	0.53	hypo	CHG	Downstream	hypothetical protein GLYMA_06G245900 [Glycine max]
Glyma.06G246000	0.87	0.42	hypo	CHG	Downstream	PREDICTED: WAT1-related protein At5g07050-like [Glycine max]
Glyma.06G246900	0.7	0.29	hypo	CHG	Genebody	Protein FAR1-RELATED SEQUENCE 5, partial [Cajanus cajan]
Glyma.06G247000	0.7	0.29	hypo	CHG	Downstream	Protein FAR1-RELATED SEQUENCE 5 [Cajanus cajan]
Glyma.06G247700	0.38	0.15	hypo	CHG	Upstream	fiber protein Fb34 [Phaseolus vulgaris]
Glyma.06G247800	0.38	0.15	hypo	CHG	Upstream	Cyclin-dependent kinase G-2 [Cajanus cajan]
Glyma.06G248300	0.76	0.37	hypo	CHG	Downstream	PREDICTED: RPM1-interacting protein 4 [Glycine max]
Glyma.06G248800	0.62	0.26	hypo	CG	Upstream	PREDICTED: ABC transporter G family member 9-like [Glycine max]
Glyma.06G250300	0.66	0.19	hypo	CG	Downstream	PREDICTED: protein ULTRAPETALA 2-like [Glycine max]
Glyma.06G250900	0.24	0.53	hypo	CHG	Upstream	Protein ULTRAPETALA 2, partial [Glycine soja]
Glyma.06G251000	0.76	0.37	hypo	CHG	Genebody	Protein ULTRAPETALA 2 [Glycine soja]
Glyma.06G251100	0.54	0.25	hypo	CHG	Genebody	PREDICTED: RNA-binding protein 39 [Cicer arietinum]
Glyma.06G251300	0.51	0.25	hypo	CHG	Upstream	Protein ULTRAPETALA 2, partial [Glycine soja]
Glyma.06G251500	0.4	0.15	hypo	CHG	Upstream	Protein ULTRAPETALA 2 [Glycine soja]
Glyma.06G251600	0.28	0.12	hypo	CHG	Genebody	Protein ULTRAPETALA 2, partial [Glycine soja]
Glyma.06G251700	0.35	0.16	hypo	CHG	Upstream	Protein ULTRAPETALA 2, partial [Glycine soja]
Glyma.06G252000	0.27	0.67	hypo	CHG	Upstream	Protein ULTRAPETALA 2, partial [Glycine soja]
Glyma.06G252100	0.27	0.11	hypo	CHG	Upstream	Protein ULTRAPETALA 2, partial [Glycine soja]
Glyma.06G252200	0.27	0.01	hypo	CHG	Downstream	Protein ULTRAPETALA 2, partial [Glycine soja]
Glyma.06G252300	0.16	0.33	hypo	CHG	Upstream	N-alpha-acetyltransferase 16, NatA auxiliary subunit [Glycine soja]
Glyma.06G252700	0.32	0.71	hypo	CHG	Upstream	N-alpha-acetyltransferase 16, NatA auxiliary subunit [Glycine soja]
Glyma.06G253200	0.54	0.26	hypo	CHG	Upstream	2-hydroxyacyl-CoA lyase, partial [Glycine soja]
Glyma.06G253300	0.82	0.41	hypo	CHG	Upstream	hypothetical protein GLYMA_06G253300 [Glycine max]
Glyma.06G253400	0.82	0.41	hypo	CHG	Downstream	Linoleate 9S-lipoxygenase-4 [Glycine soja]
Glyma.06G253500	0.73	0.35	hypo	CHG	Downstream	Protein ULTRAPETALA 2, partial [Glycine soja]
Glyma.06G253700	0.34	0.05	hypo	CHG	Genebody	PREDICTED: transmembrane protein 184 homolog DDB_G0279555 isoform X4 [Glycine max]
Glyma.06G253800	0.61	0.26	hypo	CHG	Upstream	PREDICTED: uncharacterized protein LOC100814017 [Glycine max]
Glyma.06G253800	0.77	0.35	hypo	CG	Upstream	PREDICTED: uncharacterized protein LOC100814017 [Glycine max]
Glyma.06G254500	0.02	0.23	hypo	CHG	Genebody	PREDICTED: myosin-2-like isoform X2 [Glycine max]
Glyma.06G254500	0.82	0.39	hypo	CG	Genebody	PREDICTED: myosin-2-like isoform X2 [Glycine max]
Glyma.06G257600	0.78	0.26	hypo	CHG	Genebody	E3 ubiquitin-protein ligase RNF133 [Glycine soja]
Glyma.06G258200	0.56	0.2	hypo	CG	Downstream	PREDICTED: G-type lectin S-receptor-like serine/threonine-protein kinase At4g27290 isoform X1 [Glycine max]
Glyma.06G260500	0.59	0.13	hypo	CHG	Genebody	PREDICTED: TMV resistance protein N-like [Vigna radiata var. radiata] [Vigna radiata]
Glyma.06G260600	0.74	0.3	hypo	CHG	Downstream	Retrovirus-related Pol polyprotein from transposon TNT 1-94 [Cajanus cajan]
Glyma.06G261800	0.86	0.4	hypo	CG	Genebody	PREDICTED: G-type lectin S-receptor-like serine/threonine-protein kinase At4g27290 [Glycine max]
Glyma.06G262100	0.38	0.86	hypo	CG	Downstream	PREDICTED: G-type lectin S-receptor-like serine/threonine-protein kinase At4g27290 [Glycine max]
Glyma.06G262100	0.55	0.2	hypo	CHG	Genebody	PREDICTED: G-type lectin S-receptor-like serine/threonine-protein kinase At4g27290 [Glycine max]
Glyma.06G262400	0.75	0.31	hypo	CHG	Genebody	Receptor-like serine/threonine-protein kinase SD1-8 [Glycine soja]
Glyma.06G263300	0.7	0.21	hypo	CHG	Upstream	spindle pole body component protein [Gossypium arboreum]
Glyma.06G263500	0.34	0.12	hypo	CHG	Upstream	PREDICTED: TMV resistance protein N-like [Glycine max]
Glyma.06G263500	0.41	0.16	hypo	CG	Genebody	PREDICTED: TMV resistance protein N-like [Glycine max]
Glyma.06G263600	0.3	0.07	hypo	CHG	Downstream	TMV resistance protein N [Glycine soja]
Glyma.06G263700	0.72	0.33	hypo	CHG	Upstream	PREDICTED: probable disease resistance protein RPP1 [Glycine max]
Glyma.06G265400	0.22	0.04	hypo	CG	Genebody	PREDICTED: disease resistance protein TAO1-like isoform X1 [Glycine max]
Glyma.06G265500	0.24	0.54	hypo	CG	Downstream	PREDICTED: scarecrow-like protein 21 [Glycine max]
Glyma.06G265500	0.58	0.28	hypo	CHG	Downstream	PREDICTED: scarecrow-like protein 21 [Glycine max]
Glyma.06G266300	0.42	0.18	hypo	CHG	Downstream	hypothetical protein GLYMA_06G266300 [Glycine max]
Glyma.06G266400	0.42	0.18	hypo	CHG	Genebody	hypothetical protein GLYMA_06G266400 [Glycine max]
Glyma.06G266500	0.39	0.17	hypo	CG	Genebody	PREDICTED: kinesin-3-like [Glycine max]
Glyma.06G266600	0.39	0.17	hypo	CG	Upstream	hypothetical protein GLYMA_06G266600 [Glycine max]
Glyma.06G266900	0.27	0.59	hypo	CG	Downstream	PREDICTED: probable galacturonosyltransferase 12 [Glycine max]
Glyma.06G266900	0.36	0.07	hypo	CHG	Downstream	PREDICTED: probable galacturonosyltransferase 12 [Glycine max]
Glyma.06G268200	0.24	0	hypo	CHG	Upstream	PREDICTED: tubulin alpha-3 chain-like [Glycine max]
Glyma.06G268300	0.24	0	hypo	CHG	Upstream	PREDICTED: 10 kDa heat shock protein, mitochondrial-like [Glycine max]
Glyma.06G268800	0.21	0.03	hypo	CHG	Genebody	PREDICTED: pentatricopeptide repeat-containing protein At4g04790, mitochondrial-like isoform X1 [Glycine max]
Glyma.06G268800	0.27	0.71	hypo	CG	Genebody	PREDICTED: pentatricopeptide repeat-containing protein At4g04790, mitochondrial-like isoform X1 [Glycine max]
Glyma.06G270600	0.69	0.32	hypo	CHG	Downstream	PREDICTED: protein ROOT PRIMORDIUM DEFECTIVE 1-like isoform X3 [Glycine max]
Glyma.06G270700	0.69	0.32	hypo	CHG	Genebody	Polyphosphatidylinositol phosphatase INP53 [Gossypium arboreum]
Glyma.06G272100	0.34	0.17	hypo	CHG	Downstream	PREDICTED: defensin-like protein 155 [Gossypium arboreum]
Glyma.06G272300	0.73	0.34	hypo	CHG	Upstream	NADH dehydrogenase [ubiquinone] 1 alpha subcomplex subunit 2 [Glycine soja]
Glyma.06G272700	0.21	0	hypo	CHG	Genebody	PREDICTED: senescence-specific cysteine protease SAG39-like [Glycine max]
Glyma.06G273000	0.21	0	hypo	CHG	Downstream	PREDICTED: zingipain-2-like [Glycine max]
Glyma.06G274400	0.86	0.42	hypo	CHG	Downstream	Enzymatic polyprotein [Cajanus cajan]
Glyma.06G275400	0.22	0.04	hypo	CHG	Upstream	PREDICTED: protein CAJ1-like isoform X1 [Glycine max]
Glyma.06G276300	0.45	0.18	hypo	CHG	Upstream	PREDICTED: multiprotein-bridging factor 1a-like [Glycine max]
Glyma.06G276600	0.27	0.09	hypo	CHG	Upstream	hypothetical protein GLYMA_06G276600 [Glycine max]
Glyma.06G276600	0.35	0.15	hypo	CG	Upstream	hypothetical protein GLYMA_06G276600 [Glycine max]
Glyma.06G277100	0.24	0.06	hypo	CHG	Downstream	Endoglucanase 4 [Glycine soja]
Glyma.06G278200	0.78	0.39	hypo	CHG	Genebody	PREDICTED: senescence-specific cysteine protease SAG39-like [Glycine max]
Glyma.06G279400	0.36	0.07	hypo	CG	Downstream	PREDICTED: auxin-induced protein 10A5-like [Glycine max]
Glyma.06G279500	0.36	0.07	hypo	CG	Upstream	orf 6B [Glycine max]
Glyma.06G279600	0.36	0.07	hypo	CG	Upstream	PREDICTED: auxin-induced protein 15A-like [Glycine max]
Glyma.06G279700	0.36	0.07	hypo	CG	Downstream	PREDICTED: auxin-induced protein X10A-like [Glycine max]
Glyma.06G280100	0.55	0.26	hypo	CHG	Upstream	PREDICTED: senescence-specific cysteine protease SAG39-like [Glycine max]
Glyma.06G280200	0.32	0.76	hypo	CHG	Upstream	PREDICTED: auxin-induced protein 15A [Glycine max]
Glyma.06G280300	0.47	0.17	hypo	CHG	Upstream	PREDICTED: auxin-induced protein 6B-like [Glycine max]
Glyma.06G282000	0.33	0.15	hypo	CG	Downstream	orf 6B [Glycine max]
Glyma.06G282100	0.33	0.15	hypo	CG	Genebody	PREDICTED: auxin-induced protein 10A5 [Glycine max]
Glyma.06G282200	0.33	0.15	hypo	CG	Upstream	orf X15 [Glycine max]
Glyma.06G282300	0.33	0.15	hypo	CG	Downstream	PREDICTED: senescence-specific cysteine protease SAG39-like [Glycine max]
Glyma.06G282400	0.41	0.2	hypo	CG	Upstream	PREDICTED: auxin-induced protein 6B-like [Glycine max]
Glyma.06G282500	0.41	0.2	hypo	CG	Upstream	PREDICTED: auxin-induced protein X10A [Glycine max]
Glyma.06G282600	0.41	0.2	hypo	CG	Downstream	PREDICTED: auxin-induced protein 15A [Glycine max]
Glyma.06G282700	0.31	0.16	hypo	CG	Upstream	orf 6B [Glycine max]
Glyma.06G285200	0.29	0.09	hypo	CG	Upstream	PREDICTED: GTP-binding protein TypA/BipA homolog [Glycine max]
Glyma.06G287900	0.77	0.3	hypo	CHG	Upstream	PREDICTED: oxidation resistance protein 1-like [Glycine max]
Glyma.06G288900	0.47	0.94	hypo	CG	Genebody	homeodomain transcriptional regulator [Medicago truncatula]
Glyma.06G288900	0.66	0.25	hypo	CHG	Downstream	homeodomain transcriptional regulator [Medicago truncatula]
Glyma.06G289000	0.27	0	hypo	CG	Genebody	PREDICTED: dnaJ protein homolog 1-like [Glycine max]
Glyma.06G289100	0.55	0.25	hypo	CHG	Upstream	Enzymatic polyprotein, partial [Cajanus cajan]
Glyma.06G290600	0.38	0.12	hypo	CG	Upstream	ADP,ATP carrier protein 3, mitochondrial [Glycine soja]
Glyma.06G290800	0.55	0.24	hypo	CG	Genebody	PREDICTED: transmembrane E3 ubiquitin-protein ligase 1-like [Glycine max]
Glyma.06G296200	0.39	0	hypo	CG	Genebody	PREDICTED: probable protein phosphatase 2C 52 [Glycine max]
Glyma.06G301500	0.81	0.37	hypo	CG	Upstream	beta-amylase [Glycine max]
Glyma.06G306000	0.78	0.38	hypo	CG	Upstream	PREDICTED: probable beta-1,3-galactosyltransferase 2 [Glycine max]
Glyma.06G306300	0.24	0.1	hypo	CG	Genebody	ATG8d protein [Glycine max]
Glyma.06G307800	0.3	0.08	hypo	CHG	Genebody	PREDICTED: protein usf [Glycine max]
Glyma.06G307800	0.44	0.9	hypo	CG	Upstream	PREDICTED: protein usf [Glycine max]
Glyma.06G311100	0.74	0.32	hypo	CG	Upstream	PREDICTED: disease resistance protein RPM1-like [Glycine max]
Glyma.06G311300	0.74	0.32	hypo	CG	Downstream	hypothetical protein GLYMA_06G311300 [Glycine max]
Glyma.06G311400	0.74	0.32	hypo	CG	Genebody	PREDICTED: dr1-associated corepressor homolog [Glycine max]
Glyma.06G312600	0.56	0.28	hypo	CG	Genebody	PREDICTED: probable serine/threonine-protein kinase RLCKVII [Glycine max]
Glyma.06G313000	0.41	0.14	hypo	CHG	Genebody	Polycomb complex protein BMI-1 [Glycine soja]
Glyma.06G313000	0.49	1	hypo	CG	Genebody	Polycomb complex protein BMI-1 [Glycine soja]
Glyma.06G313100	0.47	0.23	hypo	CHG	Downstream	Serine carboxypeptidase-like 34 [Glycine soja]
Glyma.06G313100	0.65	0.24	hypo	CG	Upstream	Serine carboxypeptidase-like 34 [Glycine soja]
Glyma.06G313500	0.28	0.1	hypo	CHG	Upstream	PREDICTED: protein ZINC INDUCED FACILITATOR-LIKE 1-like isoform X1 [Glycine max]
Glyma.06G314900	0.42	0.05	hypo	CG	Upstream	PREDICTED: serrate RNA effector molecule-like isoform X1 [Glycine max]
Glyma.06G315000	0.42	0.05	hypo	CG	Downstream	hypothetical protein GLYMA_06G315000 [Glycine max]
Glyma.06G316400	0.58	0.21	hypo	CHG	Downstream	PREDICTED: histone acetyltransferase of the MYST family 1-like [Glycine max]
Glyma.06G319500	0.25	0.05	hypo	CG	Upstream	PREDICTED: probable glucan 1,3-beta-glucosidase A [Glycine max]
Glyma.06G324500	0.41	0.06	hypo	CHG	Upstream	PREDICTED: regulator of nonsense transcripts UPF3-like isoform X4 [Glycine max]
Glyma.06G325600	0.31	0.15	hypo	CG	Upstream	PREDICTED: lysine-specific demethylase JMJ25-like isoform X4 [Glycine max]
Glyma.06G325800	0.31	0.15	hypo	CG	Upstream	hypothetical protein GLYMA_06G325800 [Glycine max]
Glyma.07G000300	0.72	0.34	hypo	CHG	Downstream	O-acyltransferase WSD1-like [Glycine max]
Glyma.07G000600	0.31	0.74	hypo	CG	Upstream	Transmembrane and coiled-coil domains protein 1 [Glycine soja]
Glyma.07G000600	0.7	0.33	hypo	CHG	Genebody	Transmembrane and coiled-coil domains protein 1 [Glycine soja]
Glyma.07G000700	0.31	0.74	hypo	CG	Genebody	PREDICTED: vinorine synthase-like [Glycine max]
Glyma.07G000700	0.7	0.33	hypo	CHG	Downstream	PREDICTED: vinorine synthase-like [Glycine max]
Glyma.07G002100	0.45	0.15	hypo	CG	Genebody	PREDICTED: probable plastid-lipid-associated protein 10, chloroplastic [Glycine max]
Glyma.07G002200	0.45	0.15	hypo	CG	Downstream	26S protease regulatory subunit 8 like A [Glycine soja]
Glyma.07G004200	0.39	0.05	hypo	CHG	Genebody	DUF246 domain-containing protein [Glycine soja]
Glyma.07G004500	0.24	0.12	hypo	CG	Upstream	PREDICTED: ras-related protein Rab7 [Arachis duranensis]
Glyma.07G009600	0.69	0.23	hypo	CG	Upstream	PREDICTED: chaperonin CPN60-like 2, mitochondrial [Glycine max]
Glyma.07G009700	0.69	0.23	hypo	CG	Downstream	PREDICTED: protein YLS9-like [Glycine max]
Glyma.07G013800	0.74	0.35	hypo	CG	Upstream	PREDICTED: glucose-6-phosphate 1-dehydrogenase, chloroplastic-like [Glycine max]
Glyma.07G014300	0.75	0.37	hypo	CG	Genebody	PREDICTED: ATP-dependent 6-phosphofructokinase 3-like [Glycine max]
Glyma.07G020300	0.5	0.24	hypo	CG	Genebody	PREDICTED: flowering locus K homology domain-like [Glycine max]
Glyma.07G024900	0.37	0.15	hypo	CHG	Upstream	hypothetical protein GLYMA_07G024900 [Glycine max]
Glyma.07G025000	0.37	0.15	hypo	CHG	Upstream	PREDICTED: probable cyclic nucleotide-gated ion channel 20, chloroplastic isoform X1 [Glycine max]
Glyma.07G025900	0.55	0.22	hypo	CHG	Upstream	PREDICTED: plasma membrane ATPase 4-like [Glycine max]
Glyma.07G026400	0.54	0.2	hypo	CG	Genebody	30S ribosomal protein S15 [Glycine soja]
Glyma.07G026500	0.51	0.22	hypo	CG	Genebody	BnaA07g35470D [Brassica napus]
Glyma.07G029500	0.55	0.27	hypo	CG	Upstream	ubiquitin system component CUE protein [Medicago truncatula]
Glyma.07G029600	0.55	0.27	hypo	CG	Downstream	PREDICTED: PTI1-like tyrosine-protein kinase At3g15890 isoform X1 [Glycine max]
Glyma.07G034300	0.16	0.6	hypo	CHG	Downstream	PREDICTED: N-alpha-acetyltransferase 16, NatA auxiliary subunit-like isoform X2 [Glycine max]
Glyma.07G034300	0.9	0.42	hypo	CG	Genebody	PREDICTED: N-alpha-acetyltransferase 16, NatA auxiliary subunit-like isoform X2 [Glycine max]
Glyma.07G035000	0.55	0.18	hypo	CG	Upstream	Dihydrolipoyllysine-residue acetyltransferase component 3 of pyruvate dehydrogenase complex, mitochondrial [Glycine soja]
Glyma.07G035900	0.47	0.22	hypo	CHG	Upstream	PREDICTED: solute carrier family 25 member 44-like [Glycine max]
Glyma.07G045300	0.32	0.13	hypo	CG	Downstream	PREDICTED: translation initiation factor eIF-2B subunit alpha-like [Glycine max]
Glyma.07G045500	0.38	0.11	hypo	CHG	Upstream	PREDICTED: protein LURP-one-related 11-like [Glycine max]
Glyma.07G049900	0.46	0.14	hypo	CG	Downstream	granule-bound starch synthase [Glycine max]
Glyma.07G050000	0.46	0.14	hypo	CG	Downstream	PREDICTED: RNA-binding protein 24-like isoform X1 [Glycine max]
Glyma.07G052600	0.5	0.23	hypo	CG	Upstream	PREDICTED: enhancer of mRNA-decapping protein 1-like [Vigna radiata var. radiata] [Vigna radiata]
Glyma.07G065600	0.39	0.13	hypo	CHG	Genebody	Rpp4C1 [Medicago truncatula]
Glyma.07G065600	0.41	0.84	hypo	CG	Genebody	Rpp4C1 [Medicago truncatula]
Glyma.07G066400	0.4	0.15	hypo	CG	Upstream	Ubiquinone biosynthesis protein COQ4 like, mitochondrial [Glycine soja]
Glyma.07G066400	0.43	0.14	hypo	CHG	Upstream	Ubiquinone biosynthesis protein COQ4 like, mitochondrial [Glycine soja]
Glyma.07G066500	0.4	0.15	hypo	CG	Genebody	PREDICTED: protein BPS1, chloroplastic-like [Cicer arietinum]
Glyma.07G066500	0.43	0.14	hypo	CHG	Genebody	PREDICTED: protein BPS1, chloroplastic-like [Cicer arietinum]
Glyma.07G067300	0.48	0.1	hypo	CHG	Downstream	UDP-glucosyltransferase family protein [Medicago truncatula]
Glyma.07G073900	0.41	0.2	hypo	CHG	Downstream	(+)-neomenthol dehydrogenase [Glycine soja]
Glyma.07G076700	0.18	0.49	hypo	CG	Genebody	PREDICTED: shaggy-related protein kinase theta-like [Glycine max]
Glyma.07G076700	0.61	0.28	hypo	CHH	Downstream	PREDICTED: shaggy-related protein kinase theta-like [Glycine max]
Glyma.07G076900	0.57	0.18	hypo	CHG	Genebody	PREDICTED: ATP-dependent DNA helicase RRM3-like [Arachis ipaensis]
Glyma.07G078700	0.69	0.31	hypo	CG	Upstream	PREDICTED: probable xyloglucan endotransglucosylase/hydrolase protein [Vigna angularis]
Glyma.07G080900	0.36	0.1	hypo	CG	Downstream	PREDICTED: MADS-box protein SOC1-like isoform X1 [Glycine max]
Glyma.07G083000	0.71	0.34	hypo	CG	Upstream	PREDICTED: geraniol 8-hydroxylase-like [Glycine max]
Glyma.07G084400	0.41	0.2	hypo	CG	Genebody	PREDICTED: probable plastidic glucose transporter 2 isoform X2 [Glycine max]
Glyma.07G085100	0.22	0.01	hypo	CHG	Genebody	PREDICTED: probable protein ABIL5 [Glycine max]
Glyma.07G089700	0.31	0.07	hypo	CHG	Genebody	PREDICTED: cytochrome P450 CYP736A12-like [Glycine max]
Glyma.07G089700	0.63	0.28	hypo	CG	Genebody	PREDICTED: cytochrome P450 CYP736A12-like [Glycine max]
Glyma.07G092400	0.93	0.35	hypo	CG	Genebody	PREDICTED: synaptotagmin-4-like [Glycine max]
Glyma.07G092600	0.28	0.02	hypo	CHG	Genebody	plant/T32G24-2 protein [Medicago truncatula]
Glyma.07G095200	0.64	0.3	hypo	CHG	Genebody	PREDICTED: probable receptor-like protein kinase At1g67000 isoform X2 [Glycine max]
Glyma.07G096400	0.2	0.04	hypo	CHG	Genebody	DUF789 family protein [Medicago truncatula]
Glyma.07G098100	0.47	0.19	hypo	CHG	Genebody	methyltransferase small domain protein [Arabidopsis thaliana]
Glyma.07G098300	0.63	0.26	hypo	CHG	Upstream	DUF241 domain protein [Medicago truncatula]
Glyma.07G099500	0.29	0.1	hypo	CHG	Upstream	late embryogenesis abundant protein [Medicago truncatula]
Glyma.07G100300	0.51	0.13	hypo	CHG	Genebody	pentatricopeptide (PPR) repeat protein [Medicago truncatula]
Glyma.07G102600	0.21	0	hypo	CHG	Genebody	PREDICTED: nucleolar protein 56-like [Glycine max]
Glyma.07G102600	0.88	0.36	hypo	CG	Genebody	PREDICTED: nucleolar protein 56-like [Glycine max]
Glyma.07G103000	0.35	0.72	hypo	CHG	Genebody	D-tagatose-1,6-bisphosphate aldolase subunit gatY, partial [Cajanus cajan]
Glyma.07G103000	0.5	0.21	hypo	CG	Genebody	D-tagatose-1,6-bisphosphate aldolase subunit gatY, partial [Cajanus cajan]
Glyma.07G103300	0.51	0.22	hypo	CHG	Upstream	Lipid transfer-like protein VAS [Glycine soja]
Glyma.07G104900	0.23	0.56	hypo	CG	Upstream	Helicase SEN1 [Glycine soja]
Glyma.07G104900	0.71	0.35	hypo	CHG	Upstream	Helicase SEN1 [Glycine soja]
Glyma.07G105000	0.63	0.19	hypo	CHG	Upstream	PREDICTED: DNA replication complex GINS protein PSF1-like [Glycine max]
Glyma.07G109300	0.58	0.19	hypo	CHG	Genebody	Retrovirus-related Pol polyprotein from transposon TNT 1-94 [Cajanus cajan]
Glyma.07G109900	0.55	0.21	hypo	CG	Upstream	alpha/beta hydrolase family protein [Medicago truncatula]
Glyma.07G111100	0.95	0.42	hypo	CHG	Genebody	PREDICTED: UPF0481 protein At3g47200-like [Glycine max]
Glyma.07G111400	0.54	0.06	hypo	CG	Genebody	PREDICTED: UPF0481 protein At3g47200-like [Glycine max]
Glyma.07G112200	0.48	1	hypo	CG	Genebody	LMBR1 domain-containing protein 2 like A [Glycine soja]
Glyma.07G112200	0.49	1	hypo	CHG	Upstream	LMBR1 domain-containing protein 2 like A [Glycine soja]
Glyma.07G113000	0.68	0.31	hypo	CHG	Genebody	PREDICTED: protein app1-like [Vigna radiata var. radiata] [Vigna radiata]
Glyma.07G114800	0.48	0.17	hypo	CG	Upstream	Ras-related protein RABD2a [Glycine soja]
Glyma.07G115100	0.47	0.16	hypo	CHG	Downstream	hypothetical protein GLYMA_07G115100 [Glycine max]
Glyma.07G115300	0.78	0.34	hypo	CHG	Genebody	UPF0483 protein AGAP003155-like protein [Glycine soja]
Glyma.07G115700	0.7	0.33	hypo	CG	Genebody	PREDICTED: protein mago nashi homolog [Vigna radiata var. radiata] [Vigna radiata]
Glyma.07G117600	0.31	0.04	hypo	CHG	Upstream	PREDICTED: transcription factor bHLH25-like [Glycine max]
Glyma.07G119900	0.42	0.95	hypo	CG	Genebody	PREDICTED: transforming growth factor-beta receptor-associated protein 1 homolog isoform X1 [Glycine max]
Glyma.07G119900	0.48	0.21	hypo	CHG	Genebody	PREDICTED: transforming growth factor-beta receptor-associated protein 1 homolog isoform X1 [Glycine max]
Glyma.07G120000	0.42	0.95	hypo	CG	Upstream	Transcription factor PIF1 [Glycine soja]
Glyma.07G120000	0.48	0.21	hypo	CHG	Upstream	Transcription factor PIF1 [Glycine soja]
Glyma.07G120400	0.64	0.16	hypo	CHG	Genebody	20 kDa chaperonin, chloroplastic [Glycine soja]
Glyma.07G122600	0.26	0.06	hypo	CHG	Genebody	PREDICTED: protein CutA 1, chloroplastic isoform X2 [Vigna radiata var. radiata] [Vigna radiata]
Glyma.07G123700	0.74	0.32	hypo	CHG	Genebody	PREDICTED: replication protein A 70 kDa DNA-binding subunit C-like [Glycine max]
Glyma.07G123800	0.74	0.32	hypo	CHG	Upstream	core-2/I-branching enzyme [Medicago truncatula]
Glyma.07G123900	0.45	0.91	hypo	CHG	Upstream	PREDICTED: protein SCAI-like [Glycine max]
Glyma.07G123900	0.71	0.34	hypo	CG	Genebody	PREDICTED: protein SCAI-like [Glycine max]
Glyma.07G125700	0.27	0.1	hypo	CG	Upstream	PREDICTED: profilin-4-like [Glycine max]
Glyma.07G129300	0.27	0.06	hypo	CHG	Upstream	PREDICTED: cytidine deaminase 1 [Glycine max]
Glyma.07G130100	0.25	0.06	hypo	CG	Downstream	PREDICTED: LOW QUALITY PROTEIN: sodium transporter HKT1-like [Glycine max]
Glyma.07G130400	0.34	0.15	hypo	CG	Upstream	Auxin response factor 5 [Glycine soja]
Glyma.07G131200	0.44	0.19	hypo	CHG	Upstream	PREDICTED: DNA-directed RNA polymerase III subunit RPC10-like [Glycine max]
Glyma.07G132400	0.44	0.22	hypo	CHG	Upstream	PREDICTED: phantastica transcription factor a isoform X1 [Glycine max]
Glyma.07G132600	0.32	0.08	hypo	CHG	Genebody	PREDICTED: expansin-A4 [Glycine max]
Glyma.07G132700	0.32	0.08	hypo	CHG	Upstream	hypothetical protein GLYMA_07G132700 [Glycine max]
Glyma.07G136200	0.35	0.11	hypo	CHG	Genebody	PREDICTED: tropinone reductase homolog At5g06060-like [Glycine max]
Glyma.07G136300	0.35	0.11	hypo	CHG	Upstream	hypothetical protein GLYMA_07G136300 [Glycine max]
Glyma.07G136300	0.46	0.93	hypo	CG	Genebody	hypothetical protein GLYMA_07G136300 [Glycine max]
Glyma.07G137800	0.78	0.38	hypo	CHG	Upstream	DUF674 family protein [Medicago truncatula]
Glyma.07G139100	0.5	0.18	hypo	CG	Upstream	PREDICTED: protein NRT1/ PTR FAMILY 5.6-like [Glycine max]
Glyma.07G141400	0.34	0.69	hypo	CG	Upstream	LRR receptor-like serine/threonine-protein kinase GSO2 [Cajanus cajan]
Glyma.07G141500	0.63	0.31	hypo	CHG	Genebody	Lipid transfer protein [Medicago truncatula]
Glyma.07G142300	0.26	0.1	hypo	CG	Upstream	RING/FYVE/PHD zinc finger protein [Medicago truncatula]
Glyma.07G143500	0.45	0.17	hypo	CG	Genebody	PREDICTED: LRR receptor-like serine/threonine-protein kinase GSO1 [Glycine max]
Glyma.07G143800	0.38	0.12	hypo	CG	Upstream	Photosystem I P700 chlorophyll a apoprotein A1 [Glycine soja]
Glyma.07G144200	0.27	0.09	hypo	CG	Upstream	PREDICTED: mitochondrial uncoupling protein 1-like [Glycine max]
Glyma.07G145600	0.28	0.08	hypo	CHG	Upstream	AT-rich interactive domain-containing protein 1 [Glycine soja]
Glyma.07G145600	0.69	0.33	hypo	CG	Genebody	AT-rich interactive domain-containing protein 1 [Glycine soja]
Glyma.07G146100	0.23	0.08	hypo	CHG	Upstream	BnaC02g38090D [Brassica napus]
Glyma.07G146200	0.23	0.08	hypo	CHG	Upstream	Retrovirus-related Pol polyprotein from transposon TNT 1-94 [Cajanus cajan]
Glyma.07G146400	0.27	0.11	hypo	CHH	Downstream	PREDICTED: sulfoquinovosyl transferase SQD2-like isoform X1 [Glycine max]
Glyma.07G146600	0.43	0.86	hypo	CHG	Upstream	PREDICTED: protein NRT1/ PTR FAMILY 5.5 [Glycine max]
Glyma.07G147400	0.25	0.09	hypo	CG	Upstream	PREDICTED: pentatricopeptide repeat-containing protein At4g28010 [Glycine max]
Glyma.07G147500	0.25	0.09	hypo	CG	Upstream	hypothetical protein glysoja_031321 [Glycine soja]
Glyma.07G147600	0.25	0.09	hypo	CG	Downstream	PREDICTED: lactosylceramide 4-alpha-galactosyltransferase [Vigna angularis]
Glyma.07G149400	0.5	0.23	hypo	CHG	Downstream	PREDICTED: alcohol dehydrogenase-like 4 [Glycine max]
Glyma.07G150100	0.64	0.28	hypo	CG	Genebody	PREDICTED: testis-expressed sequence 10 protein [Cicer arietinum]
Glyma.07G151400	0.46	0.17	hypo	CG	Genebody	Syntaxin-binding protein 5, partial [Cajanus cajan]
Glyma.07G151700	0.33	0.07	hypo	CG	Genebody	PREDICTED: phosphoinositide phosphatase SAC8 isoform X1 [Glycine max]
Glyma.07G152300	0.23	0.01	hypo	CHG	Genebody	Chlorophyll synthase, chloroplastic [Glycine soja]
Glyma.07G152700	0.33	0.1	hypo	CHG	Upstream	PREDICTED: ERBB-3 BINDING PROTEIN 1 [Glycine max]
Glyma.07G153100	0.61	0.21	hypo	CG	Downstream	PREDICTED: pyruvate decarboxylase 2 [Glycine max]
Glyma.07G153300	1	0.46	hypo	CHG	Upstream	Receptor-like protein 12 [Glycine soja]
Glyma.07G153400	0.51	0.24	hypo	CHG	Upstream	DUF616 family protein [Medicago truncatula]
Glyma.07G157400	0.4	0.84	hypo	CG	Genebody	PREDICTED: histone-lysine N-methyltransferase family member SUVH9-like [Glycine max]
Glyma.07G157400	0.75	0.31	hypo	CHG	Genebody	PREDICTED: histone-lysine N-methyltransferase family member SUVH9-like [Glycine max]
Glyma.07G157500	0.75	0.31	hypo	CHG	Genebody	hAT family dimerization domain-containing protein [Arabidopsis thaliana]
Glyma.07G159100	0.49	0.13	hypo	CHG	Upstream	cysteine/histidine-rich C1 domain protein [Medicago truncatula]
Glyma.07G160100	0.35	0.17	hypo	CHG	Genebody	Glutaminase [Gossypium arboreum]
Glyma.07G161700	0.38	0.06	hypo	CHG	Downstream	PREDICTED: protein TIC 20-IV, chloroplastic-like [Glycine max]
Glyma.07G162700	0.64	0.29	hypo	CHG	Downstream	PREDICTED: beta-glucosidase BoGH3B-like [Glycine max]
Glyma.07G163500	0.68	0.26	hypo	CHG	Genebody	TMV resistance protein N [Cajanus cajan]
Glyma.07G163800	0.38	0.17	hypo	CHG	Genebody	Zinc finger MYM-type protein 1, partial [Cajanus cajan]
Glyma.07G164000	0.65	0.32	hypo	CHG	Downstream	sorting nexin carboxy-terminal protein [Medicago truncatula]
Glyma.07G164800	0.28	0.63	hypo	CHG	Genebody	PREDICTED: ATP-dependent DNA helicase RecG-like [Glycine max]
Glyma.07G164800	0.38	0.77	hypo	CG	Genebody	PREDICTED: ATP-dependent DNA helicase RecG-like [Glycine max]
Glyma.07G167200	0.46	0.08	hypo	CG	Upstream	PREDICTED: cell division control protein 48 homolog C-like [Cicer arietinum]
Glyma.07G167200	0.47	0.99	hypo	CHG	Genebody	PREDICTED: cell division control protein 48 homolog C-like [Cicer arietinum]
Glyma.07G167300	0.46	0.08	hypo	CG	Upstream	(+)-pulegone reductase [Glycine soja]
Glyma.07G167300	0.47	0.99	hypo	CHG	Upstream	(+)-pulegone reductase [Glycine soja]
Glyma.07G167900	0.56	0.21	hypo	CHG	Upstream	PREDICTED: actin-related protein 4 [Glycine max]
Glyma.07G168100	0.17	0.45	hypo	CHG	Downstream	PREDICTED: ubiquitin-conjugating enzyme E2 variant 1B [Vigna radiata var. radiata] [Vigna radiata]
Glyma.07G168100	0.75	0.33	hypo	CG	Genebody	PREDICTED: ubiquitin-conjugating enzyme E2 variant 1B [Vigna radiata var. radiata] [Vigna radiata]
Glyma.07G168700	0.44	0.12	hypo	CHG	Genebody	Branched-chain-amino-acid aminotransferase 3, chloroplastic [Glycine soja]
Glyma.07G168700	0.54	0.21	hypo	CG	Genebody	Branched-chain-amino-acid aminotransferase 3, chloroplastic [Glycine soja]
Glyma.07G168900	0.35	0.09	hypo	CHG	Genebody	Protein tolB [Cajanus cajan]
Glyma.07G168900	0.62	0.17	hypo	CG	Genebody	Protein tolB [Cajanus cajan]
Glyma.07G169700	0.3	0.08	hypo	CHG	Upstream	PREDICTED: protein VAC14 homolog isoform X1 [Glycine max]
Glyma.07G169800	0.3	0.08	hypo	CHG	Upstream	hypothetical protein GLYMA_07G169800 [Glycine max]
Glyma.07G170600	0.65	0.19	hypo	CHG	Upstream	PREDICTED: HVA22-like protein i [Vigna angularis]
Glyma.07G171000	0.47	0.94	hypo	CG	Genebody	PREDICTED: dynamin-related protein 1C-like [Glycine max]
Glyma.07G171000	0.69	0.23	hypo	CHG	Genebody	PREDICTED: dynamin-related protein 1C-like [Glycine max]
Glyma.07G171300	0.83	0.41	hypo	CHG	Upstream	hypothetical protein GLYMA_07G171300 [Glycine max]
Glyma.07G171800	0.95	0.45	hypo	CHG	Upstream	BnaAnng28900D, partial [Brassica napus]
Glyma.07G172200	0.36	0.05	hypo	CHG	Upstream	Gypsy retrotransposon integrase-like protein 1 [Cajanus cajan]
Glyma.07G172200	0.47	0.99	hypo	CG	Upstream	Gypsy retrotransposon integrase-like protein 1 [Cajanus cajan]
Glyma.07G172400	0.22	0.07	hypo	CHG	Genebody	PREDICTED: serine carboxypeptidase-like [Glycine max]
Glyma.07G172400	0.34	0.11	hypo	CG	Genebody	PREDICTED: serine carboxypeptidase-like [Glycine max]
Glyma.07G174000	0.48	0	hypo	CHG	Downstream	PREDICTED: zinc finger protein 7-like [Glycine max]
Glyma.07G175100	0.85	0.37	hypo	CHG	Downstream	PREDICTED: replication protein A 70 kDa DNA-binding subunit B-like isoform X8 [Glycine max]
Glyma.07G176200	0.37	0.76	hypo	CG	Downstream	PREDICTED: major prion protein-like [Glycine max]
Glyma.07G176200	0.72	0.34	hypo	CHG	Upstream	PREDICTED: major prion protein-like [Glycine max]
Glyma.07G176700	0.49	0.24	hypo	CHG	Upstream	seed coat BURP domain protein 1 precursor [Glycine max]
Glyma.07G177100	0.31	0.9	hypo	CG	Genebody	Pentatricopeptide repeat-containing protein, chloroplastic [Glycine soja]
Glyma.07G177400	0.45	0.06	hypo	CHG	Upstream	bromo adjacent-like domain protein [Medicago truncatula]
Glyma.07G178900	0.51	0.25	hypo	CHG	Genebody	BnaC07g05300D [Brassica napus]
Glyma.07G179000	0.58	0.24	hypo	CHG	Upstream	zinc finger BED domain-containing protein RICESLEEPER 2-like [Dorcoceras hygrometricum]
Glyma.07G179100	0.75	0.28	hypo	CHG	Upstream	helicase-like protein [Arabidopsis thaliana]
Glyma.07G180500	0.91	0.37	hypo	CHG	Genebody	Retrovirus-related Pol polyprotein LINE-1 [Cajanus cajan]
Glyma.07G185900	0.77	0.38	hypo	CHG	Downstream	PREDICTED: protein trichome birefringence-like 13 [Glycine max]
Glyma.07G186000	0.77	0.38	hypo	CHG	Downstream	Branched-chain-amino-acid aminotransferase 2, chloroplastic [Glycine soja]
Glyma.07G187300	0.2	0.1	hypo	CG	Upstream	translation initiation factor-related [Trifolium repens]
Glyma.07G190100	0.24	0.06	hypo	CG	Downstream	PREDICTED: F-box protein At1g61340-like [Glycine max]
Glyma.07G192100	0.49	0.13	hypo	CG	Genebody	PREDICTED: katanin p80 WD40 repeat-containing subunit B1 homolog [Glycine max]
Glyma.07G192400	0.25	0.06	hypo	CHG	Upstream	PREDICTED: ras-associated and pleckstrin homology domains-containing protein 1 [Malus domestica]
Glyma.07G194000	0.72	0.29	hypo	CHG	Upstream	Splicing factor 3B subunit 2 [Glycine soja]
Glyma.07G194500	0	0.42	hypo	CG	Upstream	Wings apart-like protein like [Glycine soja]
Glyma.07G194500	0.51	0.19	hypo	CHG	Upstream	Wings apart-like protein like [Glycine soja]
Glyma.07G208600	0.23	0.11	hypo	CHG	Downstream	Sorting nexin-16 [Glycine soja]
Glyma.07G209400	0.35	0.09	hypo	CHG	Downstream	PREDICTED: serine/threonine-protein kinase SRK2E-like isoform X2 [Glycine max]
Glyma.07G212400	0.95	0.46	hypo	CG	Upstream	PREDICTED: ethylene-responsive transcription factor ERF109-like [Vigna radiata var. radiata] [Vigna radiata]
Glyma.07G213800	0.47	0.15	hypo	CG	Downstream	Endonuclease or glycosyl hydrolase [Theobroma cacao]
Glyma.07G213900	0.47	0.15	hypo	CG	Genebody	PREDICTED: probable receptor-like protein kinase At1g49730 [Glycine max]
Glyma.07G220300	0.63	0.26	hypo	CHG	Upstream	PREDICTED: cytochrome P450 89A2-like [Glycine max]
[truncated: 3,331 more rows]

## Sheet: BG_LP vs BG_HP-Hyper
Gene Id	Methylation_rate(HP)	Methylation_rate(LP)	DMG type	BS_type	BS_Location	Annotation
[truncated: 9,980 more rows]

[truncated: 1 more sheets: BG_LP vs BG_HP-Hypo]
