# Supplementary material for: Genome-Wide Analysis Reveals Dynamic Epigenomic Differences in Soybean Response to Low-Phosphorus Stress
Source: Int J Mol Sci. 2020 Sep 17;21(18):6817. doi: 10.3390/ijms21186817 (PMC7555642; doi:10.3390/ijms21186817)
Supplement: Supplementary file 1 [file ijms-21-06817-s001.zip › Supplementary Materials/Table S3.xlsx]

## Sheet: NN_LP vs NN_HP-Hyper
Table S3 Hyper- and hypo-DMGs (differentially methylated genes) encoding transcription factors in NN_LP vs NN_HP and BG_LP vs BG_HP
Gene Id	Methylation_rate(HP)	Methylation_rate(LP)	DMG type	BS_type	BS_Location	Annotation
Glyma.01G020500	0.28	0.83	hyper	CHG	Genebody	AGAMOUS-like 21
Glyma.01G023500	0.14	0.29	hyper	CG	Upstream	K-box region and MADS-box transcription factor family protein
Glyma.01G051600	0.36	0.74	hyper	CHG	Downstream	myb domain protein 16
Glyma.01G051600	0.47	0.95	hyper	CG	Downstream	myb domain protein 16
Glyma.01G051700	0.11	0.42	hyper	CHG	Downstream	myb domain protein 106
Glyma.01G067800	0.21	0.49	hyper	CG	Upstream	myb domain protein 92
Glyma.01G081100	0.35	0.71	hyper	CG	Genebody	Integrase-type DNA-binding superfamily protein
Glyma.01G088200	0.19	0.54	hyper	CG	Genebody	NAC (No Apical Meristem) domain transcriptional regulator superfamily protein
Glyma.01G088200	0.99	0.47	hyper	CHG	Upstream	NAC (No Apical Meristem) domain transcriptional regulator superfamily protein
Glyma.01G107500	0.45	1	hyper	CG	Genebody	myb domain protein 1
Glyma.01G112700	0.06	0.38	hyper	CG	Upstream	Duplicated homeodomain-like superfamily protein
Glyma.01G123600	0.04	0.29	hyper	CHG	Downstream	myb-like HTH transcriptional regulator family protein
Glyma.01G131000	0.44	0.96	hyper	CHG	Downstream	LOB domain-containing protein 25
Glyma.01G143500	0.3	0.72	hyper	CG	Genebody	heat shock transcription factor B2A
Glyma.01G148600	0.39	0.83	hyper	CG	Genebody	growth-regulating factor 2
Glyma.01G151800	0.46	0.98	hyper	CG	Genebody	beta-amylase 2
Glyma.01G188600	0.15	0.4	hyper	CG	Downstream	DREB and EAR motif protein 2
Glyma.01G194600	0.2	0.43	hyper	CHG	Genebody	Homeodomain-like/winged-helix DNA-binding family protein
Glyma.01G194600	0.49	1	hyper	CG	Genebody	Homeodomain-like/winged-helix DNA-binding family protein
Glyma.01G202900	0.09	0.23	hyper	CG	Genebody	FAR1-related sequence 11
Glyma.01G216000	0.14	0.55	hyper	CHG	Genebody	Integrase-type DNA-binding superfamily protein
Glyma.01G225000	0.34	0.69	hyper	CG	Downstream	Integrase-type DNA-binding superfamily protein
Glyma.02G020300	0.12	0.25	hyper	CG	Genebody	WRKY DNA-binding protein 72
Glyma.02G041500	0	0.36	hyper	CHG	Genebody	K-box region and MADS-box transcription factor family protein
Glyma.02G050100	0.13	0.46	hyper	CG	Downstream	vascular related NAC-domain protein 1
Glyma.02G051100	0.07	0.44	hyper	CHG	Genebody	GATA transcription factor 6
Glyma.02G051100	0.23	0.67	hyper	CG	Genebody	GATA transcription factor 6
Glyma.02G121500	0.19	0.46	hyper	CHG	Genebody	K-box region and MADS-box transcription factor family protein
Glyma.02G132500	0.11	0.33	hyper	CHG	Upstream	redox responsive transcription factor 1
Glyma.02G161100	0.11	0.58	hyper	CG	Genebody	basic region/leucine zipper motif 60
Glyma.02G162600	0.35	0.79	hyper	CG	Downstream	Homeodomain-like superfamily protein
Glyma.02G177800	0.03	0.29	hyper	CG	Downstream	myb-like HTH transcriptional regulator family protein
Glyma.02G216600	0.42	0.06	hyper	CHG	Downstream	AGAMOUS-like 16
Glyma.02G216600	0.5	1	hyper	CG	Downstream	AGAMOUS-like 16
Glyma.02G223700	0.4	0.79	hyper	CG	Genebody	B-box type zinc finger protein with CCT domain
Glyma.02G227000	0.43	0.9	hyper	CG	Genebody	zinc finger (CCCH-type) family protein
Glyma.02G239600	0.45	0.93	hyper	CG	Upstream	auxin response factor 8
Glyma.02G274600	0.43	0.94	hyper	CG	Genebody	Ethylene insensitive 3 family protein
Glyma.02G281700	0.5	1	hyper	CG	Genebody	auxin response factor 6
Glyma.02G293300	0.13	0.47	hyper	CG	Genebody	transcription factor IIIA
Glyma.02G293400	0.13	0.47	hyper	CG	Upstream	WRKY family transcription factor
Glyma.03G035200	0.43	0.87	hyper	CG	Genebody	HSI2-like 1
Glyma.03G035200	0.51	0.16	hyper	CHG	Upstream	HSI2-like 1
Glyma.03G067000	0.07	0.23	hyper	CHG	Genebody	Duplicated homeodomain-like superfamily protein
Glyma.03G070500	0.21	0.42	hyper	CG	Genebody	auxin response factor 9
Glyma.03G070900	0.06	0.23	hyper	CG	Downstream	POX (plant homeobox) family protein
Glyma.03G080000	0.42	0.88	hyper	CHG	Genebody	AGAMOUS-like 80
Glyma.03G080700	0.42	0.88	hyper	CHG	Upstream	nuclear factor Y, subunit B6
Glyma.03G081900	0.47	1	hyper	CG	Genebody	myb-like HTH transcriptional regulator family protein
Glyma.03G091500	0.49	1	hyper	CG	Downstream	Far-red impaired responsive (FAR1) family protein
Glyma.03G109100	0.18	0.4	hyper	CHG	Downstream	WRKY family transcription factor
Glyma.03G144200	0.28	0.56	hyper	CG	Genebody	KH domain-containing protein / zinc finger (CCCH type) family protein
Glyma.03G162400	0.27	0.79	hyper	CG	Downstream	Integrase-type DNA-binding superfamily protein
Glyma.03G236600	0.11	0.22	hyper	CG	Downstream	C2H2 and C2HC zinc fingers superfamily protein
Glyma.04G004700	0.37	0.86	hyper	CG	Genebody	RING/FYVE/PHD zinc finger superfamily protein
Glyma.04G031700	0.12	0.41	hyper	CG	Genebody	RAD-like 6
Glyma.04G044900	0.47	0.96	hyper	CHG	Upstream	salt tolerance zinc finger
Glyma.04G049500	0.06	0.24	hyper	CG	Downstream	KNOTTED-like from Arabidopsis thaliana
Glyma.04G050300	0.04	0.23	hyper	CHG	Genebody	CCCH-type zinc finger family protein
Glyma.04G081700	0.14	0.58	hyper	CG	Genebody	Tesmin/TSO1-like CXC domain-containing protein
Glyma.04G093900	0.44	0.89	hyper	CHG	Upstream	AGAMOUS-like 24
Glyma.04G096300	0.41	1	hyper	CG	Genebody	ZIM-like 1
Glyma.04G098400	0.41	0.83	hyper	CG	Upstream	basic helix-loop-helix (bHLH) DNA-binding superfamily protein
Glyma.04G124200	0.44	0.89	hyper	CG	Genebody	ABA-responsive element binding protein 3
Glyma.04G124300	0.34	0.68	hyper	CG	Genebody	far-red elongated hypocotyls 3
Glyma.04G130300	0.49	1	hyper	CG	Downstream	histone acetyltransferase of the MYST family 1
Glyma.04G135400	0.03	0.47	hyper	CG	Genebody	sequence-specific DNA binding transcription factors
Glyma.04G144700	0.06	0.26	hyper	CHG	Upstream	Far-red impaired responsive (FAR1) family protein
Glyma.04G150800	0.28	0.62	hyper	CHG	Downstream	FAR1-related sequence 5
Glyma.04G169000	0.4	0.81	hyper	CG	Upstream	RWP-RK domain-containing protein
Glyma.04G177300	0.16	0.37	hyper	CG	Genebody	Homeodomain-like superfamily protein
Glyma.04G178700	0.04	0.22	hyper	CG	Genebody	Proteasome component (PCI) domain protein
Glyma.04G178700	0.53	0.22	hyper	CHG	Genebody	Proteasome component (PCI) domain protein
Glyma.04G187300	0.16	0.45	hyper	CG	Downstream	myb domain protein 86
Glyma.04G192000	0.42	0.86	hyper	CG	Genebody	relative of early flowering 6
Glyma.04G201700	0.21	0.43	hyper	CG	Genebody	Integrase-type DNA-binding superfamily protein
Glyma.04G238700	0.03	0.21	hyper	CHG	Upstream	cytokinin response factor 4
Glyma.04G257000	0.41	0.82	hyper	CG	Genebody	Smg-4/UPF3 family protein
Glyma.05G025700	0.05	0.24	hyper	CHG	Upstream	AGAMOUS-like 65
Glyma.05G025700	0.34	0.74	hyper	CG	Upstream	AGAMOUS-like 65
Glyma.05G050600	0.13	0.42	hyper	CG	Genebody	KNOTTED-like homeobox of Arabidopsis thaliana 7
Glyma.05G072100	0.49	1	hyper	CHG	Upstream	FAR1-related sequence 5
Glyma.05G111400	0.34	0.73	hyper	CHG	Downstream	C2H2 and C2HC zinc fingers superfamily protein
Glyma.05G142000	0.34	0.71	hyper	CHG	Upstream	TEOSINTE BRANCHED 1, cycloidea and PCF transcription factor 2
Glyma.05G144500	0.16	0.35	hyper	CG	Upstream	response regulator 11
Glyma.05G144500	0.24	0.6	hyper	CHH	Genebody	response regulator 11
Glyma.05G148700	0.42	0.92	hyper	CG	Genebody	K-box region and MADS-box transcription factor family protein
Glyma.05G148700	0.57	0.18	hyper	CHG	Genebody	K-box region and MADS-box transcription factor family protein
Glyma.05G158900	0.16	0.4	hyper	CG	Downstream	myb-like HTH transcriptional regulator family protein
Glyma.05G189200	0.37	0.81	hyper	CG	Downstream	Duplicated homeodomain-like superfamily protein
Glyma.05G190500	0	0.49	hyper	CG	Genebody	Zinc finger C-x8-C-x5-C-x3-H type family protein
Glyma.05G190500	0.01	0.27	hyper	CHG	Genebody	Zinc finger C-x8-C-x5-C-x3-H type family protein
Glyma.05G221300	0.36	0.82	hyper	CG	Genebody	Transcriptional factor B3 family protein / auxin-responsive factor AUX/IAA-related
Glyma.06G003800	0.15	0.51	hyper	CHG	Downstream	myb domain protein 4
Glyma.06G012200	0.08	0.22	hyper	CG	Upstream	cryptochrome-interacting basic-helix-loop-helix 1
Glyma.06G038200	0.08	0.56	hyper	CG	Upstream	Histone superfamily protein
Glyma.06G038200	0.25	0.63	hyper	CHG	Upstream	Histone superfamily protein
Glyma.06G049300	0.1	0.34	hyper	CHG	Genebody	basic helix-loop-helix (bHLH) DNA-binding superfamily protein
Glyma.06G051900	0.24	0.49	hyper	CHG	Downstream	myb-like transcription factor family protein
Glyma.06G063500	0.15	0.61	hyper	CG	Genebody	response regulator 12
Glyma.06G085700	0.46	0.94	hyper	CG	Upstream	Integrase-type DNA-binding superfamily protein
Glyma.06G097100	0.29	0.79	hyper	CG	Genebody	Homeodomain-like superfamily protein
Glyma.06G107300	0.11	0.33	hyper	CG	Upstream	TGA1A-related gene 3
Glyma.06G148400	0.05	0.22	hyper	CG	Upstream	Integrase-type DNA-binding superfamily protein
Glyma.06G160500	0.03	0.25	hyper	CG	Downstream	myb domain protein 4
Glyma.06G160500	0.08	0.33	hyper	CHG	Downstream	myb domain protein 4
Glyma.06G169600	0.47	1	hyper	CG	Genebody	nuclear factor Y, subunit C1
Glyma.06G173800	0.5	1	hyper	CG	Genebody	relative of early flowering 6
Glyma.06G174000	0.42	0.87	hyper	CG	Genebody	relative of early flowering 6
Glyma.06G186800	0.49	1	hyper	CG	Genebody	DP-E2F-like 1
Glyma.06G193600	0.25	0.6	hyper	CG	Downstream	myb domain protein 94
Glyma.06G193600	0.28	0.66	hyper	CHG	Downstream	myb domain protein 94
Glyma.06G209000	0.34	0.7	hyper	CG	Downstream	nuclear factor Y, subunit B13
Glyma.06G220000	0.12	0.4	hyper	CHG	Upstream	AP2/B3-like transcriptional factor family protein
Glyma.06G222900	0.38	0.82	hyper	CHG	Upstream	FAR1-related sequence 5
Glyma.06G222900	0.43	0.9	hyper	CG	Downstream	FAR1-related sequence 5
Glyma.06G235200	0.12	0.54	hyper	CG	Genebody	sequence-specific DNA binding transcription factors;sequence-specific DNA binding
Glyma.06G248900	0.42	0.86	hyper	CHG	Upstream	NAC (No Apical Meristem) domain transcriptional regulator superfamily protein
Glyma.06G265500	0.24	0.54	hyper	CG	Downstream	GRAS family transcription factor
Glyma.06G265500	0.58	0.28	hyper	CHG	Downstream	GRAS family transcription factor
Glyma.06G288900	0.47	0.94	hyper	CG	Genebody	Homeodomain-like transcriptional regulator
Glyma.06G288900	0.66	0.25	hyper	CHG	Downstream	Homeodomain-like transcriptional regulator
Glyma.06G289300	0.2	0.66	hyper	CG	Upstream	GBF\'s pro-rich region-interacting factor 1
Glyma.07G016500	0.27	0.92	hyper	CG	Genebody	Homeobox-leucine zipper family protein / lipid-binding START domain-containing protein
Glyma.07G087900	0.47	0.93	hyper	CG	Downstream	Alcohol dehydrogenase transcription factor Myb/SANT-like family protein
Glyma.07G104700	0.5	1	hyper	CG	Genebody	NF-X-like 1
Glyma.07G107300	0.05	0.23	hyper	CG	Downstream	basic pentacysteine1
Glyma.07G111800	0.28	0.63	hyper	CHG	Upstream	AGAMOUS-like 44
Glyma.07G111800	0.33	0.7	hyper	CG	Upstream	AGAMOUS-like 44
Glyma.07G114300	0.37	0.76	hyper	CHG	Downstream	ethylene-responsive element binding factor 13
Glyma.07G116700	0.35	0.77	hyper	CHG	Downstream	basic helix-loop-helix (bHLH) DNA-binding superfamily protein
Glyma.07G159300	0.33	0.67	hyper	CG	Genebody	squamosa promoter binding protein-like 14
Glyma.07G161100	0.04	0.23	hyper	CHG	Upstream	WRKY family transcription factor family protein
Glyma.07G163700	0.38	0.84	hyper	CG	Genebody	AP2/B3-like transcriptional factor family protein
Glyma.07G170500	0.44	0.93	hyper	CHG	Genebody	C2H2-like zinc finger protein
Glyma.07G171600	0.37	0.86	hyper	CG	Genebody	basic helix-loop-helix (bHLH) DNA-binding superfamily protein
Glyma.07G177200	0.43	0.9	hyper	CHG	Upstream	TCP family transcription factor
Glyma.07G199700	0.5	1	hyper	CG	Upstream	erf domain protein 9
Glyma.07G216000	0.04	0.25	hyper	CHG	Downstream	myb domain protein 3
Glyma.07G226800	0.14	0.29	hyper	CG	Downstream	C2H2-like zinc finger protein
Glyma.07G227000	0.24	0.54	hyper	CG	Downstream	FAR1
Glyma.07G242000	0.36	0.78	hyper	CG	Genebody	calmodulin binding;transcription regulators
Glyma.07G250000	0.05	0.24	hyper	CHG	Genebody	Zinc finger C-x8-C-x5-C-x3-H type family protein
Glyma.07G250000	0.29	0.76	hyper	CG	Genebody	Zinc finger C-x8-C-x5-C-x3-H type family protein
Glyma.07G272800	0.18	0.66	hyper	CG	Genebody	auxin response factor 1
Glyma.08G009300	0.36	0.77	hyper	CG	Genebody	basic pentacysteine 4
Glyma.08G014900	0.26	0.53	hyper	CHG	Upstream	basic helix-loop-helix (bHLH) DNA-binding superfamily protein
Glyma.08G014900	0.49	0.98	hyper	CG	Upstream	basic helix-loop-helix (bHLH) DNA-binding superfamily protein
Glyma.08G072100	0.23	0.54	hyper	CG	Genebody	Calmodulin-binding transcription activator protein with CG-1 and Ankyrin domains
Glyma.08G105400	0.28	0.59	hyper	CG	Genebody	K-box region and MADS-box transcription factor family protein
Glyma.08G126500	0.06	0.28	hyper	CG	Genebody	Basic-leucine zipper (bZIP) transcription factor family protein
Glyma.08G154100	0.21	0.48	hyper	CG	Genebody	zinc finger (CCCH-type/C3HC4-type RING finger) family protein
Glyma.08G165700	0.43	0.91	hyper	CG	Genebody	nuclear factor Y, subunit C2
Glyma.08G172600	0.5	1	hyper	CG	Genebody	FAR1-related sequence 6
Glyma.08G178900	0.28	0.61	hyper	CHG	Downstream	Calmodulin-binding transcription activator protein with CG-1 and Ankyrin domains
Glyma.08G188900	0.46	1	hyper	CG	Genebody	DnaJ domain ;Myb-like DNA-binding domain
Glyma.08G227000	0.48	1	hyper	CG	Genebody	ABA-responsive element binding protein 3
Glyma.08G227500	0.37	0.76	hyper	CG	Genebody	FAR1-related sequence 3
Glyma.08G261900	0.45	0.93	hyper	CG	Upstream	LOB domain-containing protein 41
Glyma.08G271900	0.48	1	hyper	CHG	Upstream	Basic helix-loop-helix (bHLH) DNA-binding family protein
Glyma.08G279000	0.31	0.68	hyper	CHG	Downstream	AINTEGUMENTA-like 6
Glyma.08G280900	0.36	0.9	hyper	CHG	Upstream	homeobox protein 22
Glyma.08G281100	0.48	1	hyper	CG	Upstream	homeobox protein 22
Glyma.08G294000	0.09	0.46	hyper	CHG	Genebody	BIG PETAL P
Glyma.08G307100	0.41	0.86	hyper	CG	Downstream	NAC domain containing protein 42
Glyma.08G317300	0.01	0.22	hyper	CHG	Downstream	myb domain protein 101
Glyma.08G325800	0.48	1	hyper	CG	Genebody	WRKY family transcription factor family protein
Glyma.08G344500	0.21	0.56	hyper	CHG	Downstream	GATA transcription factor 26
Glyma.08G344500	0.32	0.66	hyper	CG	Downstream	GATA transcription factor 26
Glyma.08G358100	0.29	0.76	hyper	CHG	Upstream	DNA binding with one finger 2.4
Glyma.09G001300	0.27	0.61	hyper	CHG	Downstream	FRS (FAR1 Related Sequences) transcription factor family
Glyma.09G001300	0.49	0.2	hyper	CG	Downstream	FRS (FAR1 Related Sequences) transcription factor family
Glyma.09G023800	0	0.26	hyper	CG	Genebody	nuclear factor Y, subunit A7
Glyma.09G025800	0.47	0.99	hyper	CHG	Genebody	homeodomain GLABROUS 11
Glyma.09G029300	0.43	0.85	hyper	CG	Genebody	telomere repeat binding factor 1
Glyma.09G036500	0.07	0.25	hyper	CG	Genebody	RGA-like 2
Glyma.09G038300	0.47	1	hyper	CG	Genebody	calmodulin binding;transcription regulators
Glyma.09G039300	0.24	0.84	hyper	CG	Downstream	FAR1-related sequence 11
Glyma.09G052800	0.22	0.46	hyper	CHG	Downstream	Integrase-type DNA-binding superfamily protein
Glyma.09G080000	0.34	0.72	hyper	CG	Downstream	WRKY family transcription factor
Glyma.09G082000	0.36	0.74	hyper	CG	Genebody	squamosa promoter-binding protein-like 12
Glyma.09G098600	0.5	1	hyper	CG	Genebody	response regulator 12
Glyma.09G102700	0.42	0.85	hyper	CHG	Upstream	HSI2-like 1
Glyma.09G113800	0.43	0.87	hyper	CG	Genebody	squamosa promoter binding protein-like 9
Glyma.09G137000	0.12	0.31	hyper	CG	Genebody	NIN like protein 7
Glyma.09G137000	0.38	0.03	hyper	CHG	Genebody	NIN like protein 7
Glyma.09G147200	0.28	0.58	hyper	CHG	Genebody	C-repeat-binding factor 4
Glyma.09G158400	0.16	0.37	hyper	CHG	Upstream	nuclear factor Y, subunit B1
Glyma.09G158400	0.33	0.8	hyper	CG	Genebody	nuclear factor Y, subunit B1
Glyma.09G167900	0.17	0.48	hyper	CG	Genebody	Homeodomain-like superfamily protein
Glyma.09G208500	0.4	0.82	hyper	CG	Genebody	basic region/leucine zipper transcription factor 16
Glyma.09G230200	0.18	0.46	hyper	CG	Upstream	C2H2-like zinc finger protein
Glyma.09G242600	0.11	0.22	hyper	CG	Upstream	ethylene-responsive element binding factor 13
Glyma.09G257700	0.41	0.83	hyper	CG	Genebody	ARID/BRIGHT DNA-binding domain;ELM2 domain protein
Glyma.09G260100	0.5	1	hyper	CG	Genebody	beta-amylase 7
Glyma.09G261600	0.29	0.73	hyper	CHG	Upstream	myb domain protein 17
Glyma.10G001400	0	0.46	hyper	CHG	Upstream	FAR1-related sequence 11
Glyma.10G010300	0.31	0.67	hyper	CHG	Upstream	myb domain protein 78
Glyma.10G020600	0.38	0.78	hyper	CG	Genebody	Zinc finger C-x8-C-x5-C-x3-H type family protein
Glyma.10G020700	0.33	0.77	hyper	CG	Genebody	Zinc finger C-x8-C-x5-C-x3-H type family protein
Glyma.10G034300	0.33	0.69	hyper	CG	Genebody	basic helix-loop-helix (bHLH) DNA-binding superfamily protein
Glyma.10G036600	0.1	0.51	hyper	CG	Upstream	Integrase-type DNA-binding superfamily protein
Glyma.10G050700	0.24	0.79	hyper	CG	Genebody	S1FA-like DNA-binding protein
Glyma.10G065100	0.14	0.38	hyper	CG	Genebody	aspartate/glutamate/uridylate kinase family protein
Glyma.10G066100	0.26	0.73	hyper	CG	Downstream	heat shock transcription factor A3
Glyma.10G071700	0.29	0.66	hyper	CG	Downstream	Basic-leucine zipper (bZIP) transcription factor family protein
Glyma.10G077000	0.49	0.98	hyper	CHG	Downstream	NAC domain containing protein 25
Glyma.10G085600	0.49	1	hyper	CHG	Upstream	AGAMOUS-like 62
Glyma.10G092100	0.23	0.5	hyper	CHG	Upstream	bZIP transcription factor family protein
Glyma.10G099800	0.1	0.27	hyper	CG	Upstream	Integrase-type DNA-binding superfamily protein
Glyma.10G101000	0.42	0.85	hyper	CHG	Upstream	response regulator 12
Glyma.10G103400	0.42	0.85	hyper	CHG	Genebody	zinc finger (C2H2 type, AN1-like) family protein
Glyma.10G113800	0.15	0.36	hyper	CG	Genebody	WRKY DNA-binding protein 18
Glyma.10G116600	0	0.26	hyper	CG	Upstream	Integrase-type DNA-binding superfamily protein
Glyma.10G121700	0.26	0.93	hyper	CHG	Genebody	FAR1-related sequence 5
Glyma.10G142600	0.27	0.58	hyper	CG	Genebody	phytochrome interacting factor 3
Glyma.10G165900	0.47	0.95	hyper	CHG	Upstream	cell division cycle 5
Glyma.10G173700	0.2	0.43	hyper	CG	Upstream	Dof-type zinc finger DNA-binding family protein
Glyma.10G197500	0.08	0.39	hyper	CG	Genebody	NAC domain containing protein 52
Glyma.10G197500	0.1	0.22	hyper	CHG	Downstream	NAC domain containing protein 52
Glyma.10G206600	0	0.39	hyper	CG	Upstream	indeterminate(ID)-domain 4
Glyma.10G219600	0.01	0.21	hyper	CG	Upstream	NAC domain containing protein 17
Glyma.10G239400	0.45	0.91	hyper	CG	Downstream	C-repeat-binding factor 4
Glyma.10G245500	0.32	0.66	hyper	CG	Genebody	TESMIN/TSO1-like CXC 2
Glyma.10G298700	0.29	0.71	hyper	CHG	Upstream	Homeodomain-like superfamily protein
Glyma.10G298700	0.49	1	hyper	CG	Upstream	Homeodomain-like superfamily protein
Glyma.11G065000	0.16	0.48	hyper	CG	Upstream	G-box binding factor 1
Glyma.11G088700	0.04	0.35	hyper	CG	Genebody	FAR1-related sequence 5
Glyma.11G110900	0.04	0.2	hyper	CG	Genebody	B-box type zinc finger family protein
Glyma.11G118900	0.5	1	hyper	CG	Genebody	DNA-binding family protein
Glyma.11G138400	0.08	0.22	hyper	CG	Genebody	SCARECROW-like 14
Glyma.11G138500	0.32	0.68	hyper	CG	Genebody	SCARECROW-like 14
Glyma.11G138600	0.45	1	hyper	CG	Genebody	SCARECROW-like 14
Glyma.11G150200	0.26	0.71	hyper	CG	Downstream	scarecrow-like 3
Glyma.11G156200	0.43	0.88	hyper	CG	Upstream	GATA type zinc finger transcription factor family protein
Glyma.11G174400	0.25	0.6	hyper	CG	Genebody	zinc finger (CCCH-type) family protein
Glyma.11G177100	0.43	0.96	hyper	CHG	Genebody	GRAS family transcription factor
Glyma.11G196000	0.43	0.91	hyper	CHG	Downstream	TEOSINTE BRANCHED, cycloidea and PCF (TCP) 14
Glyma.11G212400	0.23	0.49	hyper	CHG	Downstream	NAC domain containing protein 28
Glyma.11G236300	0.25	0.69	hyper	CG	Genebody	bZIP transcription factor family protein
Glyma.11G239200	0.38	0.77	hyper	CHG	Downstream	related to AP2 4
Glyma.11G240600	0.42	0.84	hyper	CG	Downstream	C2H2 and C2HC zinc fingers superfamily protein
Glyma.12G018100	0.03	0.3	hyper	CHG	Downstream	GRAS family transcription factor
Glyma.12G018100	0.29	0.61	hyper	CG	Downstream	GRAS family transcription factor
Glyma.12G032200	0.15	0.6	hyper	CG	Upstream	myb domain protein 32
Glyma.12G036400	0.05	0.41	hyper	CG	Genebody	Basic-leucine zipper (bZIP) transcription factor family protein
Glyma.12G068100	0.45	0.9	hyper	CHG	Upstream	zinc finger (CCCH-type) family protein
Glyma.12G073300	0.23	0.68	hyper	CG	Genebody	related to AP2.7
Glyma.12G076200	0.04	0.22	hyper	CG	Genebody	auxin response factor 10
Glyma.12G104600	0.5	1	hyper	CG	Downstream	myb domain protein 14
Glyma.12G104600	0.91	0.44	hyper	CHG	Downstream	myb domain protein 14
Glyma.12G104800	0.01	0.25	hyper	CG	Downstream	myb domain protein 14
Glyma.12G110400	0.33	0.68	hyper	CHG	Genebody	Integrase-type DNA-binding superfamily protein
Glyma.12G114300	0.02	0.21	hyper	CHG	Upstream	basic helix-loop-helix (bHLH) DNA-binding superfamily protein
Glyma.12G141700	0.32	0.67	hyper	CHG	Downstream	basic helix-loop-helix (bHLH) DNA-binding superfamily protein
Glyma.12G152600	0.49	1	hyper	CG	Upstream	WRKY DNA-binding protein 32
Glyma.12G158000	0.5	1	hyper	CG	Genebody	sequence-specific DNA binding transcription factors;sequence-specific DNA binding
Glyma.12G158200	0.49	1	hyper	CG	Downstream	FAR1-related sequence 5
Glyma.12G171700	0.5	1	hyper	CG	Downstream	indeterminate(ID)-domain 2
Glyma.12G179000	0.34	0.75	hyper	CHG	Upstream	C2H2 and C2HC zinc fingers superfamily protein
Glyma.12G209900	0.04	0.47	hyper	CHG	Downstream	basic helix-loop-helix (bHLH) DNA-binding superfamily protein
Glyma.12G216100	0.09	0.22	hyper	CHG	Downstream	GRAS family transcription factor
Glyma.12G231400	0.4	0.88	hyper	CG	Upstream	BES1/BZR1 homolog 4
Glyma.12G236800	0.43	1	hyper	CG	Genebody	nuclear factor Y, subunit A1
Glyma.13G009300	0.24	0.06	hyper	CHG	Downstream	CONSTANS-like 9
Glyma.13G009300	0.36	0.83	hyper	CG	Genebody	CONSTANS-like 9
Glyma.13G052100	0.21	0.44	hyper	CHG	Genebody	AGAMOUS-like 8
Glyma.13G062000	0.09	0.37	hyper	CHG	Upstream	NAC domain containing protein 100
Glyma.13G071700	0.16	0.4	hyper	CG	Genebody	Duplicated homeodomain-like superfamily protein
Glyma.13G071700	0.18	0.37	hyper	CHG	Upstream	Duplicated homeodomain-like superfamily protein
Glyma.13G085100	0.23	0.49	hyper	CG	Genebody	bZIP transcription factor family protein
Glyma.13G105400	0.06	0.35	hyper	CHG	Genebody	basic helix-loop-helix (bHLH) DNA-binding family protein
Glyma.13G105400	0.07	0.37	hyper	CG	Genebody	basic helix-loop-helix (bHLH) DNA-binding family protein
Glyma.13G107900	0.09	0.33	hyper	CG	Genebody	nuclear factor Y, subunit A3
Glyma.13G122800	0.3	0.65	hyper	CG	Upstream	ethylene response factor 1
Glyma.13G130100	0.09	0.37	hyper	CG	Genebody	phytochrome interacting factor 3-like 5
Glyma.13G151200	0.27	0.85	hyper	CG	Genebody	heat shock transcription factor A3
Glyma.13G172900	0.5	1	hyper	CG	Genebody	vascular plant one zinc finger protein
Glyma.13G180200	0.19	0.44	hyper	CG	Downstream	heat shock transcription factor B2A
Glyma.13G193700	0.46	0.95	hyper	CG	Genebody	TGACG motif-binding factor 6
Glyma.13G234200	0.26	0.54	hyper	CG	Genebody	Transcriptional factor B3 family protein / auxin-responsive factor AUX/IAA-related
Glyma.13G236800	0.41	0.88	hyper	CG	Genebody	Zinc finger C-x8-C-x5-C-x3-H type family protein
Glyma.13G236800	0.55	0.19	hyper	CHG	Genebody	Zinc finger C-x8-C-x5-C-x3-H type family protein
Glyma.13G279900	0.05	0.22	hyper	CG	Downstream	NAC domain containing protein 3
Glyma.13G284400	0.05	0.44	hyper	CHG	Genebody	basic helix-loop-helix (bHLH) DNA-binding superfamily protein
Glyma.13G284400	0.1	0.37	hyper	CG	Genebody	basic helix-loop-helix (bHLH) DNA-binding superfamily protein
Glyma.13G304300	0.26	0.53	hyper	CG	Genebody	Integrase-type DNA-binding superfamily protein
Glyma.13G325100	0.11	0.33	hyper	CHG	Genebody	GATA transcription factor 11
Glyma.13G341600	0.46	1	hyper	CG	Genebody	FAR1-related sequence 4
Glyma.13G346300	0.35	0.71	hyper	CG	Genebody	Plant regulator RWP-RK family protein
Glyma.14G000400	0.48	0.19	hyper	CHG	Genebody	FAR1-related sequence 5
Glyma.14G000400	0.5	1	hyper	CG	Genebody	FAR1-related sequence 5
Glyma.14G034300	0.32	0.68	hyper	CHG	Genebody	Homeodomain-like superfamily protein
Glyma.14G043900	0.42	0.92	hyper	CG	Genebody	FAR1-related sequence 3
Glyma.14G057900	0.14	0.43	hyper	CHG	Genebody	Integrase-type DNA-binding superfamily protein
Glyma.14G079100	0.31	0.8	hyper	CG	Genebody	AP2/B3-like transcriptional factor family protein
Glyma.14G091000	0.05	0.2	hyper	CHG	Upstream	homeobox from Arabidopsis thaliana
Glyma.14G091200	0.11	0.32	hyper	CHG	Downstream	KNOTTED-like from Arabidopsis thaliana
Glyma.14G093800	0.4	0.97	hyper	CG	Downstream	myb-like transcription factor family protein
Glyma.14G136500	0.28	0.64	hyper	CHG	Upstream	beta HLH protein 93
Glyma.14G204400	0.4	0.88	hyper	CG	Genebody	high-level expression of sugar-inducible gene 2
Glyma.15G027900	0.43	0.86	hyper	CG	Genebody	Plant regulator RWP-RK family protein
Glyma.15G030200	0.41	0.82	hyper	CG	Genebody	Far-red impaired responsive (FAR1) family protein
Glyma.15G030200	0.8	0.38	hyper	CHG	Upstream	Far-red impaired responsive (FAR1) family protein
Glyma.15G032800	0.5	1	hyper	CG	Genebody	FAR1-related sequence 4
Glyma.15G066800	0.24	0.49	hyper	CG	Upstream	MYB-like 102
Glyma.15G092500	0.28	0.72	hyper	CG	Downstream	TEOSINTE BRANCHED 1, cycloidea and PCF transcription factor 2
Glyma.15G132000	0.01	0.42	hyper	CHG	Genebody	homeodomain GLABROUS 11
Glyma.15G144500	0.49	0.99	hyper	CG	Genebody	FAR1-related sequence 11
Glyma.15G159200	0.39	0.78	hyper	CG	Downstream	Integrase-type DNA-binding superfamily protein
Glyma.15G166200	0.3	0.64	hyper	CG	Genebody	pathogenesis related homeodomain protein A
Glyma.15G166200	0.51	0.25	hyper	CHG	Genebody	pathogenesis related homeodomain protein A
Glyma.15G166800	0.16	0.39	hyper	CG	Upstream	basic helix-loop-helix (bHLH) DNA-binding superfamily protein
Glyma.15G173300	0.49	1	hyper	CG	Genebody	nuclear factor Y, subunit A3
Glyma.15G173300	0.56	0.27	hyper	CHG	Genebody	nuclear factor Y, subunit A3
Glyma.15G217400	0.13	0.39	hyper	CHG	Genebody	floral homeotic protein (HUA1)
Glyma.15G225300	0.46	0.93	hyper	CG	Downstream	myb domain protein 33
Glyma.15G236400	0.43	0.93	hyper	CHG	Upstream	Homeodomain-like protein with RING/FYVE/PHD-type zinc finger domain
Glyma.15G261300	0.48	0.96	hyper	CG	Upstream	nuclear factor Y, subunit C2
Glyma.16G016400	0.02	0.29	hyper	CG	Genebody	NAC domain containing protein 62
Glyma.16G092100	0.14	0.28	hyper	CG	Upstream	myb domain protein 9
Glyma.16G105600	0.49	0.98	hyper	CG	Upstream	K-box region and MADS-box transcription factor family protein
Glyma.16G128300	0.25	0.61	hyper	CG	Genebody	TSL-kinase interacting protein 1
Glyma.16G139400	0.27	0.08	hyper	CHG	Upstream	GATA type zinc finger transcription factor family protein
Glyma.17G010200	0.13	0.29	hyper	CG	Downstream	KNOX/ELK homeobox transcription factor
Glyma.17G031600	0.35	0.71	hyper	CG	Downstream	myb domain protein 111
Glyma.17G031900	0.27	0.61	hyper	CG	Genebody	calmodulin binding;transcription regulators
Glyma.17G058600	0	0.37	hyper	CHG	Genebody	basic helix-loop-helix (bHLH) DNA-binding superfamily protein
Glyma.17G058600	0.15	0.38	hyper	CG	Upstream	basic helix-loop-helix (bHLH) DNA-binding superfamily protein
Glyma.17G062600	0.33	0.68	hyper	CG	Genebody	AINTEGUMENTA-like 6
Glyma.17G074000	0.44	0.95	hyper	CG	Genebody	WRKY DNA-binding protein 32
Glyma.17G097900	0.07	0.26	hyper	CG	Upstream	WRKY DNA-binding protein 72
Glyma.17G119600	0.04	0.34	hyper	CG	Downstream	Homeodomain-like superfamily protein
Glyma.17G138100	0.45	0.96	hyper	CG	Downstream	NAC 007
Glyma.17G138100	0.51	0.22	hyper	CHG	Downstream	NAC 007
Glyma.17G154800	0.28	0.56	hyper	CHG	Upstream	lsd one like 1
Glyma.17G162000	0.44	1	hyper	CG	Upstream	LOB domain-containing protein 38
Glyma.17G170100	0.45	0.95	hyper	CG	Upstream	Integrase-type DNA-binding superfamily protein
Glyma.17G174900	0.14	0.34	hyper	CHG	Upstream	heat shock factor 4
Glyma.17G188500	0.61	0.22	hyper	CHG	Genebody	basic leucine zipper 9
Glyma.17G194100	0.47	0.95	hyper	CG	Upstream	Integrase-type DNA-binding superfamily protein
Glyma.17G215500	0.31	0.64	hyper	CG	Upstream	KNOTTED1-like homeobox gene 3
Glyma.17G239900	0.24	0.49	hyper	CG	Upstream	C2H2-like zinc finger protein
Glyma.18G005100	0.38	0.96	hyper	CG	Genebody	Calmodulin-binding transcription activator protein with CG-1 and Ankyrin domains
Glyma.18G020900	0.07	0.7	hyper	CG	Genebody	bZIP transcription factor family protein
Glyma.18G046800	0.49	1	hyper	CG	Genebody	auxin response factor 8
Glyma.18G052100	0.44	0.92	hyper	CG	Genebody	high-level expression of sugar-inducible gene 2
Glyma.18G052700	0.41	0.88	hyper	CG	Genebody	myb-like HTH transcriptional regulator family protein
Glyma.18G062200	0.15	0.4	hyper	CG	Genebody	zinc finger (CCCH-type) family protein
Glyma.18G073300	0.41	0.02	hyper	CHG	Upstream	Duplicated homeodomain-like superfamily protein
Glyma.18G073300	0.42	0.88	hyper	CG	Upstream	Duplicated homeodomain-like superfamily protein
Glyma.18G121400	0.09	0.24	hyper	CHH	Upstream	TCP family transcription factor
Glyma.18G121400	0.19	0.41	hyper	CG	Upstream	TCP family transcription factor
Glyma.18G132400	0.47	1	hyper	CG	Upstream	FAR1-related sequence 4
Glyma.18G134200	0.25	0.55	hyper	CHG	Genebody	Duplicated homeodomain-like superfamily protein
Glyma.18G154100	0.39	0.85	hyper	CG	Genebody	Far-red impaired responsive (FAR1) family protein
Glyma.18G156000	0.12	0.42	hyper	CHG	Genebody	kinase interacting (KIP1-like) family protein
Glyma.18G176100	0.14	0.29	hyper	CHG	Upstream	AP2/B3-like transcriptional factor family protein
Glyma.18G181100	0.21	0.52	hyper	CHG	Upstream	myb domain protein 3r-3
Glyma.18G181300	0.34	0.75	hyper	CG	Genebody	myb-like HTH transcriptional regulator family protein
Glyma.18G182500	0.31	0.62	hyper	CG	Genebody	GRAS family transcription factor
Glyma.18G186000	0.44	0.94	hyper	CHG	Upstream	zinc-finger protein 10
Glyma.18G191200	0.34	0.71	hyper	CHG	Upstream	myb domain protein 113
Glyma.18G197500	0.14	0.49	hyper	CHH	Downstream	Duplicated homeodomain-like superfamily protein
Glyma.18G224500	0.17	0.36	hyper	CG	Genebody	AGAMOUS-like 20
Glyma.18G234900	0.1	0.32	hyper	CHG	Genebody	ARID/BRIGHT DNA-binding domain;ELM2 domain protein
Glyma.18G246200	0.09	0.23	hyper	CHG	Upstream	basic helix-loop-helix (bHLH) DNA-binding superfamily protein
Glyma.19G034500	0.15	0.31	hyper	CHG	Genebody	K-box region and MADS-box transcription factor family protein
Glyma.19G045900	0.2	0.53	hyper	CG	Downstream	MADS-box transcription factor family protein
Glyma.19G045900	0.22	0.55	hyper	CHG	Downstream	MADS-box transcription factor family protein
Glyma.19G047500	0.39	0.84	hyper	CHG	Downstream	MADS-box transcription factor family protein
Glyma.19G118500	0.04	0.28	hyper	CG	Downstream	myb domain protein 117
Glyma.19G137800	0.3	0.62	hyper	CG	Downstream	heat shock transcription factor B3
Glyma.19G146000	0.15	0.42	hyper	CG	Genebody	squamosa promoter binding protein-like 9
Glyma.19G149000	0.07	0.22	hyper	CG	Downstream	homeobox from Arabidopsis thaliana
Glyma.19G163300	0.17	0.46	hyper	CG	Genebody	conserved peptide upstream open reading frame 7
Glyma.19G167500	0.43	1	hyper	CG	Genebody	phosphate starvation response 1
Glyma.19G179700	0.18	0.43	hyper	CHG	Downstream	S1FA-like DNA-binding protein
Glyma.19G199200	0.19	0.54	hyper	CG	Upstream	Dof-type zinc finger DNA-binding family protein
Glyma.19G199200	0.22	0.05	hyper	CHG	Downstream	Dof-type zinc finger DNA-binding family protein
Glyma.19G213100	0.12	0.33	hyper	CG	Downstream	Integrase-type DNA-binding superfamily protein
Glyma.19G252600	0.31	0.72	hyper	CG	Genebody	G-box binding factor 3
Glyma.19G256800	0.3	0.62	hyper	CG	Downstream	Integrase-type DNA-binding superfamily protein
Glyma.19G260900	0.35	0.72	hyper	CG	Genebody	Homeodomain-like superfamily protein
Glyma.20G011700	0.03	0.28	hyper	CHG	Genebody	Duplicated homeodomain-like superfamily protein
Glyma.20G011700	0.78	0.36	hyper	CG	Genebody	Duplicated homeodomain-like superfamily protein
Glyma.20G014400	0.15	0.34	hyper	CHG	Downstream	homeobox-leucine zipper protein 17
Glyma.20G016500	0.23	0.61	hyper	CG	Upstream	Nin-like
Glyma.20G032700	0.5	1	hyper	CHG	Genebody	basic leucine zipper 9
Glyma.20G035700	0.18	0.39	hyper	CHG	Genebody	AP2/B3-like transcriptional factor family protein
Glyma.20G051500	0.35	0.74	hyper	CG	Upstream	Ethylene insensitive 3 family protein
Glyma.20G068700	0.41	0.86	hyper	CHG	Genebody	Duplicated homeodomain-like superfamily protein
Glyma.20G130800	0.11	0.56	hyper	CG	Genebody	Homeodomain-like protein with RING/FYVE/PHD-type zinc finger domain
Glyma.20G162800	0.3	0.62	hyper	CHG	Genebody	Homeodomain-like superfamily protein
Glyma.20G176500	0.34	0.76	hyper	CG	Genebody	C2H2 and C2HC zinc fingers superfamily protein
Glyma.20G178500	0.33	0.8	hyper	CG	Genebody	Duplicated homeodomain-like superfamily protein
Glyma.20G181000	0.44	0.96	hyper	CG	Genebody	Zinc finger (C2H2 type) family protein / transcription factor jumonji (jmj) family protein
Glyma.20G223300	0.32	0.67	hyper	CG	Genebody	cell division cycle 5
Glyma.20G228300	0.27	0.01	hyper	CHG	Downstream	DNA-binding storekeeper protein-related transcriptional regulator
Glyma.20G228300	0.45	0.93	hyper	CG	Upstream	DNA-binding storekeeper protein-related transcriptional regulator
Glyma.20G228500	0.15	0.37	hyper	CHH	Upstream	DNA-binding storekeeper protein-related transcriptional regulator
Glyma.20G234500	0.47	1	hyper	CG	Downstream	DNA binding
Glyma.20G246400	0.42	0.9	hyper	CG	Genebody	TGACG motif-binding factor 6

## Sheet: NN_LP vs NN_HP-Hypo
Gene Id	Methylation_rate(HP)	Methylation_rate(LP)	DMG type	BS_type	BS_Location	Annotation
Glyma.01G064100	0.47	0.11	hypo	CHG	Upstream	K-box region and MADS-box transcription factor family protein
Glyma.01G084200	0.59	0.24	hypo	CG	Genebody	bZIP transcription factor family protein
Glyma.01G088200	0.19	0.54	hypo	CG	Genebody	NAC (No Apical Meristem) domain transcriptional regulator superfamily protein
Glyma.01G088200	0.99	0.47	hypo	CHG	Upstream	NAC (No Apical Meristem) domain transcriptional regulator superfamily protein
Glyma.01G195800	0.6	0.24	hypo	CHG	Downstream	basic leucine-zipper 5
Glyma.01G195800	0.65	0.19	hypo	CG	Downstream	basic leucine-zipper 5
Glyma.01G217500	0.41	0	hypo	CHG	Genebody	myb domain protein 3r-5
Glyma.01G224100	0.51	0.26	hypo	CHG	Downstream	cytokinin response factor 4
Glyma.02G009800	0.48	0.19	hypo	CHG	Upstream	myb domain protein 2
Glyma.02G018900	0.24	0	hypo	CHG	Upstream	basic helix-loop-helix (bHLH) DNA-binding superfamily protein
Glyma.02G036900	0.35	0.04	hypo	CHG	Genebody	KNOTTED1-like homeobox gene 6
Glyma.02G058800	0.57	0.28	hypo	CG	Genebody	G-box binding factor 1
Glyma.02G097900	0.67	0.28	hypo	CHG	Genebody	bZIP transcription factor family protein
Glyma.02G112100	0.22	0.03	hypo	CHG	Downstream	WRKY DNA-binding protein 3
Glyma.02G121300	0.55	0.22	hypo	CG	Genebody	Squamosa promoter-binding protein-like (SBP domain) transcription factor family protein
Glyma.02G121600	0.9	0.18	hypo	CHG	Downstream	K-box region and MADS-box transcription factor family protein
Glyma.02G180900	0.77	0.3	hypo	CHG	Genebody	homeobox protein 33
Glyma.02G181100	0.38	0.11	hypo	CHG	Upstream	C2H2-type zinc finger family protein
Glyma.02G183100	0.67	0.29	hypo	CG	Genebody	zinc finger (C2H2 type, AN1-like) family protein
Glyma.02G194000	0.64	0.24	hypo	CHG	Downstream	AGAMOUS-like 62
Glyma.02G216600	0.42	0.06	hypo	CHG	Downstream	AGAMOUS-like 16
Glyma.02G216600	0.5	1	hypo	CG	Downstream	AGAMOUS-like 16
Glyma.02G241000	0.34	0	hypo	CHG	Genebody	Homeodomain-like superfamily protein
Glyma.02G282100	0.2	0.06	hypo	CHG	Downstream	phytochrome interacting factor 4
Glyma.02G284300	0.29	0.14	hypo	CHG	Downstream	NAC domain containing protein 42
Glyma.03G018000	0.79	0.27	hypo	CG	Downstream	Ribonuclease H-like superfamily protein
Glyma.03G019300	0.34	0.1	hypo	CHG	Genebody	AGAMOUS-like 20
Glyma.03G035200	0.43	0.87	hypo	CG	Genebody	HSI2-like 1
Glyma.03G035200	0.51	0.16	hypo	CHG	Upstream	HSI2-like 1
Glyma.03G081500	0.95	0.45	hypo	CHG	Upstream	Alcohol dehydrogenase transcription factor Myb/SANT-like family protein
Glyma.03G082400	0.33	0.01	hypo	CHG	Genebody	myb domain protein 3r-5
Glyma.03G083700	0.61	0.29	hypo	CG	Upstream	AGAMOUS-like 80
Glyma.03G090800	0.86	0.4	hypo	CHG	Upstream	myb domain protein 94
Glyma.03G105000	0.56	0.26	hypo	CG	Genebody	basic helix-loop-helix (bHLH) DNA-binding superfamily protein
Glyma.03G105000	0.79	0.24	hypo	CHG	Genebody	basic helix-loop-helix (bHLH) DNA-binding superfamily protein
Glyma.03G116700	0.55	0.25	hypo	CG	Upstream	Integrase-type DNA-binding superfamily protein
Glyma.03G117500	0.55	0.12	hypo	CG	Downstream	squamosa promoter binding protein-like 8
Glyma.03G127600	0.44	0.2	hypo	CG	Genebody	TGACG motif-binding factor 6
Glyma.03G135800	0.43	0.18	hypo	CHG	Downstream	heat shock transcription factor B3
Glyma.03G141200	0.33	0.12	hypo	CHG	Upstream	basic helix-loop-helix (bHLH) DNA-binding superfamily protein
Glyma.03G141700	0.31	0.04	hypo	CHG	Genebody	basic helix-loop-helix (bHLH) DNA-binding superfamily protein
Glyma.03G141700	0.62	0.3	hypo	CG	Genebody	basic helix-loop-helix (bHLH) DNA-binding superfamily protein
Glyma.03G177700	0.42	0.14	hypo	CG	Genebody	nuclear factor Y, subunit B8
Glyma.03G199000	0.34	0.13	hypo	CHG	Upstream	AP2/B3-like transcriptional factor family protein
Glyma.03G208800	0.94	0.31	hypo	CHG	Downstream	auxin response factor 2
Glyma.03G209800	0.76	0.29	hypo	CG	Genebody	B-box type zinc finger protein with CCT domain
Glyma.03G221500	0.64	0.28	hypo	CG	Genebody	myb-like transcription factor family protein
Glyma.03G250600	0.55	0.12	hypo	CHG	Downstream	myb domain protein 15
Glyma.03G258700	0.69	0.32	hypo	CHG	Downstream	myb domain protein 4
Glyma.04G012600	0.31	0.12	hypo	CG	Downstream	RAD-like 6
Glyma.04G027200	0.57	0.28	hypo	CG	Downstream	K-box region and MADS-box transcription factor family protein
Glyma.04G048000	0.45	0.2	hypo	CHG	Genebody	basic helix-loop-helix (bHLH) DNA-binding superfamily protein
Glyma.04G096200	0.4	0.07	hypo	CG	Genebody	GATA-type zinc finger protein with TIFY domain
Glyma.04G132200	0.43	0.12	hypo	CG	Downstream	RAD-like 1
Glyma.04G170600	0.3	0.15	hypo	CHG	Upstream	TEOSINTE BRANCHED, cycloidea and PCF (TCP) 14
Glyma.04G172500	0.31	0.09	hypo	CHG	Upstream	BANQUO 3
Glyma.04G177400	0.78	0.35	hypo	CHG	Upstream	FAR1-related sequence 5
Glyma.04G178700	0.04	0.22	hypo	CG	Genebody	Proteasome component (PCI) domain protein
Glyma.04G178700	0.53	0.22	hypo	CHG	Genebody	Proteasome component (PCI) domain protein
Glyma.04G192400	0.56	0.19	hypo	CG	Genebody	AP2/B3-like transcriptional factor family protein
Glyma.04G214200	0.3	0.11	hypo	CHG	Upstream	Zinc finger C-x8-C-x5-C-x3-H type family protein
Glyma.04G238400	0.47	0.12	hypo	CG	Downstream	basic helix-loop-helix (bHLH) DNA-binding superfamily protein
Glyma.04G254800	0.76	0.35	hypo	CG	Genebody	TGA1A-related gene 3
Glyma.05G027400	0.55	0.08	hypo	CG	Genebody	TEOSINTE BRANCHED, cycloidea and PCF (TCP) 14
Glyma.05G033400	0.33	0.04	hypo	CG	Downstream	DP-E2F-like 1
Glyma.05G038500	0.23	0.06	hypo	CHG	Upstream	myb domain protein 98
Glyma.05G085900	0.35	0.15	hypo	CHG	Upstream	nuclear factor Y, subunit B2
Glyma.05G091200	0.25	0.12	hypo	CHG	Upstream	Integrase-type DNA-binding superfamily protein
Glyma.05G143800	0.58	0.18	hypo	CG	Downstream	auxin response factor 6
Glyma.05G148700	0.42	0.92	hypo	CG	Genebody	K-box region and MADS-box transcription factor family protein
Glyma.05G148700	0.57	0.18	hypo	CHG	Genebody	K-box region and MADS-box transcription factor family protein
Glyma.05G166400	0.58	0.07	hypo	CHG	Genebody	Homeobox-leucine zipper family protein / lipid-binding START domain-containing protein
Glyma.05G210600	0.57	0.11	hypo	CG	Genebody	Zinc finger (CCCH-type/C3HC4-type RING finger) family protein
Glyma.05G229900	0.61	0.27	hypo	CHG	Upstream	Tesmin/TSO1-like CXC domain-containing protein
Glyma.06G024900	0.3	0.12	hypo	CHG	Genebody	winged-helix DNA-binding transcription factor family protein
Glyma.06G024900	0.65	0.3	hypo	CG	Genebody	winged-helix DNA-binding transcription factor family protein
Glyma.06G086600	0.33	0.07	hypo	CG	Genebody	homeobox gene 8
Glyma.06G098000	0.22	0	hypo	CG	Genebody	ZIM-like 1
Glyma.06G117600	0.35	0.17	hypo	CHH	Downstream	K-box region and MADS-box transcription factor family protein
Glyma.06G129900	0.54	0.18	hypo	CG	Downstream	RWP-RK domain-containing protein
Glyma.06G165700	0.25	0.11	hypo	CG	Downstream	basic helix-loop-helix (bHLH) DNA-binding superfamily protein
Glyma.06G190800	0.51	0.24	hypo	CG	Upstream	WRKY DNA-binding protein 72
Glyma.06G236400	0.93	0.43	hypo	CHG	Upstream	ethylene responsive element binding factor 4
Glyma.06G242200	0.77	0.38	hypo	CHG	Genebody	WRKY family transcription factor family protein
Glyma.06G247000	0.7	0.29	hypo	CHG	Downstream	FAR1-related sequence 5
Glyma.06G265500	0.24	0.54	hypo	CG	Downstream	GRAS family transcription factor
Glyma.06G265500	0.58	0.28	hypo	CHG	Downstream	GRAS family transcription factor
Glyma.06G288900	0.47	0.94	hypo	CG	Genebody	Homeodomain-like transcriptional regulator
Glyma.06G288900	0.66	0.25	hypo	CHG	Downstream	Homeodomain-like transcriptional regulator
Glyma.06G311400	0.74	0.32	hypo	CG	Genebody	nuclear factor Y, subunit C11
Glyma.06G316400	0.58	0.21	hypo	CHG	Downstream	histone acetyltransferase of the MYST family 1
Glyma.07G080900	0.36	0.1	hypo	CG	Downstream	AGAMOUS-like 20
Glyma.07G117600	0.31	0.04	hypo	CHG	Upstream	basic helix-loop-helix (bHLH) DNA-binding superfamily protein
Glyma.07G130400	0.34	0.15	hypo	CG	Upstream	Transcriptional factor B3 family protein / auxin-responsive factor AUX/IAA-related
Glyma.07G132400	0.44	0.22	hypo	CHG	Upstream	myb-like HTH transcriptional regulator family protein
Glyma.07G174000	0.48	0	hypo	CHG	Downstream	zinc finger protein 4
Glyma.07G212400	0.95	0.46	hypo	CG	Upstream	redox responsive transcription factor 1
Glyma.08G134700	0.51	0.26	hypo	CG	Upstream	C2H2 and C2HC zinc fingers superfamily protein
Glyma.08G147300	0.87	0.42	hypo	CHG	Genebody	LOB domain-containing protein 24
Glyma.08G189900	0.26	0.07	hypo	CHG	Genebody	Homeodomain-like/winged-helix DNA-binding family protein
Glyma.08G237300	0.23	0.05	hypo	CHG	Downstream	RGA-like 1
Glyma.08G278800	0.24	0.03	hypo	CHG	Genebody	erf domain protein 9
Glyma.08G298200	0.2	0.02	hypo	CHG	Genebody	myb domain protein 88
Glyma.08G299400	0.71	0.26	hypo	CHG	Downstream	TCP family transcription factor
Glyma.08G301100	0.29	0.12	hypo	CG	Upstream	NAC (No Apical Meristem) domain transcriptional regulator superfamily protein
Glyma.09G001300	0.27	0.61	hypo	CHG	Downstream	FRS (FAR1 Related Sequences) transcription factor family
Glyma.09G001300	0.49	0.2	hypo	CG	Downstream	FRS (FAR1 Related Sequences) transcription factor family
Glyma.09G021600	0.37	0.15	hypo	CG	Upstream	LOB domain-containing protein 4
Glyma.09G062400	0.24	0.09	hypo	CHG	Upstream	homeobox from Arabidopsis thaliana
Glyma.09G092900	0.37	0.18	hypo	CG	Upstream	myb domain protein 31
Glyma.09G123300	0.71	0.34	hypo	CHG	Upstream	GRAS family transcription factor
Glyma.09G127100	0.32	0.11	hypo	CHG	Upstream	WRKY family transcription factor
Glyma.09G137000	0.12	0.31	hypo	CG	Genebody	NIN like protein 7
Glyma.09G137000	0.38	0.03	hypo	CHG	Genebody	NIN like protein 7
Glyma.09G148000	0.51	0.25	hypo	CHG	Upstream	zinc finger WD40 repeat protein 1
Glyma.09G183400	0.58	0.22	hypo	CHG	Genebody	myb domain protein 62
Glyma.09G203000	0.46	0.17	hypo	CHG	Genebody	beta HLH protein 93
Glyma.09G248200	0.63	0.25	hypo	CHG	Downstream	Integrase-type DNA-binding superfamily protein
Glyma.09G248200	0.87	0.4	hypo	CG	Downstream	Integrase-type DNA-binding superfamily protein
Glyma.10G020100	0.32	0.12	hypo	CHG	Downstream	nuclear factor Y, subunit B5
Glyma.10G048900	0.79	0.3	hypo	CHG	Upstream	nuclear factor Y, subunit B8
Glyma.10G088600	0.47	0.17	hypo	CHG	Downstream	AGAMOUS-like 62
Glyma.10G093100	0.2	0.06	hypo	CHG	Downstream	basic helix-loop-helix (bHLH) DNA-binding superfamily protein
Glyma.10G111400	0.66	0.32	hypo	CHG	Downstream	WRKY family transcription factor
Glyma.10G201400	0.45	0.21	hypo	CHG	Upstream	aspartate/glutamate/uridylate kinase family protein
Glyma.10G223200	0.28	0.12	hypo	CG	Upstream	Integrase-type DNA-binding superfamily protein
Glyma.10G223200	0.5	0.16	hypo	CHG	Upstream	Integrase-type DNA-binding superfamily protein
Glyma.10G230700	0.24	0	hypo	CG	Genebody	Homeodomain-like superfamily protein
Glyma.10G240500	0.61	0.25	hypo	CHG	Genebody	AGAMOUS-like 42
Glyma.10G296200	0.44	0.06	hypo	CG	Genebody	TGACG motif-binding factor 6
Glyma.11G043600	0.56	0.08	hypo	CG	Genebody	basic helix-loop-helix (bHLH) DNA-binding superfamily protein
Glyma.11G110700	0.41	0.1	hypo	CHG	Genebody	growth-regulating factor 5
Glyma.11G125500	0.87	0.43	hypo	CHG	Downstream	Plant regulator RWP-RK family protein
Glyma.11G131200	0.21	0.01	hypo	CHG	Genebody	basic helix-loop-helix (bHLH) DNA-binding superfamily protein
Glyma.11G138300	0.31	0.07	hypo	CHG	Downstream	SCARECROW-like 14
Glyma.11G138700	0.25	0	hypo	CHG	Genebody	TRF-like 2
Glyma.11G147200	0.35	0.07	hypo	CG	Genebody	zinc finger (CCCH-type) family protein
Glyma.11G147200	0.8	0.39	hypo	CHG	Upstream	zinc finger (CCCH-type) family protein
Glyma.11G167600	0.78	0.37	hypo	CHG	Genebody	Basic-leucine zipper (bZIP) transcription factor family protein
Glyma.11G167900	0.7	0.27	hypo	CHG	Genebody	Basic-leucine zipper (bZIP) transcription factor family protein
Glyma.11G186700	0.94	0.29	hypo	CHG	Downstream	Basic-leucine zipper (bZIP) transcription factor family protein
Glyma.11G204200	0.93	0.44	hypo	CHG	Downstream	auxin response factor 8
Glyma.11G247300	0.23	0	hypo	CG	Genebody	Homeodomain-like superfamily protein
Glyma.12G003200	0.46	0.12	hypo	CG	Genebody	NAC domain containing protein 70
Glyma.12G016400	0.25	0.08	hypo	CHG	Genebody	Zinc finger C-x8-C-x5-C-x3-H type family protein
Glyma.12G071000	0.87	0.36	hypo	CG	Genebody	auxin response factor 4
Glyma.12G081700	0.27	0.07	hypo	CG	Genebody	C2H2 and C2HC zinc fingers superfamily protein
Glyma.12G089400	0.56	0.24	hypo	CHG	Upstream	nuclear factor Y, subunit B11
Glyma.12G104600	0.5	1	hypo	CG	Downstream	myb domain protein 14
Glyma.12G104600	0.91	0.44	hypo	CHG	Downstream	myb domain protein 14
Glyma.12G145100	0.31	0.08	hypo	CHG	Downstream	NAC domain containing protein 25
Glyma.12G160100	0.52	0.26	hypo	CHG	Genebody	NAC domain containing protein 83
Glyma.12G174200	0.27	0	hypo	CHG	Genebody	GATA transcription factor 10
Glyma.12G174200	0.68	0.17	hypo	CG	Genebody	GATA transcription factor 10
Glyma.12G186900	0.29	0.13	hypo	CG	Upstream	NTM1-like 8
Glyma.12G196900	0.33	0.15	hypo	CHG	Upstream	basic helix-loop-helix (bHLH) DNA-binding superfamily protein
Glyma.12G208800	0.74	0.35	hypo	CHG	Upstream	TCP family transcription factor 4
Glyma.12G237500	0.33	0.12	hypo	CHG	Downstream	myb domain protein 83
Glyma.13G009300	0.24	0.06	hypo	CHG	Downstream	CONSTANS-like 9
Glyma.13G009300	0.36	0.83	hypo	CG	Genebody	CONSTANS-like 9
Glyma.13G058500	0.23	0.06	hypo	CHG	Downstream	AP2/B3-like transcriptional factor family protein
Glyma.13G071700	0.16	0.4	hypo	CG	Genebody	Duplicated homeodomain-like superfamily protein
Glyma.13G071700	0.18	0.37	hypo	CHG	Upstream	Duplicated homeodomain-like superfamily protein
Glyma.13G073300	0.4	0.14	hypo	CG	Upstream	C2H2-type zinc finger family protein
Glyma.13G076800	0.63	0.24	hypo	CHG	Upstream	Ethylene insensitive 3 family protein
Glyma.13G076800	0.76	0.37	hypo	CG	Upstream	Ethylene insensitive 3 family protein
Glyma.13G100500	0.74	0.27	hypo	CG	Genebody	pathogenesis related homeodomain protein A
Glyma.13G144600	0.33	0.09	hypo	CG	Upstream	TRF-like 8
Glyma.13G195800	0.36	0.05	hypo	CHG	Downstream	sequence-specific DNA binding transcription factors
Glyma.13G235300	0.2	0.04	hypo	CG	Genebody	homeobox-1
Glyma.13G235300	0.24	0.06	hypo	CHG	Genebody	homeobox-1
Glyma.13G236800	0.41	0.88	hypo	CG	Genebody	Zinc finger C-x8-C-x5-C-x3-H type family protein
Glyma.13G236800	0.55	0.19	hypo	CHG	Genebody	Zinc finger C-x8-C-x5-C-x3-H type family protein
Glyma.13G285400	0.42	0.15	hypo	CHG	Upstream	scarecrow-like 5
Glyma.13G303100	0.34	0.11	hypo	CHG	Upstream	myb domain protein 14
Glyma.13G317200	0.71	0.33	hypo	CHG	Downstream	WIP domain protein 3
Glyma.13G349700	0.69	0.18	hypo	CG	Upstream	LOB domain-containing protein 22
Glyma.14G000400	0.48	0.19	hypo	CHG	Genebody	FAR1-related sequence 5
Glyma.14G000400	0.5	1	hypo	CG	Genebody	FAR1-related sequence 5
Glyma.14G016300	0.2	0	hypo	CHH	Downstream	salt-inducible zinc finger 1
Glyma.14G050000	0.28	0.14	hypo	CG	Upstream	Zinc finger C-x8-C-x5-C-x3-H type family protein
Glyma.14G076900	0.53	0.08	hypo	CG	Genebody	Brassinosteroid signalling positive regulator (BZR1) family protein
Glyma.14G110600	0.24	0.1	hypo	CHG	Upstream	response regulator 12
Glyma.14G136500	0.28	0.64	hypo	CHG	Upstream	beta HLH protein 93
Glyma.14G168700	0.61	0.26	hypo	CHG	Upstream	AGAMOUS-like 104
Glyma.14G189300	0.54	0.24	hypo	CG	Genebody	NAC transcription factor-like 9
Glyma.14G194100	0.66	0.28	hypo	CHG	Upstream	zinc finger (CCCH-type) family protein
Glyma.14G208500	0.67	0.17	hypo	CG	Genebody	auxin response factor 8
Glyma.14G218700	0.38	0.17	hypo	CG	Upstream	C2H2-like zinc finger protein
Glyma.15G017300	0.26	0.02	hypo	CHG	Genebody	basic helix-loop-helix (bHLH) DNA-binding superfamily protein
Glyma.15G030200	0.41	0.82	hypo	CG	Genebody	Far-red impaired responsive (FAR1) family protein
Glyma.15G030200	0.8	0.38	hypo	CHG	Upstream	Far-red impaired responsive (FAR1) family protein
Glyma.15G045700	0.58	0.22	hypo	CHG	Upstream	0
Glyma.15G053600	0.64	0.06	hypo	CG	Genebody	Calmodulin-binding transcription activator protein with CG-1 and Ankyrin domains
Glyma.15G058000	0.68	0.3	hypo	CHG	Genebody	K-box region and MADS-box transcription factor family protein
Glyma.15G059600	0.88	0.4	hypo	CHG	Downstream	AGAMOUS-like 21
Glyma.15G110300	0.63	0.29	hypo	CG	Upstream	WRKY family transcription factor
Glyma.15G166200	0.3	0.64	hypo	CG	Genebody	pathogenesis related homeodomain protein A
Glyma.15G166200	0.51	0.25	hypo	CHG	Genebody	pathogenesis related homeodomain protein A
Glyma.15G173300	0.49	1	hypo	CG	Genebody	nuclear factor Y, subunit A3
Glyma.15G173300	0.56	0.27	hypo	CHG	Genebody	nuclear factor Y, subunit A3
Glyma.15G192000	0.57	0.24	hypo	CHG	Upstream	LSD1 zinc finger family protein
Glyma.15G269600	0.63	0.3	hypo	CG	Genebody	DNA-binding bromodomain-containing protein
Glyma.16G046700	0.6	0.08	hypo	CG	Genebody	AP2/B3-like transcriptional factor family protein
Glyma.16G093600	0.66	0.26	hypo	CG	Downstream	Alcohol dehydrogenase transcription factor Myb/SANT-like family protein
Glyma.16G139400	0.27	0.08	hypo	CHG	Upstream	GATA type zinc finger transcription factor family protein
Glyma.16G141300	0.59	0.25	hypo	CHG	Downstream	GRAS family transcription factor
Glyma.16G179900	0.34	0.14	hypo	CHG	Downstream	SCARECROW-like 8
Glyma.16G181700	0.2	0	hypo	CHG	Downstream	C2H2-like zinc finger protein
Glyma.17G038800	0.79	0.34	hypo	CG	Upstream	Calmodulin-binding transcription activator protein with CG-1 and Ankyrin domains
Glyma.17G138100	0.45	0.96	hypo	CG	Downstream	NAC 007
Glyma.17G138100	0.51	0.22	hypo	CHG	Downstream	NAC 007
Glyma.17G146600	0.72	0.32	hypo	CHG	Downstream	GATA transcription factor 26
Glyma.17G167100	0.62	0.27	hypo	CG	Downstream	myb domain protein 70
Glyma.17G188500	0.61	0.22	hypo	CHG	Genebody	basic leucine zipper 9
Glyma.18G052900	0.44	0.15	hypo	CHG	Upstream	AGAMOUS-like 80
Glyma.18G053500	0.49	0.16	hypo	CG	Upstream	AGAMOUS-like 80
Glyma.18G053800	0.42	0.16	hypo	CHG	Upstream	AGAMOUS-like 80
Glyma.18G073300	0.41	0.02	hypo	CHG	Upstream	Duplicated homeodomain-like superfamily protein
Glyma.18G073300	0.42	0.88	hypo	CG	Upstream	Duplicated homeodomain-like superfamily protein
Glyma.18G143800	0.35	0.14	hypo	CG	Upstream	AGAMOUS-like 29
Glyma.18G176300	0.34	0.14	hypo	CHG	Upstream	DNA binding with one finger 2.4
Glyma.18G179400	0.74	0.35	hypo	CHG	Genebody	FAR1-related sequence 5
Glyma.18G204700	0.32	0.05	hypo	CG	Downstream	APRATAXIN-like
Glyma.19G010100	0.28	0	hypo	CG	Genebody	homeobox 1
Glyma.19G022200	0.56	0.25	hypo	CG	Downstream	mini zinc finger 2
Glyma.19G022200	0.77	0.37	hypo	CHG	Downstream	mini zinc finger 2
Glyma.19G060700	0.88	0.42	hypo	CHG	Genebody	myb-like transcription factor family protein
Glyma.19G067900	0.52	0.25	hypo	CG	Downstream	ABA-responsive element binding protein 3
Glyma.19G084000	0.21	0.04	hypo	CHG	Downstream	myb domain protein 30
Glyma.19G085700	0.42	0.2	hypo	CHG	Genebody	myb domain protein 52
Glyma.19G118000	0.45	0.17	hypo	CHG	Downstream	cycling DOF factor 3
Glyma.19G180300	0.24	0.02	hypo	CHG	Genebody	NAC-like, activated by AP3/PI
Glyma.19G199200	0.19	0.54	hypo	CG	Upstream	Dof-type zinc finger DNA-binding family protein
Glyma.19G199200	0.22	0.05	hypo	CHG	Downstream	Dof-type zinc finger DNA-binding family protein
Glyma.19G225400	0.69	0.33	hypo	CG	Upstream	D111/G-patch domain-containing protein
Glyma.20G011700	0.03	0.28	hypo	CHG	Genebody	Duplicated homeodomain-like superfamily protein
Glyma.20G011700	0.78	0.36	hypo	CG	Genebody	Duplicated homeodomain-like superfamily protein
Glyma.20G024700	0.33	0.14	hypo	CHG	Upstream	FAR1-related sequence 6
Glyma.20G049200	0.48	0.21	hypo	CHG	Genebody	ABA-responsive element binding protein 3
Glyma.20G076100	0.58	0.27	hypo	CHG	Genebody	FAR1-related sequence 5
Glyma.20G097900	0.75	0.36	hypo	CHG	Genebody	Duplicated homeodomain-like superfamily protein
Glyma.20G150300	0.6	0.27	hypo	CHG	Upstream	heat shock transcription factor A6B
Glyma.20G228300	0.27	0.01	hypo	CHG	Downstream	DNA-binding storekeeper protein-related transcriptional regulator
Glyma.20G228300	0.45	0.93	hypo	CG	Upstream	DNA-binding storekeeper protein-related transcriptional regulator

## Sheet: BG_LP vs BG_HP-Hyper
Gene Id	Methylation_rate(HP)	Methylation_rate(LP)	DMG type	BS_type	BS_Location	Annotation
Glyma.01G000600	0.36	0.77	hyper	CHG	Genebody	FAR1-related sequence 5
Glyma.01G015900	0.31	0.79	hyper	CG	Genebody	heat shock transcription factor A1D
Glyma.01G022500	0.2	0.49	hyper	CHG	Downstream	AINTEGUMENTA-like 6
Glyma.01G029300	0.45	0.93	hyper	CHG	Genebody	Plant-specific transcription factor YABBY family protein
Glyma.01G043300	0.43	0.91	hyper	CG	Downstream	WRKY DNA-binding protein 72
Glyma.01G049100	0.13	0.59	hyper	CG	Genebody	Homeodomain-like superfamily protein
Glyma.01G063700	0.14	0.58	hyper	CHG	Genebody	Squamosa promoter-binding protein-like (SBP domain) transcription factor family protein
Glyma.01G064100	0.56	0.21	hyper	CG	Upstream	K-box region and MADS-box transcription factor family protein
Glyma.01G075800	0.24	0.6	hyper	CHG	Upstream	squamosa promoter binding protein-like 10
Glyma.01G086700	0.19	0.42	hyper	CHG	Downstream	myb-like transcription factor family protein
Glyma.01G088200	0.12	0.29	hyper	CHG	Downstream	NAC (No Apical Meristem) domain transcriptional regulator superfamily protein
Glyma.01G088200	0.29	0.88	hyper	CG	Genebody	NAC (No Apical Meristem) domain transcriptional regulator superfamily protein
Glyma.01G101400	0.4	0.88	hyper	CHG	Downstream	myb domain protein 305
Glyma.01G176600	0.33	0.79	hyper	CG	Genebody	C2H2-like zinc finger protein
Glyma.01G194600	0.41	0.86	hyper	CG	Genebody	Homeodomain-like/winged-helix DNA-binding family protein
Glyma.01G197900	0.42	0.83	hyper	CG	Downstream	basic helix-loop-helix (bHLH) DNA-binding superfamily protein
Glyma.01G198100	0.24	0.54	hyper	CG	Upstream	basic helix-loop-helix (bHLH) DNA-binding superfamily protein
Glyma.01G200800	0.41	0.89	hyper	CG	Genebody	CheY-like two-component responsive regulator family protein
Glyma.01G202900	0.25	0.53	hyper	CG	Genebody	FAR1-related sequence 11
Glyma.01G228200	0.03	0.35	hyper	CHG	Downstream	Homeodomain-like superfamily protein
Glyma.01G228200	0.25	0.75	hyper	CG	Genebody	Homeodomain-like superfamily protein
Glyma.01G236300	0.36	0.74	hyper	CG	Downstream	Tesmin/TSO1-like CXC domain-containing protein
Glyma.02G008600	0.49	0.99	hyper	CG	Genebody	squamosa promoter binding protein-like 1
Glyma.02G020400	0.27	0.57	hyper	CG	Genebody	ssDNA-binding transcriptional regulator
Glyma.02G036900	0.1	0.41	hyper	CHG	Genebody	KNOTTED1-like homeobox gene 6
Glyma.02G036900	0.19	0.4	hyper	CG	Genebody	KNOTTED1-like homeobox gene 6
Glyma.02G048100	0.44	0.89	hyper	CG	Genebody	TSL-kinase interacting protein 1
Glyma.02G055900	0.14	0.69	hyper	CG	Upstream	RAD-like 6
Glyma.02G100700	0.28	0.06	hyper	CG	Upstream	basic helix-loop-helix (bHLH) DNA-binding superfamily protein
Glyma.02G121600	0.41	0.84	hyper	CHG	Downstream	K-box region and MADS-box transcription factor family protein
Glyma.02G137400	0.17	0.37	hyper	CHG	Upstream	basic helix-loop-helix (bHLH) DNA-binding superfamily protein
Glyma.02G141000	0.26	0.58	hyper	CG	Downstream	WRKY DNA-binding protein 21
Glyma.02G161100	0.1	0.34	hyper	CG	Upstream	basic region/leucine zipper motif 60
Glyma.02G161100	0.14	0.32	hyper	CHG	Upstream	basic region/leucine zipper motif 60
Glyma.02G177800	0.33	0.7	hyper	CHG	Downstream	myb-like HTH transcriptional regulator family protein
Glyma.02G177800	0.59	0.24	hyper	CG	Upstream	myb-like HTH transcriptional regulator family protein
Glyma.02G178100	0.31	0.7	hyper	CHG	Downstream	myb-like HTH transcriptional regulator family protein
Glyma.02G179500	0.08	0.28	hyper	CHG	Downstream	AINTEGUMENTA-like 7
Glyma.02G179500	0.33	0.7	hyper	CG	Downstream	AINTEGUMENTA-like 7
Glyma.02G189500	0.25	0.62	hyper	CHG	Upstream	AGAMOUS-like 80
Glyma.02G194000	0.46	1	hyper	CG	Genebody	AGAMOUS-like 62
Glyma.02G214600	0.44	0.92	hyper	CHG	Upstream	Homeodomain-like superfamily protein
Glyma.02G216600	0.14	0.63	hyper	CHG	Genebody	AGAMOUS-like 16
Glyma.02G222300	0.26	0.54	hyper	CG	Genebody	NAC transcription factor-like 9
Glyma.02G223700	0.47	1	hyper	CG	Genebody	B-box type zinc finger protein with CCT domain
Glyma.02G224900	0.21	0.44	hyper	CG	Upstream	Homeodomain-like transcriptional regulator
Glyma.02G227000	0.2	0.46	hyper	CG	Genebody	zinc finger (CCCH-type) family protein
Glyma.02G242400	0.18	0.41	hyper	CG	Genebody	zinc finger protein 4
Glyma.02G253100	0.13	0.32	hyper	CG	Genebody	myb domain protein 109
Glyma.02G253100	0.39	0.84	hyper	CHG	Genebody	myb domain protein 109
Glyma.02G264900	0.08	0.56	hyper	CG	Upstream	myb domain protein 73
Glyma.02G264900	0.26	0.11	hyper	CHH	Downstream	myb domain protein 73
Glyma.02G273500	0.38	0.85	hyper	CG	Genebody	FAR1-related sequence 3
Glyma.02G292900	0.32	0.77	hyper	CG	Genebody	transcription factor IIIA
Glyma.02G293300	0.24	0.54	hyper	CG	Upstream	transcription factor IIIA
Glyma.02G297400	0.47	1	hyper	CG	Genebody	WRKY family transcription factor family protein
Glyma.03G003500	0.3	0.89	hyper	CG	Genebody	myb-like HTH transcriptional regulator family protein
Glyma.03G006600	0.25	0.53	hyper	CHG	Upstream	myb domain protein 60
Glyma.03G065700	0.32	0.72	hyper	CHG	Downstream	GRAS family transcription factor
Glyma.03G067000	0.23	0.69	hyper	CHG	Downstream	Duplicated homeodomain-like superfamily protein
Glyma.03G067000	0.38	0.82	hyper	CG	Genebody	Duplicated homeodomain-like superfamily protein
Glyma.03G081900	0.12	0.52	hyper	CG	Genebody	myb-like HTH transcriptional regulator family protein
Glyma.03G090800	0.34	0.73	hyper	CHG	Downstream	myb domain protein 94
Glyma.03G091500	0.41	0.91	hyper	CHG	Upstream	Far-red impaired responsive (FAR1) family protein
Glyma.03G107400	0.37	0.8	hyper	CHG	Downstream	FAR1-related sequence 5
Glyma.03G112100	0.23	0.53	hyper	CG	Upstream	ethylene-responsive element binding factor 13
Glyma.03G136800	0.11	0.3	hyper	CHG	Downstream	FAR1-related sequence 6
Glyma.03G138900	0.44	0.91	hyper	CG	Downstream	Integrase-type DNA-binding superfamily protein
Glyma.03G145800	0.38	0.83	hyper	CG	Downstream	homeobox from Arabidopsis thaliana
Glyma.03G221500	0.02	0.39	hyper	CG	Genebody	myb-like transcription factor family protein
Glyma.03G227700	0.1	0.42	hyper	CHG	Genebody	myb domain protein 61
Glyma.03G250000	0.25	0.51	hyper	CG	Genebody	Homeodomain-like superfamily protein
Glyma.04G029600	0.06	0.35	hyper	CG	Upstream	basic leucine-zipper 44
Glyma.04G081700	0.12	0.29	hyper	CHG	Downstream	Tesmin/TSO1-like CXC domain-containing protein
Glyma.04G090100	0.08	0.31	hyper	CG	Upstream	beta HLH protein 93
Glyma.04G094800	0.13	0.3	hyper	CG	Upstream	Plant-specific transcription factor YABBY family protein
Glyma.04G095300	0.25	0.64	hyper	CG	Genebody	Homeodomain-like superfamily protein
Glyma.04G110100	0.4	0.84	hyper	CHG	Upstream	myb domain protein 119
Glyma.04G115500	0.42	0.85	hyper	CG	Genebody	WRKY DNA-binding protein 2
Glyma.04G159300	0.37	0.78	hyper	CHG	Upstream	AGAMOUS-like 8
Glyma.04G159600	0.12	0.4	hyper	CG	Genebody	Squamosa promoter-binding protein-like (SBP domain) transcription factor family protein
Glyma.04G172500	0.28	0.64	hyper	CHG	Upstream	BANQUO 3
Glyma.04G178700	0.42	0.89	hyper	CG	Upstream	Proteasome component (PCI) domain protein
Glyma.04G178700	0.43	0.91	hyper	CHG	Downstream	Proteasome component (PCI) domain protein
Glyma.04G192000	0.42	0.84	hyper	CG	Genebody	relative of early flowering 6
Glyma.04G194600	0.09	0.44	hyper	CHG	Downstream	RNA-metabolising metallo-beta-lactamase family protein
Glyma.04G196200	0.46	0.99	hyper	CG	Genebody	nuclear factor Y, subunit C1
Glyma.04G201700	0.36	0.82	hyper	CG	Genebody	Integrase-type DNA-binding superfamily protein
Glyma.04G220500	0.04	0.21	hyper	CG	Downstream	LOB domain-containing protein 15
Glyma.04G226700	0.24	0.56	hyper	CG	Genebody	NAC transcription factor-like 9
Glyma.05G008400	0.24	0.56	hyper	CG	Genebody	Zinc finger (CCCH-type) family protein
Glyma.05G017800	0.17	0.55	hyper	CG	Genebody	basic helix-loop-helix (bHLH) DNA-binding superfamily protein
Glyma.05G025700	0.11	0.27	hyper	CG	Downstream	AGAMOUS-like 65
Glyma.05G026500	0.24	0.48	hyper	CHG	Upstream	RWP-RK domain-containing protein
Glyma.05G088300	0.1	0.56	hyper	CG	Genebody	DNA-binding storekeeper protein-related transcriptional regulator
Glyma.05G106000	0.45	0.94	hyper	CG	Genebody	Homeodomain-like/winged-helix DNA-binding family protein
Glyma.05G108700	0.46	0.95	hyper	CHG	Genebody	NAC domain containing protein 75
Glyma.05G115400	0.08	0.22	hyper	CG	Upstream	response regulator 1
Glyma.05G148700	0.4	0.92	hyper	CG	Genebody	K-box region and MADS-box transcription factor family protein
Glyma.05G151800	0.36	0.8	hyper	CG	Genebody	winged-helix DNA-binding transcription factor family protein
Glyma.05G162300	0.48	1	hyper	CG	Genebody	heat shock transcription factor A4A
Glyma.05G165800	0.27	0.57	hyper	CG	Genebody	transmembrane receptors;ATP binding
Glyma.05G170000	0.23	0.47	hyper	CG	Downstream	GATA transcription factor 27
Glyma.05G178200	0.31	0.63	hyper	CG	Genebody	signal responsive 1
Glyma.05G193300	0.08	0.32	hyper	CG	Downstream	nuclear factor Y, subunit B7
Glyma.05G221300	0.21	0.44	hyper	CG	Genebody	Transcriptional factor B3 family protein / auxin-responsive factor AUX/IAA-related
Glyma.06G086600	0.23	0.47	hyper	CG	Genebody	homeobox gene 8
Glyma.06G097100	0.49	1	hyper	CG	Genebody	Homeodomain-like superfamily protein
Glyma.06G098000	0.11	0.59	hyper	CG	Downstream	ZIM-like 1
Glyma.06G166500	0.14	0.3	hyper	CHG	Downstream	NAC domain containing protein 83
Glyma.06G166500	0.18	0.4	hyper	CG	Downstream	NAC domain containing protein 83
Glyma.06G169600	0.36	0.73	hyper	CG	Genebody	nuclear factor Y, subunit C1
Glyma.06G174000	0.19	0.5	hyper	CG	Genebody	relative of early flowering 6
Glyma.06G190800	0.36	0.77	hyper	CG	Upstream	WRKY DNA-binding protein 72
Glyma.06G216400	0.02	0.53	hyper	CG	Genebody	myb-like HTH transcriptional regulator family protein
Glyma.06G235200	0.46	1	hyper	CG	Upstream	sequence-specific DNA binding transcription factors;sequence-specific DNA binding
Glyma.06G242200	0.48	0.98	hyper	CHG	Upstream	WRKY family transcription factor family protein
Glyma.06G247000	0.31	0.65	hyper	CHG	Upstream	FAR1-related sequence 5
Glyma.06G265500	0.32	0.67	hyper	CG	Genebody	GRAS family transcription factor
Glyma.06G288900	0.22	0.53	hyper	CG	Genebody	Homeodomain-like transcriptional regulator
Glyma.06G314300	0.31	0.03	hyper	CHG	Upstream	far-red elongated hypocotyls 3
Glyma.06G314300	0.37	0.82	hyper	CG	Genebody	far-red elongated hypocotyls 3
Glyma.06G314400	0.37	0.85	hyper	CG	Genebody	ABA-responsive element binding protein 3
Glyma.07G016000	0.28	0.69	hyper	CG	Genebody	HB-other
Glyma.07G048500	0.1	0.27	hyper	CG	Genebody	Homeodomain-like superfamily protein
Glyma.07G057400	0.2	0.45	hyper	CG	Upstream	WRKY family transcription factor
Glyma.07G066100	0.29	0.72	hyper	CG	Genebody	Homeodomain-like superfamily protein
Glyma.07G087900	0.28	0.6	hyper	CHG	Downstream	Alcohol dehydrogenase transcription factor Myb/SANT-like family protein
Glyma.07G087900	0.38	0.79	hyper	CG	Genebody	Alcohol dehydrogenase transcription factor Myb/SANT-like family protein
Glyma.07G104700	0.27	0.59	hyper	CG	Genebody	NF-X-like 1
Glyma.07G107300	0.41	0.86	hyper	CG	Genebody	basic pentacysteine1
Glyma.07G114000	0.34	0.77	hyper	CHG	Upstream	ethylene-responsive element binding factor 13
Glyma.07G126800	0.27	0.56	hyper	CG	Downstream	CCCH-type zinc finger family protein
Glyma.07G126800	0.73	0.36	hyper	CHG	Downstream	CCCH-type zinc finger family protein
Glyma.07G130400	0.33	0.67	hyper	CG	Genebody	Transcriptional factor B3 family protein / auxin-responsive factor AUX/IAA-related
Glyma.07G132200	0.43	0.89	hyper	CG	Genebody	myb domain protein 3r-3
Glyma.07G174000	0.44	0.93	hyper	CG	Genebody	zinc finger protein 4
Glyma.07G175500	0.48	1	hyper	CG	Genebody	Duplicated homeodomain-like superfamily protein
Glyma.07G177200	0.28	0.56	hyper	CHG	Upstream	TCP family transcription factor
Glyma.07G177200	0.42	0.86	hyper	CG	Downstream	TCP family transcription factor
Glyma.07G182700	0.25	0.52	hyper	CG	Downstream	ZIM-LIKE 2
Glyma.07G193900	0.31	0.79	hyper	CHG	Upstream	Dof-type zinc finger DNA-binding family protein
Glyma.07G199700	0.41	0.84	hyper	CHG	Upstream	erf domain protein 9
Glyma.07G227200	0.12	0.27	hyper	CG	Upstream	WRKY DNA-binding protein 3
Glyma.07G227200	0.54	0.24	hyper	CHG	Downstream	WRKY DNA-binding protein 3
Glyma.07G228900	0.25	0.62	hyper	CHG	Genebody	AGAMOUS-like 30
Glyma.08G057400	0.35	0.75	hyper	CHG	Upstream	homeodomain GLABROUS 11
Glyma.08G100100	0.28	0.64	hyper	CG	Genebody	auxin response factor 8
Glyma.08G105200	0.29	0.64	hyper	CG	Genebody	Calmodulin-binding transcription activator protein with CG-1 and Ankyrin domains
Glyma.08G119900	0.22	0.47	hyper	CG	Genebody	heat shock transcription factor A4A
Glyma.08G120600	0.25	0.52	hyper	CHG	Genebody	K-box region and MADS-box transcription factor family protein
Glyma.08G124400	0.42	0.85	hyper	CG	Genebody	Homeobox-leucine zipper family protein / lipid-binding START domain-containing protein
Glyma.08G149200	0.3	0.63	hyper	CG	Downstream	Integrase-type DNA-binding superfamily protein
Glyma.08G163200	0.2	0.44	hyper	CG	Downstream	myb domain protein 67
Glyma.08G178900	0.38	0.97	hyper	CG	Genebody	Calmodulin-binding transcription activator protein with CG-1 and Ankyrin domains
Glyma.08G195700	0.09	0.43	hyper	CG	Upstream	C2H2 and C2HC zinc fingers superfamily protein
Glyma.08G195700	0.17	0.38	hyper	CHG	Upstream	C2H2 and C2HC zinc fingers superfamily protein
Glyma.08G250800	0.31	0.72	hyper	CG	Genebody	AGAMOUS-like 8
Glyma.08G250800	0.39	0.06	hyper	CHG	Genebody	AGAMOUS-like 8
Glyma.08G254400	0.27	0.55	hyper	CHG	Upstream	basic leucine-zipper 42
Glyma.08G261500	0.21	0.61	hyper	CG	Genebody	Integrase-type DNA-binding superfamily protein
Glyma.08G261900	0.46	0.97	hyper	CG	Upstream	LOB domain-containing protein 41
Glyma.08G265600	0.38	0.78	hyper	CG	Genebody	basic region/leucine zipper transcription factor 16
Glyma.08G274200	0.27	0.66	hyper	CG	Downstream	beta HLH protein 93
Glyma.08G290100	0.03	0.29	hyper	CHG	Genebody	Duplicated homeodomain-like superfamily protein
Glyma.08G293300	0.24	0.5	hyper	CHG	Downstream	myb-like transcription factor family protein
Glyma.08G294000	0.08	0.25	hyper	CHG	Genebody	BIG PETAL P
Glyma.08G298200	0.5	1	hyper	CG	Genebody	myb domain protein 88
Glyma.08G302500	0.14	0.34	hyper	CG	Genebody	Basic-leucine zipper (bZIP) transcription factor family protein
Glyma.08G307100	0.25	0.63	hyper	CHG	Downstream	NAC domain containing protein 42
Glyma.08G307100	0.44	0.9	hyper	CG	Downstream	NAC domain containing protein 42
Glyma.08G325900	0	0.25	hyper	CHG	Downstream	scarecrow-like 5
Glyma.08G325900	0.49	1	hyper	CG	Genebody	scarecrow-like 5
Glyma.08G329300	0.2	0.74	hyper	CG	Genebody	nuclear factor Y, subunit B3
Glyma.08G333500	0.26	0.57	hyper	CG	Downstream	Duplicated homeodomain-like superfamily protein
Glyma.08G342800	0.43	0.95	hyper	CG	Genebody	Far-red impaired responsive (FAR1) family protein
Glyma.09G038300	0.21	0.48	hyper	CG	Genebody	calmodulin binding;transcription regulators
Glyma.09G052900	0.26	0.56	hyper	CG	Downstream	Integrase-type DNA-binding superfamily protein
Glyma.09G098600	0.47	0.95	hyper	CG	Genebody	response regulator 12
Glyma.09G102900	0.48	0.96	hyper	CG	Genebody	CCCH-type zinc finger protein with ARM repeat domain
Glyma.09G123300	0.59	0.25	hyper	CHG	Upstream	GRAS family transcription factor
Glyma.09G127100	0.4	0.9	hyper	CHG	Upstream	WRKY family transcription factor
Glyma.09G127100	0.42	0.89	hyper	CG	Genebody	WRKY family transcription factor
Glyma.09G129100	0.14	0.38	hyper	CG	Upstream	WRKY family transcription factor
Glyma.09G137000	0.11	0.39	hyper	CHG	Genebody	NIN like protein 7
Glyma.09G137000	0.22	0.59	hyper	CG	Genebody	NIN like protein 7
Glyma.09G143700	0.08	0.23	hyper	CHG	Upstream	Homeobox-leucine zipper family protein / lipid-binding START domain-containing protein
Glyma.09G143700	0.19	0.5	hyper	CG	Genebody	Homeobox-leucine zipper family protein / lipid-binding START domain-containing protein
Glyma.09G149000	0.03	0.21	hyper	CG	Genebody	AGAMOUS-like 6
Glyma.09G158400	0.32	0.66	hyper	CG	Genebody	nuclear factor Y, subunit B1
Glyma.09G170400	0.21	0.51	hyper	CHG	Downstream	basic pentacysteine1
Glyma.09G171100	0.34	0.75	hyper	CHG	Genebody	Homeodomain-like superfamily protein
Glyma.09G188900	0.47	0.96	hyper	CG	Upstream	Alcohol dehydrogenase transcription factor Myb/SANT-like family protein
Glyma.09G230200	0.24	0.61	hyper	CG	Upstream	C2H2-like zinc finger protein
Glyma.09G237000	0.33	0.86	hyper	CG	Upstream	cycling DOF factor 2
Glyma.09G242600	0.11	0.25	hyper	CG	Downstream	ethylene-responsive element binding factor 13
Glyma.09G257700	0.21	0.08	hyper	CHG	Genebody	ARID/BRIGHT DNA-binding domain;ELM2 domain protein
Glyma.09G257700	0.36	0.81	hyper	CG	Genebody	ARID/BRIGHT DNA-binding domain;ELM2 domain protein
Glyma.09G260100	0.42	0.95	hyper	CG	Genebody	beta-amylase 7
Glyma.09G266200	0.41	0.83	hyper	CHG	Genebody	AGAMOUS-like 20
Glyma.09G284300	0.47	1	hyper	CHG	Upstream	TCP family transcription factor
Glyma.09G284300	0.65	0.3	hyper	CG	Upstream	TCP family transcription factor
Glyma.10G007300	0.43	0.88	hyper	CG	Genebody	basic helix-loop-helix (bHLH) DNA-binding superfamily protein
Glyma.10G009200	0.18	0.44	hyper	CG	Genebody	squamosa promoter-binding protein-like 12
Glyma.10G020700	0.24	0.48	hyper	CG	Genebody	Zinc finger C-x8-C-x5-C-x3-H type family protein
Glyma.10G031600	0.08	0.22	hyper	CG	Genebody	basic helix-loop-helix (bHLH) DNA-binding superfamily protein
Glyma.10G034300	0.77	0.3	hyper	CG	Upstream	basic helix-loop-helix (bHLH) DNA-binding superfamily protein
Glyma.10G061400	0.35	0.73	hyper	CG	Genebody	erf domain protein 9
Glyma.10G077400	0.42	0.87	hyper	CHG	Genebody	NAC domain containing protein 25
Glyma.10G084800	0.34	0.78	hyper	CHG	Upstream	AGAMOUS-like 62
Glyma.10G085100	0.39	0.95	hyper	CHG	Upstream	AGAMOUS-like 62
Glyma.10G094200	0.24	0.56	hyper	CHG	Downstream	AGAMOUS-like 62
Glyma.10G103400	0.03	0.49	hyper	CHG	Genebody	zinc finger (C2H2 type, AN1-like) family protein
Glyma.10G111400	0.45	0.93	hyper	CHG	Genebody	WRKY family transcription factor
Glyma.10G116600	0.38	0.76	hyper	CHG	Upstream	Integrase-type DNA-binding superfamily protein
Glyma.10G116600	0.46	0.94	hyper	CG	Upstream	Integrase-type DNA-binding superfamily protein
Glyma.10G121700	0.21	0.45	hyper	CHG	Upstream	FAR1-related sequence 5
Glyma.10G126900	0.44	0.98	hyper	CG	Genebody	GATA transcription factor 1
Glyma.10G142600	0	0.3	hyper	CHG	Genebody	phytochrome interacting factor 3
Glyma.10G153800	0.31	0.72	hyper	CG	Genebody	DNA binding
Glyma.10G165900	0.33	0.74	hyper	CHG	Upstream	cell division cycle 5
Glyma.10G201400	0.3	0.64	hyper	CG	Upstream	aspartate/glutamate/uridylate kinase family protein
Glyma.10G233400	0.09	0.29	hyper	CHG	Genebody	C2H2-like zinc finger protein
Glyma.10G241400	0.49	0.98	hyper	CG	Upstream	basic helix-loop-helix (bHLH) DNA-binding superfamily protein
Glyma.10G260400	0.21	0.52	hyper	CG	Genebody	Homeodomain-like protein with RING/FYVE/PHD-type zinc finger domain
Glyma.11G043600	0.31	0.69	hyper	CHG	Upstream	basic helix-loop-helix (bHLH) DNA-binding superfamily protein
Glyma.11G068700	0.25	0.67	hyper	CG	Genebody	GATA type zinc finger transcription factor family protein
Glyma.11G074900	0.35	0.98	hyper	CG	Genebody	B-box type zinc finger family protein
Glyma.11G074900	0.43	0.17	hyper	CHG	Upstream	B-box type zinc finger family protein
Glyma.11G085500	0.09	0.2	hyper	CHG	Upstream	RWP-RK domain-containing protein
Glyma.11G126600	0.06	0.22	hyper	CHG	Upstream	Basic-leucine zipper (bZIP) transcription factor family protein
Glyma.11G126600	0.5	1	hyper	CG	Genebody	Basic-leucine zipper (bZIP) transcription factor family protein
Glyma.11G126700	0.13	0.34	hyper	CG	Downstream	FRS (FAR1 Related Sequences) transcription factor family
Glyma.11G138500	0.39	0.82	hyper	CG	Upstream	SCARECROW-like 14
Glyma.11G138600	0.39	0.82	hyper	CG	Genebody	SCARECROW-like 14
Glyma.11G145800	0.09	0.24	hyper	CG	Downstream	Homeobox-leucine zipper family protein / lipid-binding START domain-containing protein
Glyma.11G156200	0.41	0.84	hyper	CHG	Downstream	GATA type zinc finger transcription factor family protein
Glyma.11G174400	0.38	0.81	hyper	CG	Genebody	zinc finger (CCCH-type) family protein
Glyma.11G174400	0.58	0.29	hyper	CHG	Upstream	zinc finger (CCCH-type) family protein
Glyma.11G186400	0.45	0.97	hyper	CHG	Downstream	AGAMOUS-like 80
Glyma.11G186400	0.5	1	hyper	CG	Upstream	AGAMOUS-like 80
Glyma.11G197900	0.06	0.31	hyper	CHG	Downstream	high-level expression of sugar-inducible gene 2
Glyma.11G230200	0.35	0.76	hyper	CG	Genebody	sequence-specific DNA binding transcription factors;zinc ion binding;sequence-specific DNA binding transcription factors
Glyma.11G252300	0.23	0.52	hyper	CG	Genebody	K-box region and MADS-box transcription factor family protein
Glyma.12G016400	0	0.39	hyper	CHG	Genebody	Zinc finger C-x8-C-x5-C-x3-H type family protein
Glyma.12G037200	0.05	0.27	hyper	CHG	Upstream	B-box type zinc finger family protein
Glyma.12G048600	0.43	0.89	hyper	CG	Genebody	AP2/B3-like transcriptional factor family protein
Glyma.12G075800	0.05	0.26	hyper	CG	Genebody	Homeobox-leucine zipper family protein / lipid-binding START domain-containing protein
Glyma.12G076500	0.27	0.58	hyper	CHG	Genebody	GATA transcription factor 11
Glyma.12G104600	0.48	0.99	hyper	CG	Downstream	myb domain protein 14
Glyma.12G106400	0.28	0.62	hyper	CG	Genebody	MYB-like 102
Glyma.12G118700	0.13	0.33	hyper	CG	Downstream	NAC domain containing protein 73
Glyma.12G137700	0.3	0.59	hyper	CG	Genebody	GRAS family transcription factor
Glyma.12G141700	0.27	0.56	hyper	CHG	Downstream	basic helix-loop-helix (bHLH) DNA-binding superfamily protein
Glyma.12G158200	0.5	1	hyper	CG	Downstream	FAR1-related sequence 5
Glyma.12G164100	0.45	1	hyper	CG	Genebody	auxin response factor 1
Glyma.12G174200	0.26	0.57	hyper	CHG	Genebody	GATA transcription factor 10
Glyma.12G186900	0.37	0.85	hyper	CG	Genebody	NTM1-like 8
Glyma.12G231400	0.3	0.64	hyper	CHG	Upstream	BES1/BZR1 homolog 4
Glyma.12G233900	0.03	0.36	hyper	CG	Genebody	light-regulated zinc finger protein 1
Glyma.13G006100	0.34	0.69	hyper	CHG	Upstream	Duplicated homeodomain-like superfamily protein
Glyma.13G006100	0.34	0.7	hyper	CG	Upstream	Duplicated homeodomain-like superfamily protein
Glyma.13G038200	0.15	0.66	hyper	CHG	Upstream	Duplicated homeodomain-like superfamily protein
Glyma.13G046300	0	0.33	hyper	CHG	Downstream	LOB domain-containing protein 41
Glyma.13G062500	0.08	0.39	hyper	CG	Upstream	cycling DOF factor 2
Glyma.13G076800	0.29	0.74	hyper	CHG	Upstream	Ethylene insensitive 3 family protein
Glyma.13G105400	0.18	0.4	hyper	CG	Genebody	basic helix-loop-helix (bHLH) DNA-binding family protein
Glyma.13G107900	0.18	0.64	hyper	CG	Genebody	nuclear factor Y, subunit A3
Glyma.13G128500	0.44	0.99	hyper	CG	Genebody	myb family transcription factor
Glyma.13G195800	0.23	0.57	hyper	CHG	Downstream	sequence-specific DNA binding transcription factors
Glyma.13G197800	0.43	0.88	hyper	CG	Genebody	TRF-like 10
Glyma.13G217000	0.46	0.18	hyper	CG	Upstream	Zinc finger C-x8-C-x5-C-x3-H type family protein
Glyma.13G217000	0.65	0.32	hyper	CHG	Upstream	Zinc finger C-x8-C-x5-C-x3-H type family protein
Glyma.13G221400	0.26	0.61	hyper	CG	Genebody	auxin response factor 8
Glyma.13G234200	0.41	0.85	hyper	CG	Genebody	Transcriptional factor B3 family protein / auxin-responsive factor AUX/IAA-related
Glyma.13G236500	0	0.39	hyper	CG	Genebody	erf domain protein 9
Glyma.13G236500	0	0.53	hyper	CHG	Genebody	erf domain protein 9
Glyma.13G236800	0.33	0.72	hyper	CHG	Genebody	Zinc finger C-x8-C-x5-C-x3-H type family protein
Glyma.13G236800	0.47	0.95	hyper	CG	Downstream	Zinc finger C-x8-C-x5-C-x3-H type family protein
Glyma.13G255200	0.39	0.87	hyper	CG	Genebody	AGAMOUS-like 21
Glyma.13G290500	0.38	0.78	hyper	CG	Genebody	sequence-specific DNA binding transcription factors
Glyma.13G313800	0.28	0.59	hyper	CHG	Upstream	AGAMOUS-like 62
Glyma.13G337100	0.41	0.9	hyper	CG	Genebody	TRF-like 2
Glyma.13G346300	0.27	0.68	hyper	CG	Genebody	Plant regulator RWP-RK family protein
Glyma.13G349700	0.13	0.35	hyper	CHG	Upstream	LOB domain-containing protein 22
Glyma.13G368600	0.03	0.51	hyper	CHG	Genebody	basic helix-loop-helix (bHLH) DNA-binding superfamily protein
Glyma.13G368600	0.04	0.3	hyper	CG	Genebody	basic helix-loop-helix (bHLH) DNA-binding superfamily protein
Glyma.13G368700	0.21	0.46	hyper	CG	Genebody	basic helix-loop-helix (bHLH) DNA-binding superfamily protein
Glyma.14G034300	0.4	0.82	hyper	CG	Genebody	Homeodomain-like superfamily protein
Glyma.14G034300	0.71	0.26	hyper	CHG	Downstream	Homeodomain-like superfamily protein
Glyma.14G069700	0.42	0.92	hyper	CHG	Downstream	RHD SIX-LIKE 1
Glyma.14G091200	0.26	0.52	hyper	CHG	Upstream	KNOTTED-like from Arabidopsis thaliana
Glyma.14G119000	0.4	0.89	hyper	CG	Genebody	myb domain protein 56
Glyma.14G120600	0.06	0.28	hyper	CHG	Upstream	Duplicated homeodomain-like superfamily protein
Glyma.14G139500	0.47	0.96	hyper	CG	Upstream	response regulator 10
Glyma.14G143400	0.5	0.99	hyper	CG	Downstream	Homeodomain-like protein
Glyma.14G143400	0.63	0.32	hyper	CHG	Upstream	Homeodomain-like protein
Glyma.14G183800	0.45	1	hyper	CG	Genebody	AGAMOUS-like 16
Glyma.14G199800	0.47	0.95	hyper	CG	Upstream	WRKY DNA-binding protein 4
Glyma.14G208500	0.19	0.46	hyper	CG	Genebody	auxin response factor 8
Glyma.15G002100	0.33	0.67	hyper	CG	Genebody	FAR1-related sequence 6
Glyma.15G032800	0.3	0.61	hyper	CG	Genebody	FAR1-related sequence 4
Glyma.15G053600	0.45	0.94	hyper	CG	Genebody	Calmodulin-binding transcription activator protein with CG-1 and Ankyrin domains
Glyma.15G054200	0.29	0.66	hyper	CHG	Upstream	methyl-CPG-binding domain 8
Glyma.15G095500	0.24	0.55	hyper	CG	Genebody	Zinc finger C-x8-C-x5-C-x3-H type family protein
Glyma.15G101500	0.43	0.9	hyper	CG	Genebody	FAR1-related sequence 7
Glyma.15G116300	0.36	0.75	hyper	CHG	Downstream	SCARECROW-like 13
Glyma.15G143400	0.25	0.56	hyper	CG	Genebody	calmodulin binding;transcription regulators
Glyma.15G152000	0.12	0.43	hyper	CHG	Upstream	ethylene-responsive element binding protein
Glyma.15G166200	0.22	0.51	hyper	CG	Upstream	pathogenesis related homeodomain protein A
Glyma.15G166200	0.29	0.63	hyper	CHG	Genebody	pathogenesis related homeodomain protein A
Glyma.15G168200	0.18	0.37	hyper	CG	Downstream	WRKY DNA-binding protein 11
Glyma.15G176000	0.4	0.83	hyper	CHG	Downstream	Duplicated homeodomain-like superfamily protein
Glyma.15G184200	0.36	0.76	hyper	CHG	Genebody	FAR1-related sequence 5
Glyma.15G211900	0.36	0.76	hyper	CG	Genebody	SH2 domain protein A
Glyma.15G217400	0.21	0.48	hyper	CHG	Genebody	floral homeotic protein (HUA1)
Glyma.15G222400	0.32	0.69	hyper	CHG	Downstream	ABA-responsive element binding protein 3
Glyma.15G254000	0.29	0.66	hyper	CHG	Downstream	NAC domain containing protein 1
Glyma.16G017100	0	0.44	hyper	CG	Downstream	AP2/B3-like transcriptional factor family protein
Glyma.16G071700	0.38	0.84	hyper	CG	Downstream	LOB domain-containing protein 25
Glyma.16G095200	0.11	0.44	hyper	CHG	Genebody	basic region/leucine zipper transcription factor 16
Glyma.16G097400	0.39	0.87	hyper	CHG	Upstream	squamosa promoter binding protein-like 8
Glyma.16G097400	0.81	0.4	hyper	CG	Upstream	squamosa promoter binding protein-like 8
Glyma.16G102000	0.3	0.67	hyper	CG	Genebody	C2H2 type zinc finger transcription factor family
Glyma.16G105600	0.77	0.36	hyper	CHG	Upstream	K-box region and MADS-box transcription factor family protein
Glyma.16G128300	0.39	0.86	hyper	CG	Genebody	TSL-kinase interacting protein 1
Glyma.16G133200	0	0.38	hyper	CG	Upstream	basic helix-loop-helix (bHLH) DNA-binding superfamily protein
Glyma.16G141500	0.46	1	hyper	CG	Genebody	G-box binding factor 1
Glyma.16G181700	0.45	0.9	hyper	CG	Genebody	C2H2-like zinc finger protein
Glyma.16G196700	0.35	0.74	hyper	CG	Genebody	Homeobox-leucine zipper family protein / lipid-binding START domain-containing protein
Glyma.17G024600	0.22	0.67	hyper	CG	Genebody	MYB_related
Glyma.17G030600	0.49	0.99	hyper	CG	Genebody	response regulator 1
Glyma.17G038800	0.46	0.93	hyper	CG	Genebody	Calmodulin-binding transcription activator protein with CG-1 and Ankyrin domains
Glyma.17G047100	0.07	0.31	hyper	CG	Genebody	Transcriptional factor B3 family protein / auxin-responsive factor AUX/IAA-related
Glyma.17G144100	0.25	0.58	hyper	CG	Genebody	myb-like transcription factor family protein
Glyma.17G152800	0.32	0.69	hyper	CG	Genebody	CheY-like two-component responsive regulator family protein
Glyma.17G158000	0.43	0.91	hyper	CG	Downstream	myb domain protein 84
Glyma.17G170100	0.55	0.17	hyper	CHG	Upstream	Integrase-type DNA-binding superfamily protein
Glyma.17G175500	0.28	0.65	hyper	CG	Genebody	AP2/B3-like transcriptional factor family protein
Glyma.17G190900	0.35	0.73	hyper	CG	Upstream	Homeodomain-like protein
Glyma.17G194100	0.26	0.55	hyper	CG	Upstream	Integrase-type DNA-binding superfamily protein
Glyma.17G197300	0.14	0.45	hyper	CHG	Downstream	Basic-leucine zipper (bZIP) transcription factor family protein
Glyma.17G212900	0.37	0.9	hyper	CHG	Downstream	BIG PETAL P
Glyma.17G229800	0.35	0.71	hyper	CG	Upstream	myb-like transcription factor family protein
Glyma.17G230000	0.27	0.54	hyper	CG	Upstream	homeobox gene 1
Glyma.17G254000	0.16	0.59	hyper	CG	Upstream	BEL1-like homeodomain 7
Glyma.17G255800	0.38	0.78	hyper	CG	Genebody	Basic-leucine zipper (bZIP) transcription factor family protein
Glyma.18G005100	0.38	0.8	hyper	CG	Genebody	Calmodulin-binding transcription activator protein with CG-1 and Ankyrin domains
Glyma.18G007100	0.21	0.56	hyper	CG	Upstream	nuclear factor Y, subunit C13
Glyma.18G018200	0.01	0.2	hyper	CHG	Downstream	Integrase-type DNA-binding superfamily protein
Glyma.18G027000	0.24	0.57	hyper	CG	Downstream	sequence-specific DNA binding transcription factors;zinc ion binding;sequence-specific DNA binding transcription factors
Glyma.18G027000	0.36	0.11	hyper	CHG	Downstream	sequence-specific DNA binding transcription factors;zinc ion binding;sequence-specific DNA binding transcription factors
Glyma.18G053400	0.3	0.63	hyper	CG	Upstream	AGAMOUS-like 80
Glyma.18G062200	0.16	0.36	hyper	CG	Genebody	zinc finger (CCCH-type) family protein
Glyma.18G075100	0.48	0.96	hyper	CHG	Downstream	Duplicated homeodomain-like superfamily protein
Glyma.18G092200	0.46	0.94	hyper	CHG	Downstream	WRKY family transcription factor
Glyma.18G118400	0.41	0.82	hyper	CG	Genebody	Homeodomain-like superfamily protein
Glyma.18G125200	0.1	0.25	hyper	CHG	Upstream	Integrase-type DNA-binding superfamily protein
Glyma.18G132400	0.3	0.7	hyper	CG	Genebody	FAR1-related sequence 4
Glyma.18G133900	0.34	0.89	hyper	CHG	Upstream	FAR1-related sequence 10
Glyma.18G133900	0.37	0.74	hyper	CG	Upstream	FAR1-related sequence 10
Glyma.18G151400	0	0.46	hyper	CHG	Upstream	myb-like HTH transcriptional regulator family protein
Glyma.18G178700	0.31	0.67	hyper	CHG	Genebody	FAR1-related sequence 5
Glyma.18G186000	0.41	0.89	hyper	CHG	Upstream	zinc-finger protein 10
Glyma.18G191200	0.41	0.93	hyper	CG	Downstream	myb domain protein 113
Glyma.18G191200	0.84	0.16	hyper	CHG	Upstream	myb domain protein 113
Glyma.18G204700	0.04	0.23	hyper	CHG	Downstream	APRATAXIN-like
Glyma.18G232400	0.45	0.97	hyper	CG	Genebody	beta-amylase 7
Glyma.18G232400	0.78	0.35	hyper	CHG	Upstream	beta-amylase 7
Glyma.18G234900	0.45	0.94	hyper	CG	Genebody	ARID/BRIGHT DNA-binding domain;ELM2 domain protein
Glyma.18G238600	0.22	0.5	hyper	CG	Downstream	WRKY DNA-binding protein 24
Glyma.18G252300	0.19	0.47	hyper	CG	Genebody	ethylene-responsive element binding factor 13
Glyma.18G253800	0.13	0.45	hyper	CG	Genebody	homeobox-leucine zipper protein 3
Glyma.18G261300	0.37	0.87	hyper	CG	Genebody	NAC domain containing protein 100
Glyma.18G301500	0.15	0.33	hyper	CG	Upstream	NAC domain containing protein 83
Glyma.19G034500	0.24	0.51	hyper	CHG	Genebody	K-box region and MADS-box transcription factor family protein
Glyma.19G045900	0.49	1	hyper	CG	Upstream	MADS-box transcription factor family protein
Glyma.19G046300	0.02	0.2	hyper	CHG	Genebody	LOB domain-containing protein 41
Glyma.19G052000	0.44	1	hyper	CG	Upstream	response regulator 2
Glyma.19G056400	0.08	0.31	hyper	CHG	Genebody	NAC domain containing protein 44
Glyma.19G060700	0.26	0.53	hyper	CHG	Upstream	myb-like transcription factor family protein
Glyma.19G085700	0.31	0.65	hyper	CHG	Upstream	myb domain protein 52
Glyma.19G139100	0.17	0.38	hyper	CG	Genebody	FAR1-related sequence 6
Glyma.19G160900	0.27	0.59	hyper	CG	Downstream	basic helix-loop-helix (bHLH) DNA-binding superfamily protein
Glyma.19G164600	0.18	0.39	hyper	CG	Downstream	myb domain protein 15
Glyma.19G167500	0.15	0.45	hyper	CG	Genebody	phosphate starvation response 1
Glyma.19G191700	0.03	0.26	hyper	CG	Upstream	heat shock transcription factor A3
Glyma.19G213100	0.19	0.47	hyper	CG	Upstream	Integrase-type DNA-binding superfamily protein
Glyma.20G011700	0.43	0.86	hyper	CG	Genebody	Duplicated homeodomain-like superfamily protein
Glyma.20G014400	0.1	0.22	hyper	CHG	Upstream	homeobox-leucine zipper protein 17
Glyma.20G024700	0.33	0.68	hyper	CG	Genebody	FAR1-related sequence 6
Glyma.20G030500	0.48	0.96	hyper	CHG	Upstream	WRKY DNA-binding protein 72
Glyma.20G032700	0.38	0.76	hyper	CHG	Genebody	basic leucine zipper 9
Glyma.20G035200	0.3	0.69	hyper	CG	Genebody	cycling DOF factor 2
Glyma.20G062300	0	0.35	hyper	CHG	Genebody	homolog of yeast ADA2 2B
Glyma.20G091200	0.4	0.83	hyper	CG	Genebody	phytochrome interacting factor 3
Glyma.20G108100	0.24	0.54	hyper	CG	Downstream	bHLH
Glyma.20G130800	0.26	0.02	hyper	CHG	Genebody	Homeodomain-like protein with RING/FYVE/PHD-type zinc finger domain
Glyma.20G130800	0.46	0.95	hyper	CG	Genebody	Homeodomain-like protein with RING/FYVE/PHD-type zinc finger domain
Glyma.20G162800	0.22	0.51	hyper	CHG	Genebody	Homeodomain-like superfamily protein
Glyma.20G181000	0.47	1	hyper	CG	Genebody	Zinc finger (C2H2 type) family protein / transcription factor jumonji (jmj) family protein
Glyma.20G219100	0.18	0.4	hyper	CG	Genebody	zinc finger protein 1
Glyma.20G223300	0.38	0.95	hyper	CG	Genebody	cell division cycle 5
Glyma.20G224500	0.02	0.24	hyper	CG	Upstream	bZIP transcription factor family protein
Glyma.20G234500	0.45	0.14	hyper	CHG	Genebody	DNA binding
Glyma.20G234500	0.48	0.98	hyper	CG	Genebody	DNA binding
Glyma.20G246400	0.34	0.71	hyper	CG	Genebody	TGACG motif-binding factor 6
Glyma.20G249900	0.13	0.29	hyper	CHG	Downstream	Homeodomain-like superfamily protein

## Sheet: BG_LP vs BG_HP-Hypo
Gene Id	Methylation_rate(HP)	Methylation_rate(LP)	DMG type	BS_type	BS_Location	Annotation
Glyma.01G020500	0.69	0.34	hypo	CG	Genebody	AGAMOUS-like 21
Glyma.01G025400	0.23	0.09	hypo	CG	Upstream	DORNROSCHEN-like
Glyma.01G049400	0.82	0.39	hypo	CG	Downstream	cycling DOF factor 3
Glyma.01G051700	0.35	0.15	hypo	CHG	Downstream	myb domain protein 106
Glyma.01G059300	0.69	0.24	hypo	CHG	Upstream	Duplicated homeodomain-like superfamily protein
Glyma.01G064100	0.56	0.21	hypo	CG	Upstream	K-box region and MADS-box transcription factor family protein
Glyma.01G067800	0.6	0.24	hypo	CHG	Upstream	myb domain protein 92
Glyma.01G075800	0.24	0.6	hypo	CHG	Upstream	squamosa promoter binding protein-like 10
Glyma.01G151800	0.8	0.38	hypo	CG	Upstream	beta-amylase 2
Glyma.01G216000	0.91	0.42	hypo	CHG	Genebody	Integrase-type DNA-binding superfamily protein
Glyma.01G222300	0.81	0.39	hypo	CG	Downstream	WRKY family transcription factor
Glyma.01G228100	0.31	0.03	hypo	CHG	Genebody	Transcription factor DP
Glyma.02G087400	0.78	0.36	hypo	CHG	Downstream	related to AP2.7
Glyma.02G098800	0.2	0.08	hypo	CHG	Upstream	myb-like transcription factor family protein
Glyma.02G100700	0.28	0.06	hypo	CG	Upstream	basic helix-loop-helix (bHLH) DNA-binding superfamily protein
Glyma.02G121500	0.79	0.38	hypo	CG	Genebody	K-box region and MADS-box transcription factor family protein
Glyma.02G132500	0.27	0.07	hypo	CHG	Upstream	redox responsive transcription factor 1
Glyma.02G132500	0.59	0.2	hypo	CG	Upstream	redox responsive transcription factor 1
Glyma.02G139700	0.32	0.14	hypo	CHG	Upstream	basic helix-loop-helix (bHLH) DNA-binding superfamily protein
Glyma.02G177800	0.33	0.7	hypo	CHG	Downstream	myb-like HTH transcriptional regulator family protein
Glyma.02G177800	0.59	0.24	hypo	CG	Upstream	myb-like HTH transcriptional regulator family protein
Glyma.02G236400	0.24	0.06	hypo	CHG	Upstream	high-level expression of sugar-inducible gene 2
Glyma.02G264900	0.08	0.56	hypo	CG	Upstream	myb domain protein 73
Glyma.02G264900	0.26	0.11	hypo	CHH	Downstream	myb domain protein 73
Glyma.03G019300	0.37	0.1	hypo	CHG	Genebody	AGAMOUS-like 20
Glyma.03G035200	0.73	0.32	hypo	CG	Genebody	HSI2-like 1
Glyma.03G056900	0.68	0.32	hypo	CG	Genebody	Homeodomain-like superfamily protein
Glyma.03G078000	0.68	0.31	hypo	CHG	Downstream	Duplicated homeodomain-like superfamily protein
Glyma.03G081500	0.25	0.03	hypo	CG	Genebody	Alcohol dehydrogenase transcription factor Myb/SANT-like family protein
Glyma.03G091700	0.39	0.07	hypo	CG	Genebody	nuclear factor Y, subunit B3
Glyma.03G141200	0.42	0.12	hypo	CHG	Upstream	basic helix-loop-helix (bHLH) DNA-binding superfamily protein
Glyma.03G161400	0.42	0.11	hypo	CHG	Genebody	lateral organ boundaries-domain 16
Glyma.03G177300	0.32	0.08	hypo	CHG	Genebody	Homeodomain-like superfamily protein
Glyma.03G190700	0.53	0.21	hypo	CHG	Genebody	histone deacetylase 2B
Glyma.03G209800	0.32	0.08	hypo	CG	Genebody	B-box type zinc finger protein with CCT domain
Glyma.04G037800	0.59	0.27	hypo	CG	Genebody	AP2/B3-like transcriptional factor family protein
Glyma.04G048000	0.66	0.27	hypo	CHG	Genebody	basic helix-loop-helix (bHLH) DNA-binding superfamily protein
Glyma.04G093900	0.22	0.01	hypo	CHG	Downstream	AGAMOUS-like 24
Glyma.04G093900	0.5	0.24	hypo	CG	Upstream	AGAMOUS-like 24
Glyma.04G096300	0.36	0.09	hypo	CHG	Genebody	ZIM-like 1
Glyma.04G096300	0.84	0.32	hypo	CG	Genebody	ZIM-like 1
Glyma.04G158800	0.23	0.07	hypo	CG	Downstream	OBF binding protein 4
Glyma.04G177300	0.35	0.15	hypo	CHG	Upstream	Homeodomain-like superfamily protein
Glyma.04G178700	0.42	0.89	hypo	CG	Upstream	Proteasome component (PCI) domain protein
Glyma.04G178700	0.43	0.91	hypo	CHG	Downstream	Proteasome component (PCI) domain protein
Glyma.05G050700	0.38	0.17	hypo	CHG	Downstream	AGAMOUS-like 19
Glyma.05G086000	0.3	0.05	hypo	CHG	Upstream	NAC domain containing protein 25
Glyma.05G143800	0.32	0.14	hypo	CG	Downstream	auxin response factor 6
Glyma.05G166100	0.36	0.05	hypo	CG	Genebody	nuclear factor Y, subunit A7
Glyma.05G189200	0.62	0.17	hypo	CG	Downstream	Duplicated homeodomain-like superfamily protein
Glyma.05G195000	0.67	0.27	hypo	CG	Genebody	NAC (No Apical Meristem) domain transcriptional regulator superfamily protein
Glyma.05G210600	0.34	0.14	hypo	CG	Upstream	Zinc finger (CCCH-type/C3HC4-type RING finger) family protein
Glyma.06G002400	0.46	0.22	hypo	CHG	Downstream	FAR1-related sequence 2
Glyma.06G024900	0.34	0.06	hypo	CHG	Genebody	winged-helix DNA-binding transcription factor family protein
Glyma.06G038200	0.69	0.27	hypo	CHG	Upstream	Histone superfamily protein
Glyma.06G063500	0.41	0	hypo	CG	Downstream	response regulator 12
Glyma.06G063500	0.54	0.25	hypo	CHG	Downstream	response regulator 12
Glyma.06G117600	0.33	0.14	hypo	CHH	Downstream	K-box region and MADS-box transcription factor family protein
Glyma.06G164900	0.24	0.01	hypo	CG	Genebody	auxin response factor 2
Glyma.06G165000	0.24	0.01	hypo	CG	Downstream	basic helix-loop-helix (bHLH) DNA-binding superfamily protein
Glyma.06G182200	0.27	0	hypo	CHG	Upstream	Dof-type zinc finger DNA-binding family protein
Glyma.06G182200	0.29	0.07	hypo	CG	Upstream	Dof-type zinc finger DNA-binding family protein
Glyma.06G205700	0.84	0.41	hypo	CHG	Upstream	Squamosa promoter-binding protein-like (SBP domain) transcription factor family protein
Glyma.06G225200	0.52	0.2	hypo	CHG	Genebody	Integrase-type DNA-binding superfamily protein
Glyma.06G225200	0.73	0.36	hypo	CG	Genebody	Integrase-type DNA-binding superfamily protein
Glyma.06G248900	0.21	0.04	hypo	CHG	Downstream	NAC (No Apical Meristem) domain transcriptional regulator superfamily protein
Glyma.06G251200	0.42	0.14	hypo	CHG	Genebody	basic helix-loop-helix (bHLH) DNA-binding superfamily protein
Glyma.06G290100	0.38	0.08	hypo	CG	Genebody	Zinc finger C-x8-C-x5-C-x3-H type family protein
Glyma.06G314300	0.31	0.03	hypo	CHG	Upstream	far-red elongated hypocotyls 3
Glyma.06G314300	0.37	0.82	hypo	CG	Genebody	far-red elongated hypocotyls 3
Glyma.07G008500	0.53	0.15	hypo	CHG	Upstream	myb domain protein 26
Glyma.07G037700	0.82	0.34	hypo	CHG	Downstream	myb domain protein 32
Glyma.07G038200	0.3	0.1	hypo	CHG	Downstream	Integrase-type DNA-binding superfamily protein
Glyma.07G074300	0.49	0.15	hypo	CG	Upstream	Homeodomain-like transcriptional regulator
Glyma.07G080900	0.32	0.12	hypo	CG	Genebody	AGAMOUS-like 20
Glyma.07G092800	0.62	0.28	hypo	CG	Downstream	myb domain protein 62
Glyma.07G111800	0.43	0.2	hypo	CG	Upstream	AGAMOUS-like 44
Glyma.07G111800	0.52	0.2	hypo	CHG	Upstream	AGAMOUS-like 44
Glyma.07G114300	0.9	0.43	hypo	CHG	Downstream	ethylene-responsive element binding factor 13
Glyma.07G126800	0.27	0.56	hypo	CG	Downstream	CCCH-type zinc finger family protein
Glyma.07G126800	0.73	0.36	hypo	CHG	Downstream	CCCH-type zinc finger family protein
Glyma.07G133100	0.4	0.07	hypo	CG	Genebody	GRAS family transcription factor
Glyma.07G156200	0.2	0.06	hypo	CHG	Upstream	Integrase-type DNA-binding superfamily protein
Glyma.07G158000	0.34	0.08	hypo	CG	Downstream	indeterminate(ID)-domain 4
Glyma.07G226800	0.36	0.07	hypo	CHG	Downstream	C2H2-like zinc finger protein
Glyma.07G227200	0.12	0.27	hypo	CG	Upstream	WRKY DNA-binding protein 3
Glyma.07G227200	0.54	0.24	hypo	CHG	Downstream	WRKY DNA-binding protein 3
Glyma.07G229600	0.44	0.19	hypo	CG	Downstream	cycling DOF factor 2
Glyma.07G271900	0.21	0.01	hypo	CHG	Upstream	homeobox protein 21
Glyma.08G011300	0.2	0	hypo	CG	Downstream	WRKY DNA-binding protein 75
Glyma.08G091000	0.63	0.26	hypo	CHG	Upstream	CCCH-type zinc finger family protein
Glyma.08G168100	0.44	0.14	hypo	CHG	Downstream	myb domain protein 63
Glyma.08G250800	0.31	0.72	hypo	CG	Genebody	AGAMOUS-like 8
Glyma.08G250800	0.39	0.06	hypo	CHG	Genebody	AGAMOUS-like 8
Glyma.08G281200	0.68	0.34	hypo	CHG	Upstream	homeobox protein 22
Glyma.08G285200	0.46	0.11	hypo	CG	Upstream	Plant-specific transcription factor YABBY family protein
Glyma.08G301100	0.22	0.1	hypo	CG	Upstream	NAC (No Apical Meristem) domain transcriptional regulator superfamily protein
Glyma.08G331300	0.54	0.15	hypo	CHG	Downstream	Duplicated homeodomain-like superfamily protein
Glyma.08G339100	0.5	0.25	hypo	CHG	Genebody	AP2/B3-like transcriptional factor family protein
Glyma.09G001300	0.26	0	hypo	CG	Downstream	FRS (FAR1 Related Sequences) transcription factor family
Glyma.09G012900	0.26	0.06	hypo	CG	Genebody	FAR1-related sequence 10
Glyma.09G021600	0.28	0	hypo	CG	Genebody	LOB domain-containing protein 4
Glyma.09G023600	0.23	0	hypo	CG	Genebody	Homeobox-leucine zipper family protein / lipid-binding START domain-containing protein
Glyma.09G025800	0.46	0.19	hypo	CHG	Genebody	homeodomain GLABROUS 11
Glyma.09G060200	0.24	0.04	hypo	CHG	Downstream	basic helix-loop-helix (bHLH) DNA-binding superfamily protein
Glyma.09G092500	0.95	0.46	hypo	CHG	Upstream	myb domain protein 70
Glyma.09G092900	0.73	0.33	hypo	CHG	Genebody	myb domain protein 31
Glyma.09G095700	0.42	0.14	hypo	CG	Downstream	KNOTTED1-like homeobox gene 3
Glyma.09G113100	0.91	0.39	hypo	CG	Upstream	myb-like HTH transcriptional regulator family protein
Glyma.09G123300	0.59	0.25	hypo	CHG	Upstream	GRAS family transcription factor
Glyma.09G148000	0.2	0	hypo	CG	Genebody	zinc finger WD40 repeat protein 1
Glyma.09G188900	0.47	0.96	hypo	CG	Upstream	Alcohol dehydrogenase transcription factor Myb/SANT-like family protein
Glyma.09G257700	0.21	0.08	hypo	CHG	Genebody	ARID/BRIGHT DNA-binding domain;ELM2 domain protein
Glyma.09G257700	0.36	0.81	hypo	CG	Genebody	ARID/BRIGHT DNA-binding domain;ELM2 domain protein
Glyma.09G278100	0.68	0.32	hypo	CG	Downstream	bHLH
Glyma.09G284300	0.47	1	hypo	CHG	Upstream	TCP family transcription factor
Glyma.09G284300	0.65	0.3	hypo	CG	Upstream	TCP family transcription factor
Glyma.10G001400	0.63	0.17	hypo	CHG	Genebody	FAR1-related sequence 11
Glyma.10G034300	0.77	0.3	hypo	CG	Upstream	basic helix-loop-helix (bHLH) DNA-binding superfamily protein
Glyma.10G064900	0.7	0.3	hypo	CHG	Downstream	sequence-specific DNA binding transcription factors
Glyma.10G084700	0.68	0.34	hypo	CHG	Downstream	AGAMOUS-like 62
Glyma.10G085600	0.75	0.36	hypo	CHG	Upstream	AGAMOUS-like 62
Glyma.10G236600	0.58	0.19	hypo	CG	Downstream	myb domain protein 45
Glyma.11G008500	0.23	0.1	hypo	CHH	Downstream	growth-regulating factor 5
Glyma.11G008500	0.27	0.06	hypo	CHG	Upstream	growth-regulating factor 5
Glyma.11G074900	0.35	0.98	hypo	CG	Genebody	B-box type zinc finger family protein
Glyma.11G074900	0.43	0.17	hypo	CHG	Upstream	B-box type zinc finger family protein
Glyma.11G159700	0.43	0.18	hypo	CHG	Downstream	AGAMOUS-like 80
Glyma.11G174400	0.38	0.81	hypo	CG	Genebody	zinc finger (CCCH-type) family protein
Glyma.11G174400	0.58	0.29	hypo	CHG	Upstream	zinc finger (CCCH-type) family protein
Glyma.11G204200	0.3	0.15	hypo	CG	Downstream	auxin response factor 8
Glyma.11G210800	0.34	0.14	hypo	CHG	Downstream	WUSCHEL related homeobox 8
Glyma.12G011500	0.6	0.28	hypo	CHG	Downstream	FAR1-related sequence 5
Glyma.12G042800	0.4	0.04	hypo	CG	Downstream	cryptochrome-interacting basic-helix-loop-helix 1
Glyma.12G068100	0.93	0.45	hypo	CG	Upstream	zinc finger (CCCH-type) family protein
Glyma.12G093400	0.3	0.15	hypo	CG	Genebody	E2F transcription factor 1
Glyma.12G105400	0.4	0.12	hypo	CG	Downstream	myb domain protein 9
Glyma.12G158400	0.22	0.08	hypo	CHG	Downstream	homeobox protein 52
Glyma.13G005900	0.45	0.17	hypo	CG	Downstream	Duplicated homeodomain-like superfamily protein
Glyma.13G009300	0.92	0.4	hypo	CHG	Downstream	CONSTANS-like 9
Glyma.13G030000	0.38	0.14	hypo	CHG	Upstream	FAR1
Glyma.13G071700	0.32	0.08	hypo	CG	Genebody	Duplicated homeodomain-like superfamily protein
Glyma.13G073400	0.47	0.18	hypo	CG	Genebody	myb domain protein 33
Glyma.13G105700	0.32	0.11	hypo	CG	Downstream	heat shock transcription factor A2
Glyma.13G122500	0.45	0.2	hypo	CG	Downstream	Integrase-type DNA-binding superfamily protein
Glyma.13G126200	0.7	0.35	hypo	CG	Upstream	phosphate starvation response 1
Glyma.13G130100	0.37	0.11	hypo	CG	Genebody	phytochrome interacting factor 3-like 5
Glyma.13G139000	0.49	0.21	hypo	CHG	Upstream	C2H2-like zinc finger protein
Glyma.13G144100	0.26	0.07	hypo	CHG	Upstream	TCP family transcription factor
Glyma.13G178800	0.31	0.07	hypo	CG	Downstream	basic helix-loop-helix (bHLH) DNA-binding superfamily protein
Glyma.13G193700	0.5	0.24	hypo	CG	Genebody	TGACG motif-binding factor 6
Glyma.13G217000	0.46	0.18	hypo	CG	Upstream	Zinc finger C-x8-C-x5-C-x3-H type family protein
Glyma.13G217000	0.65	0.32	hypo	CHG	Upstream	Zinc finger C-x8-C-x5-C-x3-H type family protein
Glyma.13G235300	0.38	0.15	hypo	CHG	Upstream	homeobox-1
Glyma.13G282100	0.59	0.22	hypo	CG	Downstream	MYB-like 102
Glyma.13G284000	0.52	0.12	hypo	CHG	Downstream	nuclear factor Y, subunit C1
Glyma.13G289400	0.52	0.16	hypo	CG	Downstream	WRKY DNA-binding protein 69
Glyma.13G289400	0.75	0.34	hypo	CHG	Downstream	WRKY DNA-binding protein 69
Glyma.13G325100	0.66	0.04	hypo	CG	Genebody	GATA transcription factor 11
Glyma.13G328000	0.32	0.11	hypo	CHG	Upstream	auxin response factor 4
Glyma.13G328000	0.78	0.35	hypo	CG	Genebody	auxin response factor 4
Glyma.14G000400	0.4	0.09	hypo	CG	Genebody	FAR1-related sequence 5
Glyma.14G034300	0.4	0.82	hypo	CG	Genebody	Homeodomain-like superfamily protein
Glyma.14G034300	0.71	0.26	hypo	CHG	Downstream	Homeodomain-like superfamily protein
Glyma.14G057900	0.69	0.34	hypo	CG	Upstream	Integrase-type DNA-binding superfamily protein
Glyma.14G084300	0.82	0.41	hypo	CHG	Genebody	NAC domain containing protein 11
Glyma.14G100100	0.24	0.01	hypo	CHG	Downstream	WRKY DNA-binding protein 50
Glyma.14G140100	0.29	0.11	hypo	CG	Genebody	NAC domain containing protein 38
Glyma.14G143400	0.5	0.99	hypo	CG	Downstream	Homeodomain-like protein
Glyma.14G143400	0.63	0.32	hypo	CHG	Upstream	Homeodomain-like protein
Glyma.14G154400	0.23	0.11	hypo	CHG	Upstream	myb domain protein 5
Glyma.14G182800	0.88	0.34	hypo	CG	Upstream	GATA-type zinc finger protein with TIFY domain
Glyma.14G216500	0.72	0.35	hypo	CHG	Downstream	salt tolerance homolog2
Glyma.15G005100	0.53	0.19	hypo	CHG	Genebody	basic helix-loop-helix (bHLH) DNA-binding superfamily protein
Glyma.15G011100	0.62	0.3	hypo	CHG	Upstream	basic helix-loop-helix (bHLH) DNA-binding superfamily protein
Glyma.15G029100	0.78	0.29	hypo	CHG	Genebody	Basic-leucine zipper (bZIP) transcription factor family protein
Glyma.15G037300	0.91	0.31	hypo	CG	Genebody	TRF-like 2
Glyma.15G059600	0.57	0.15	hypo	CHG	Downstream	AGAMOUS-like 21
Glyma.15G159100	0.57	0.22	hypo	CG	Downstream	Integrase-type DNA-binding superfamily protein
Glyma.15G272400	0.27	0.08	hypo	CHG	Genebody	zinc finger (CCCH-type/C3HC4-type RING finger) family protein
Glyma.16G029000	0.52	0.16	hypo	CG	Genebody	G-box binding factor 3
Glyma.16G069300	0.34	0.05	hypo	CHG	Genebody	NAC domain containing protein 85
Glyma.16G097400	0.39	0.87	hypo	CHG	Upstream	squamosa promoter binding protein-like 8
Glyma.16G097400	0.81	0.4	hypo	CG	Upstream	squamosa promoter binding protein-like 8
Glyma.16G105600	0.77	0.36	hypo	CHG	Upstream	K-box region and MADS-box transcription factor family protein
Glyma.16G167700	0.47	0.21	hypo	CHG	Genebody	sequence-specific DNA binding transcription factors
Glyma.16G179900	0.44	0.21	hypo	CG	Downstream	SCARECROW-like 8
Glyma.16G182400	0.24	0	hypo	CG	Genebody	Plant regulator RWP-RK family protein
Glyma.17G014300	0.94	0.46	hypo	CHG	Upstream	AGAMOUS-like 62
Glyma.17G100400	0.37	0.06	hypo	CHG	Genebody	RWP-RK domain-containing protein
Glyma.17G100400	0.48	0.19	hypo	CG	Genebody	RWP-RK domain-containing protein
Glyma.17G132400	0.39	0.17	hypo	CHG	Downstream	TCP family transcription factor
Glyma.17G170100	0.55	0.17	hypo	CHG	Upstream	Integrase-type DNA-binding superfamily protein
Glyma.17G197500	0.61	0.24	hypo	CHG	Genebody	WRKY DNA-binding protein 11
Glyma.17G197500	0.81	0.38	hypo	CG	Downstream	WRKY DNA-binding protein 11
Glyma.17G241300	0.62	0.29	hypo	CHG	Downstream	heat shock transcription factor B4
Glyma.18G004700	0.97	0.38	hypo	CG	Downstream	K-box region and MADS-box transcription factor family protein
Glyma.18G005600	0.25	0.06	hypo	CHG	Downstream	squamosa promoter binding protein-like 2
Glyma.18G027000	0.24	0.57	hypo	CG	Downstream	sequence-specific DNA binding transcription factors;zinc ion binding;sequence-specific DNA binding transcription factors
Glyma.18G027000	0.36	0.11	hypo	CHG	Downstream	sequence-specific DNA binding transcription factors;zinc ion binding;sequence-specific DNA binding transcription factors
Glyma.18G052700	0.28	0.13	hypo	CG	Upstream	myb-like HTH transcriptional regulator family protein
Glyma.18G073300	0.69	0.19	hypo	CG	Upstream	Duplicated homeodomain-like superfamily protein
Glyma.18G110700	0.78	0.29	hypo	CG	Upstream	NAC domain containing protein 42
Glyma.18G113400	0.36	0.17	hypo	CHG	Genebody	Homeodomain-like superfamily protein
Glyma.18G124700	0.25	0.04	hypo	CHG	Upstream	WRKY DNA-binding protein 72
Glyma.18G124800	0.38	0.1	hypo	CHG	Downstream	ssDNA-binding transcriptional regulator
Glyma.18G129900	0.45	0.11	hypo	CG	Genebody	myb-like transcription factor family protein
Glyma.18G141200	0.84	0.35	hypo	CG	Genebody	KNOTTED1-like homeobox gene 6
Glyma.18G143800	0.2	0.1	hypo	CG	Upstream	AGAMOUS-like 29
Glyma.18G178200	0.91	0.34	hypo	CHG	Upstream	FRS (FAR1 Related Sequences) transcription factor family
Glyma.18G185900	0.41	0.16	hypo	CG	Downstream	telomerase activator1
Glyma.18G191200	0.41	0.93	hypo	CG	Downstream	myb domain protein 113
Glyma.18G191200	0.84	0.16	hypo	CHG	Upstream	myb domain protein 113
Glyma.18G224100	0.53	0.21	hypo	CHG	Upstream	Tesmin/TSO1-like CXC domain-containing protein
Glyma.18G224500	0.5	0.2	hypo	CG	Genebody	AGAMOUS-like 20
Glyma.18G232400	0.45	0.97	hypo	CG	Genebody	beta-amylase 7
Glyma.18G232400	0.78	0.35	hypo	CHG	Upstream	beta-amylase 7
Glyma.18G238200	0.23	0.1	hypo	CHG	Upstream	WRKY family transcription factor
Glyma.18G252200	0.43	0.21	hypo	CHG	Downstream	ethylene-responsive element binding factor 13
Glyma.18G256000	0.25	0.01	hypo	CHG	Genebody	Integrase-type DNA-binding superfamily protein
Glyma.18G261700	0.55	0.18	hypo	CHG	Upstream	myb domain protein 113
Glyma.18G297100	0.3	0.09	hypo	CHG	Upstream	LOB domain-containing protein 41
Glyma.19G017900	0.65	0.21	hypo	CHG	Downstream	Duplicated homeodomain-like superfamily protein
Glyma.19G035500	0.61	0.3	hypo	CHG	Downstream	Integrase-type DNA-binding superfamily protein
Glyma.19G047900	0.52	0.2	hypo	CHG	Upstream	response regulator 14
Glyma.19G049400	0.97	0.12	hypo	CHG	Upstream	response regulator 2
Glyma.19G163900	0.28	0.13	hypo	CHG	Upstream	ethylene response factor 1
Glyma.19G193400	0.39	0.11	hypo	CHG	Genebody	Basic-leucine zipper (bZIP) transcription factor family protein
Glyma.19G199500	0.42	0.13	hypo	CHG	Downstream	BEL1-like homeodomain 1
Glyma.19G218500	0.66	0.3	hypo	CG	Genebody	myb-like transcription factor family protein
Glyma.20G034000	0.33	0.12	hypo	CHG	Upstream	AGAMOUS-like 30
Glyma.20G035700	0.77	0.38	hypo	CHG	Genebody	AP2/B3-like transcriptional factor family protein
Glyma.20G068900	0.63	0.3	hypo	CG	Genebody	Duplicated homeodomain-like superfamily protein
Glyma.20G075800	0.86	0.38	hypo	CHG	Downstream	homeobox protein 21
Glyma.20G076100	0.66	0.07	hypo	CHG	Downstream	FAR1-related sequence 5
Glyma.20G082300	0.35	0.12	hypo	CHG	Genebody	myb domain protein 79
Glyma.20G091200	0.4	0.83	hypo	CG	Genebody	phytochrome interacting factor 3
Glyma.20G097500	0.27	0.09	hypo	CG	Downstream	KNOTTED1-like homeobox gene 6
Glyma.20G130800	0.26	0.02	hypo	CHG	Genebody	Homeodomain-like protein with RING/FYVE/PHD-type zinc finger domain
Glyma.20G130800	0.46	0.95	hypo	CG	Genebody	Homeodomain-like protein with RING/FYVE/PHD-type zinc finger domain
Glyma.20G199300	0.57	0.2	hypo	CHG	Genebody	myb domain protein 79
Glyma.20G203500	0.51	0.23	hypo	CHG	Upstream	Integrase-type DNA-binding superfamily protein
Glyma.20G234500	0.45	0.14	hypo	CHG	Genebody	DNA binding
Glyma.20G234500	0.48	0.98	hypo	CG	Genebody	DNA binding
