# Supplementary material for: Genome-Wide Analysis Reveals Dynamic Epigenomic Differences in Soybean Response to Low-Phosphorus Stress
Source: Int J Mol Sci. 2020 Sep 17;21(18):6817. doi: 10.3390/ijms21186817 (PMC7555642; doi:10.3390/ijms21186817)
Supplement: Supplementary file 1 [file ijms-21-06817-s001.zip › Supplementary Materials/Table S4.xlsx]

## Sheet: NN_LP vs NN_HP
Table S4 Differentially expressed genes (DEGs) in NN_LP vs NN_HP and BG_LP vs BG_HP
Gene Id	NN_HP_count	NN_LP_count	NN_HP_fpkm	NN_LP_fpkm	log2(FC)	Pvalue	FDR	significant	Description	Pathway	GO Component	GO Function	GO Process
Glyma.01G004800	3667.87	1655.63	31.3667	15.5833	-1.00923	2.78356e-08	4.94912e-06	yes	PREDICTED: probable LRR receptor-like serine/threonine-protein kinase At4g29180 isoform X1 [Glycine max]	-	-	GO:0005515//protein binding;GO:0016772//transferase activity, transferring phosphorus-containing groups;GO:0016740//transferase activity;GO:0003824//catalytic activity;GO:0004672//protein kinase activity;GO:0016301//kinase activity;GO:0005488//binding;GO:0016773//phosphotransferase activity, alcohol group as acceptor	GO:0006796//phosphate-containing compound metabolic process;GO:0016310//phosphorylation;GO:0043170//macromolecule metabolic process;GO:0009987//cellular process;GO:0071704//organic substance metabolic process;GO:0036211//protein modification process;GO:0044267//cellular protein metabolic process;GO:0044237//cellular metabolic process;GO:0019538//protein metabolic process;GO:0044260//cellular macr…
Glyma.01G005000	89.4933	1.98667	1.22333	0.0266667	-5.51964	0.000298692	0.0176385	yes	PREDICTED: zinc finger CCCH domain-containing protein 20 [Glycine max]	-	-	GO:0005488//binding;GO:0046872//metal ion binding;GO:0043167//ion binding;GO:0043169//cation binding	-
Glyma.01G005100	923.813	2110.89	17.5333	44.42	1.34111	1.30093e-11	3.45084e-09	yes	PREDICTED: inositol oxygenase 2-like [Arachis duranensis]	ko00562//Inositol phosphate metabolism;ko00053//Ascorbate and aldarate metabolism	GO:0005623//cell;GO:0044464//cell part;GO:0005737//cytoplasm;GO:0044424//intracellular part;GO:0005622//intracellular	GO:0046872//metal ion binding;GO:0016701//oxidoreductase activity, acting on single donors with incorporation of molecular oxygen;GO:0016491//oxidoreductase activity;GO:0050113//inositol oxygenase activity;GO:0003824//catalytic activity;GO:0005506//iron ion binding;GO:0043169//cation binding;GO:0046914//transition metal ion binding;GO:0043167//ion binding;GO:0005488//binding	GO:0008152//metabolic process;GO:0044248//cellular catabolic process;GO:0044723//single-organism carbohydrate metabolic process;GO:0009056//catabolic process;GO:0044238//primary metabolic process;GO:0046164//alcohol catabolic process;GO:0044275//cellular carbohydrate catabolic process;GO:0044710//single-organism metabolic process;GO:0044262//cellular carbohydrate metabolic process;GO:0044712//sin…
Glyma.01G010200	968.513	418.333	14.7333	7.05667	-1.06203	2.45541e-05	0.00218759	yes	PREDICTED: phosphoribulokinase, chloroplastic [Glycine max]	ko01200//Carbon metabolism;ko00710//Carbon fixation in photosynthetic organisms	-	GO:1901363//heterocyclic compound binding;GO:0097367//carbohydrate derivative binding;GO:0016740//transferase activity;GO:0036094//small molecule binding;GO:0001883//purine nucleoside binding;GO:0003824//catalytic activity;GO:0032555//purine ribonucleotide binding;GO:0016301//kinase activity;GO:1901265//nucleoside phosphate binding;GO:0017076//purine nucleotide binding;GO:0032559//adenyl ribonucl…	GO:0008152//metabolic process
Glyma.01G013200	117.667	289.667	1.49	4.07	1.44972	0.000769331	0.0377594	yes	Sn1-specific diacylglycerol lipase alpha [Cajanus cajan]	-	-	-	GO:0071704//organic substance metabolic process;GO:0044710//single-organism metabolic process;GO:0044238//primary metabolic process;GO:0044699//single-organism process;GO:0006629//lipid metabolic process;GO:0008152//metabolic process
Glyma.01G014700	254.03	46.7033	2.06	0.45	-2.19465	0.0010743	0.0489468	yes	Lysine-specific demethylase REF6 [Glycine soja]	-	-	-	-
Glyma.01G017000	3055.67	493.667	66.21	11.7733	-2.49153	6.0842e-33	4.66067e-30	yes	Tetratricopeptide-like helical [Cynara cardunculus var. scolymus] [Cynara cardunculus]	-	-	-	-
Glyma.01G019500	1091.67	471.667	37.99	17.81	-1.09293	1.0503e-05	0.00105499	yes	hydroxyproline-rich glycoprotein [Medicago truncatula]	-	-	-	-
Glyma.01G024000	3397.03	7480.52	65.9967	159.73	1.27517	1.81425e-13	5.76377e-11	yes	PREDICTED: mitochondrial uncoupling protein 5-like [Glycine max]	-	-	-	-
Glyma.01G027200	208.127	33.99	3.44667	0.573333	-2.58776	0.000818241	0.039591	yes	hypothetical protein GLYMA_01G027200 [Glycine max]	-	-	-	-
Glyma.01G031500	339.18	1001.38	4.51333	14.6467	1.69831	8.108e-12	2.20057e-09	yes	PREDICTED: aldehyde dehydrogenase family 2 member B7, mitochondrial-like [Glycine max]	ko00010//Glycolysis / Gluconeogenesis;ko00620//Pyruvate metabolism;ko00040//Pentose and glucuronate interconversions;ko00561//Glycerolipid metabolism;ko00330//Arginine and proline metabolism;ko00280//Valine, leucine and isoleucine degradation;ko00071//Fatty acid degradation;ko00410//beta-Alanine metabolism;ko00053//Ascorbate and aldarate metabolism;ko00310//Lysine degradation;ko00380//Tryptophan …	-	GO:0016491//oxidoreductase activity;GO:0003824//catalytic activity	GO:0044699//single-organism process;GO:0055114//oxidation-reduction process;GO:0008152//metabolic process;GO:0044710//single-organism metabolic process
Glyma.01G036900	12089.9	2326.91	185.58	40.2133	-2.2063	8.29158e-27	5.22784e-24	yes	matrix metalloproteinase MMP2 precursor [Glycine max]	-	GO:0031012//extracellular matrix	GO:0043167//ion binding;GO:0016787//hydrolase activity;GO:0004222//metalloendopeptidase activity;GO:0070011//peptidase activity, acting on L-amino acid peptides;GO:0046914//transition metal ion binding;GO:0008233//peptidase activity;GO:0005488//binding;GO:0008237//metallopeptidase activity;GO:0004175//endopeptidase activity;GO:0043169//cation binding;GO:0008270//zinc ion binding;GO:0003824//catal…	GO:0043170//macromolecule metabolic process;GO:0008152//metabolic process;GO:0044238//primary metabolic process;GO:0006508//proteolysis;GO:0071704//organic substance metabolic process;GO:0019538//protein metabolic process
Glyma.01G048400	602.667	1230.33	15.66	35	1.16027	3.82905e-07	5.5061e-05	yes	PREDICTED: ribonuclease 3-like [Glycine max]	-	-	GO:0033897//ribonuclease T2 activity;GO:0097159//organic cyclic compound binding;GO:0004518//nuclease activity;GO:1901363//heterocyclic compound binding;GO:0004521//endoribonuclease activity;GO:0003676//nucleic acid binding;GO:0016894//endonuclease activity, active with either ribo- or deoxyribonucleic acids and producing 3'-phosphomonoesters;GO:0016892//endoribonuclease activity, producing 3'-ph…	-
Glyma.01G063600	204.09	0	1.06667	0.001	-10.0589	3.11331e-06	0.00035442	yes	PREDICTED: transcriptional elongation regulator MINIYO-like isoform X2 [Glycine max]	-	-	-	-
Glyma.01G077200	2.62	79.3933	0.0166667	0.55	5.04439	0.00103013	0.0472307	yes	PREDICTED: DNA repair protein UVH3 isoform X1 [Glycine max]	ko03420//Nucleotide excision repair	GO:0043227//membrane-bounded organelle;GO:0043231//intracellular membrane-bounded organelle;GO:0044464//cell part;GO:0005634//nucleus;GO:0005623//cell;GO:0043229//intracellular organelle;GO:0043226//organelle;GO:0044424//intracellular part;GO:0005622//intracellular	GO:0004518//nuclease activity;GO:0003697//single-stranded DNA binding;GO:0004519//endonuclease activity;GO:0003677//DNA binding;GO:1901363//heterocyclic compound binding;GO:0097159//organic cyclic compound binding;GO:0016788//hydrolase activity, acting on ester bonds;GO:0005488//binding;GO:0016787//hydrolase activity;GO:0003676//nucleic acid binding;GO:0003824//catalytic activity	GO:0044260//cellular macromolecule metabolic process;GO:1901360//organic cyclic compound metabolic process;GO:0044237//cellular metabolic process;GO:0033554//cellular response to stress;GO:0044699//single-organism process;GO:0044710//single-organism metabolic process;GO:0044238//primary metabolic process;GO:0008152//metabolic process;GO:0006139//nucleobase-containing compound metabolic process;GO…
Glyma.01G081300	469.333	859.667	4.36	8.89667	1.02894	2.34534e-05	0.00211016	yes	PREDICTED: alpha-xylosidase 1-like [Glycine max]	-	-	GO:0016787//hydrolase activity;GO:0004553//hydrolase activity, hydrolyzing O-glycosyl compounds;GO:0003824//catalytic activity;GO:0016798//hydrolase activity, acting on glycosyl bonds	GO:0044238//primary metabolic process;GO:0008152//metabolic process;GO:0005975//carbohydrate metabolic process;GO:0071704//organic substance metabolic process
Glyma.01G102300	939	167.667	17.3133	3.38333	-2.35537	3.85402e-18	1.6626e-15	yes	legume-specific protein [Aeschynomene evenia]	-	-	-	-
Glyma.01G112900	1330.67	2644.67	15.7867	34.6567	1.13443	1.06108e-07	1.72905e-05	yes	PREDICTED: BAHD acyltransferase DCR-like [Glycine max]	-	-	GO:0016746//transferase activity, transferring acyl groups;GO:0003824//catalytic activity;GO:0016747//transferase activity, transferring acyl groups other than amino-acyl groups;GO:0016740//transferase activity	-
Glyma.01G118000	2016.95	9.22667	24.88	0.126667	-7.61781	2.702e-95	8.85879e-92	yes	PREDICTED: pyruvate decarboxylase 2 [Glycine max]	ko00010//Glycolysis / Gluconeogenesis	-	GO:0043167//ion binding;GO:0003824//catalytic activity;GO:0097159//organic cyclic compound binding;GO:0048037//cofactor binding;GO:1901363//heterocyclic compound binding;GO:0043169//cation binding;GO:0000287//magnesium ion binding;GO:0050662//coenzyme binding;GO:1901681//sulfur compound binding;GO:0046872//metal ion binding;GO:0005488//binding;GO:0030976//thiamine pyrophosphate binding;GO:0019842…	-
Glyma.01G119500	199.923	0	1.71667	0.001	-10.7454	0.000550209	0.0287065	yes	PREDICTED: AMP deaminase-like [Glycine max]	ko00230//Purine metabolism	-	GO:0019239//deaminase activity;GO:0016810//hydrolase activity, acting on carbon-nitrogen (but not peptide) bonds;GO:0003824//catalytic activity;GO:0016814//hydrolase activity, acting on carbon-nitrogen (but not peptide) bonds, in cyclic amidines;GO:0047623//adenosine-phosphate deaminase activity;GO:0016787//hydrolase activity;GO:0003876//AMP deaminase activity	GO:0072521//purine-containing compound metabolic process;GO:0044711//single-organism biosynthetic process;GO:0032264//IMP salvage;GO:0006139//nucleobase-containing compound metabolic process;GO:1901135//carbohydrate derivative metabolic process;GO:0008152//metabolic process;GO:1901293//nucleoside phosphate biosynthetic process;GO:0044699//single-organism process;GO:0043094//cellular metabolic com…
Glyma.01G131100	5046.24	64.6633	82.25	1.21333	-6.08297	9.45176e-100	3.87357e-96	yes	PREDICTED: aspartate aminotransferase, mitochondrial-like [Glycine max]	ko01200//Carbon metabolism;ko01230//Biosynthesis of amino acids;ko00270//Cysteine and methionine metabolism;ko00710//Carbon fixation in photosynthetic organisms;ko00330//Arginine and proline metabolism;ko01210//2-Oxocarboxylic acid metabolism;ko00250//Alanine, aspartate and glutamate metabolism;ko00350//Tyrosine metabolism;ko00400//Phenylalanine, tyrosine and tryptophan biosynthesis;ko00360//Phen…	-	GO:0030170//pyridoxal phosphate binding;GO:0008483//transaminase activity;GO:0016740//transferase activity;GO:0005488//binding;GO:0016769//transferase activity, transferring nitrogenous groups;GO:0003824//catalytic activity;GO:1901363//heterocyclic compound binding;GO:0048037//cofactor binding;GO:0097159//organic cyclic compound binding;GO:0043168//anion binding;GO:0043167//ion binding	GO:0044699//single-organism process;GO:0044281//small molecule metabolic process;GO:0043436//oxoacid metabolic process;GO:0044237//cellular metabolic process;GO:0044763//single-organism cellular process;GO:0006807//nitrogen compound metabolic process;GO:0071704//organic substance metabolic process;GO:0006082//organic acid metabolic process;GO:0006520//cellular amino acid metabolic process;GO:1901…
Glyma.01G134600	936.42	430.11	15.5733	7.77667	-1.00185	0.000220608	0.0139093	yes	Homogentisate phytyltransferase 1, chloroplastic [Glycine soja]	ko00130//Ubiquinone and other terpenoid-quinone biosynthesis	GO:0044425//membrane part;GO:0031224//intrinsic component of membrane;GO:0016020//membrane;GO:0016021//integral component of membrane	GO:0004659//prenyltransferase activity;GO:0016765//transferase activity, transferring alkyl or aryl (other than methyl) groups;GO:0016740//transferase activity;GO:0003824//catalytic activity	-
Glyma.01G138000	344	67	5.22333	1.17	-2.15846	0.000307249	0.0179755	yes	PREDICTED: pectinesterase 2-like [Glycine max]	ko00500//Starch and sucrose metabolism;ko00040//Pentose and glucuronate interconversions	GO:0044464//cell part;GO:0005623//cell;GO:0030312//external encapsulating structure;GO:0071944//cell periphery;GO:0005618//cell wall	GO:0003824//catalytic activity;GO:0098772//molecular function regulator;GO:0030599//pectinesterase activity;GO:0016787//hydrolase activity;GO:0030234//enzyme regulator activity;GO:0016788//hydrolase activity, acting on ester bonds;GO:0052689//carboxylic ester hydrolase activity;GO:0004857//enzyme inhibitor activity	GO:0071554//cell wall organization or biogenesis;GO:0071840//cellular component organization or biogenesis;GO:0042545//cell wall modification;GO:0016043//cellular component organization;GO:0071555//cell wall organization;GO:0009987//cellular process;GO:0045229//external encapsulating structure organization
Glyma.01G149300	0	126.26	0.001	2.29333	11.1632	1.37983e-05	0.00133685	yes	PREDICTED: probable methyltransferase PMT20 [Glycine max]	-	-	GO:0016741//transferase activity, transferring one-carbon groups;GO:0008168//methyltransferase activity;GO:0003824//catalytic activity;GO:0016740//transferase activity	-
Glyma.01G153000	530.67	135.057	11.8433	3.22667	-1.87596	1.72334e-07	2.72165e-05	yes	BnaC01g11690D [Brassica napus]	-	-	-	-
Glyma.01G153300	9476.13	3177.54	131.113	48.3733	-1.43853	3.64659e-17	1.46516e-14	yes	Abscisic acid 8'-hydroxylase 1 [Glycine soja]	ko00906//Carotenoid biosynthesis	-	GO:0005488//binding;GO:0097159//organic cyclic compound binding;GO:0005506//iron ion binding;GO:0046872//metal ion binding;GO:0046914//transition metal ion binding;GO:0046906//tetrapyrrole binding;GO:0043169//cation binding;GO:0016705//oxidoreductase activity, acting on paired donors, with incorporation or reduction of molecular oxygen;GO:0016491//oxidoreductase activity;GO:1901363//heterocyclic …	GO:0055114//oxidation-reduction process;GO:0044710//single-organism metabolic process;GO:0044699//single-organism process;GO:0008152//metabolic process
Glyma.01G157400	651	108	11.4167	2.02333	-2.49634	3.33916e-12	9.4704e-10	yes	PREDICTED: RING-H2 finger protein ATL8-like [Glycine max]	-	-	GO:0005488//binding;GO:0046914//transition metal ion binding;GO:0008270//zinc ion binding;GO:0005515//protein binding;GO:0046872//metal ion binding;GO:0043169//cation binding;GO:0043167//ion binding	-
Glyma.01G165300	2312.33	518	55.0367	13.4467	-2.03314	5.04552e-22	2.63412e-19	yes	PREDICTED: thiosulfate sulfurtransferase 18-like [Glycine max]	-	-	-	-
Glyma.01G172700	1187.67	2484.99	23.5833	54.13	1.19866	9.65524e-10	2.08811e-07	yes	PREDICTED: isoflavone reductase-like protein [Glycine max]	-	-	GO:0048037//cofactor binding;GO:0005488//binding;GO:0050662//coenzyme binding;GO:0003824//catalytic activity	-
Glyma.01G175700	432.03	113	3.53	0.97	-1.86361	0.000241022	0.0150117	yes	hypothetical protein GLYMA_01G175700 [Glycine max]	-	-	-	-
Glyma.01G178500	791.267	1752.92	13.9467	33.8567	1.27952	1.00571e-09	2.16929e-07	yes	PREDICTED: calcium uniporter protein 2, mitochondrial-like [Glycine max]	-	-	-	-
Glyma.01G182200	6880.33	63	336.597	3.38667	-6.63501	5.46327e-130	1.49266e-125	yes	BnaA07g12210D [Brassica napus]	-	-	-	-
Glyma.01G185800	270.667	622.667	4.21	10.7333	1.35021	2.04334e-05	0.00186922	yes	heat shock factor [Glycine max]	-	GO:0005622//intracellular;GO:0044424//intracellular part;GO:0043231//intracellular membrane-bounded organelle;GO:0044464//cell part;GO:0005623//cell;GO:0005634//nucleus;GO:0043229//intracellular organelle;GO:0043226//organelle;GO:0043227//membrane-bounded organelle	GO:0097159//organic cyclic compound binding;GO:0001071//nucleic acid binding transcription factor activity;GO:0003676//nucleic acid binding;GO:0043565//sequence-specific DNA binding;GO:0005488//binding;GO:0003677//DNA binding;GO:1901363//heterocyclic compound binding;GO:0003700//transcription factor activity, sequence-specific DNA binding	GO:0010556//regulation of macromolecule biosynthetic process;GO:0051252//regulation of RNA metabolic process;GO:0009889//regulation of biosynthetic process;GO:0050789//regulation of biological process;GO:0065007//biological regulation;GO:0051171//regulation of nitrogen compound metabolic process;GO:0019219//regulation of nucleobase-containing compound metabolic process;GO:0050794//regulation of c…
Glyma.01G203200	8240.33	1738.67	155.543	36.1767	-2.10419	8.5878e-33	6.45779e-30	yes	ethphon-induced protein [Medicago truncatula]	-	-	-	-
Glyma.01G204400	708.773	1865.13	16.2567	46.9267	1.52938	2.88466e-10	6.69805e-08	yes	PREDICTED: protein TIFY 10B [Glycine max]	ko04075//Plant hormone signal transduction	-	-	-
Glyma.01G210400	1511.76	177.623	29.3667	3.75667	-2.96665	1.40415e-22	7.72426e-20	yes	PREDICTED: L-lactate dehydrogenase B-like [Glycine max]	ko00010//Glycolysis / Gluconeogenesis;ko00270//Cysteine and methionine metabolism;ko00620//Pyruvate metabolism;ko00640//Propanoate metabolism	-	GO:0003824//catalytic activity;GO:0016614//oxidoreductase activity, acting on CH-OH group of donors;GO:0016616//oxidoreductase activity, acting on the CH-OH group of donors, NAD or NADP as acceptor;GO:0016491//oxidoreductase activity	GO:0044237//cellular metabolic process;GO:0044763//single-organism cellular process;GO:0019752//carboxylic acid metabolic process;GO:0006082//organic acid metabolic process;GO:0043436//oxoacid metabolic process;GO:0055114//oxidation-reduction process;GO:0071704//organic substance metabolic process;GO:0044699//single-organism process;GO:0044710//single-organism metabolic process;GO:0044281//small …
Glyma.01G211000	267.133	703.697	2.99333	8.65667	1.53206	9.42149e-05	0.00690021	yes	PREDICTED: acid beta-fructofuranosidase-like [Glycine max]	ko00500//Starch and sucrose metabolism;ko00052//Galactose metabolism	-	GO:0003824//catalytic activity;GO:0004553//hydrolase activity, hydrolyzing O-glycosyl compounds;GO:0016787//hydrolase activity;GO:0015926//glucosidase activity;GO:0004564//beta-fructofuranosidase activity;GO:0090599//alpha-glucosidase activity;GO:0004575//sucrose alpha-glucosidase activity;GO:0016798//hydrolase activity, acting on glycosyl bonds	-
Glyma.01G211800	227	463.7	4.00333	8.99	1.16712	0.000297104	0.0175701	yes	PREDICTED: isoflavone reductase-like [Glycine max]	-	-	-	-
Glyma.01G214400	86	433.667	2.19	12.0367	2.45843	3.15048e-09	6.37602e-07	yes	PREDICTED: expansin-A7-like [Glycine max]	-	-	-	-
Glyma.01G215400	269	525.667	8.94	19.6533	1.13643	0.000315476	0.018365	yes	PREDICTED: bifunctional dTDP-4-dehydrorhamnose 3,5-epimerase/dTDP-4-dehydrorhamnose reductase-like [Arachis duranensis]	ko00520//Amino sugar and nucleotide sugar metabolism	-	-	-
Glyma.01G215500	481.813	977.017	6.35333	14.1767	1.15793	5.425e-07	7.56225e-05	yes	PREDICTED: hydroxymethylglutaryl-CoA synthase [Glycine max]	ko00280//Valine, leucine and isoleucine degradation;ko00900//Terpenoid backbone biosynthesis;ko00650//Butanoate metabolism;ko00072//Synthesis and degradation of ketone bodies	-	GO:0046912//transferase activity, transferring acyl groups, acyl groups converted into alkyl on transfer;GO:0016746//transferase activity, transferring acyl groups;GO:0016740//transferase activity;GO:0003824//catalytic activity;GO:0004421//hydroxymethylglutaryl-CoA synthase activity	GO:0044710//single-organism metabolic process;GO:0006720//isoprenoid metabolic process;GO:0044237//cellular metabolic process;GO:0044238//primary metabolic process;GO:0044763//single-organism cellular process;GO:0009987//cellular process;GO:0008299//isoprenoid biosynthetic process;GO:0008610//lipid biosynthetic process;GO:0044255//cellular lipid metabolic process;GO:0071704//organic substance met…
Glyma.01G220700	0	73.22	0.001	0.613333	9.26053	2.11235e-06	0.000252022	yes	PREDICTED: mitogen-activated protein kinase kinase kinase YODA-like isoform X2 [Glycine max]	-	-	-	-
Glyma.01G231000	39.7267	187.927	1.8	9.26	2.36302	0.000273942	0.0165587	yes	PREDICTED: ethylene-responsive transcription factor ERF022 [Glycine max]	-	-	GO:0001071//nucleic acid binding transcription factor activity;GO:0003700//transcription factor activity, sequence-specific DNA binding	GO:2000112//regulation of cellular macromolecule biosynthetic process;GO:0010468//regulation of gene expression;GO:0060255//regulation of macromolecule metabolic process;GO:0019222//regulation of metabolic process;GO:1903506//regulation of nucleic acid-templated transcription;GO:0010556//regulation of macromolecule biosynthetic process;GO:0080090//regulation of primary metabolic process;GO:003132…
Glyma.01G234500	1713.59	539.877	31.44	10.7333	-1.5505	3.06399e-11	7.87273e-09	yes	PREDICTED: protein CDI-like [Glycine max]	-	-	-	-
Glyma.01G238800	1414	493.333	19.3633	7.63	-1.34357	4.60714e-08	7.90009e-06	yes	PREDICTED: sugar transport protein 13 [Glycine max]	-	GO:0016020//membrane;GO:0016021//integral component of membrane;GO:0031224//intrinsic component of membrane;GO:0044425//membrane part	-	GO:0051234//establishment of localization;GO:0009987//cellular process;GO:0055085//transmembrane transport;GO:0051179//localization;GO:0044765//single-organism transport;GO:1902578//single-organism localization;GO:0044699//single-organism process;GO:0006810//transport;GO:0044763//single-organism cellular process
Glyma.02G005800	430.963	872.25	5.62667	12.81	1.18692	4.37742e-05	0.00356655	yes	probable inorganic phosphate transporter 1-7-like [Glycine max]	-	GO:0044425//membrane part;GO:0031224//intrinsic component of membrane;GO:0016020//membrane;GO:0016021//integral component of membrane	-	GO:0009987//cellular process;GO:0051179//localization;GO:0044763//single-organism cellular process;GO:0055085//transmembrane transport;GO:0044699//single-organism process;GO:1902578//single-organism localization;GO:0044765//single-organism transport;GO:0051234//establishment of localization;GO:0006810//transport
Glyma.02G006200	1141.67	405.667	26.0333	10.1867	-1.35368	1.15443e-07	1.86265e-05	yes	PREDICTED: ethylene-responsive transcription factor 1B-like [Glycine max]	ko04075//Plant hormone signal transduction	-	GO:0001071//nucleic acid binding transcription factor activity;GO:0003700//transcription factor activity, sequence-specific DNA binding	GO:0031326//regulation of cellular biosynthetic process;GO:0051171//regulation of nitrogen compound metabolic process;GO:2000112//regulation of cellular macromolecule biosynthetic process;GO:0010556//regulation of macromolecule biosynthetic process;GO:0019219//regulation of nucleobase-containing compound metabolic process;GO:0031323//regulation of cellular metabolic process;GO:0050789//regulation…
Glyma.02G016100	5688.33	905.333	106.43	18.6567	-2.51214	5.02383e-38	4.42772e-35	yes	Ethylene-responsive transcription factor RAP2-3 [Glycine soja]	-	-	GO:0003700//transcription factor activity, sequence-specific DNA binding;GO:0001071//nucleic acid binding transcription factor activity	GO:0031323//regulation of cellular metabolic process;GO:0019219//regulation of nucleobase-containing compound metabolic process;GO:0050789//regulation of biological process;GO:0010556//regulation of macromolecule biosynthetic process;GO:2000112//regulation of cellular macromolecule biosynthetic process;GO:0051252//regulation of RNA metabolic process;GO:0050794//regulation of cellular process;GO:0…
Glyma.02G016200	83.3333	360.333	2.43667	11.4833	2.23656	3.09387e-07	4.5857e-05	yes	drought resistance protein [Glycine max]	-	-	-	-
Glyma.02G026300	779.15	228.263	11.69	3.83	-1.60986	2.55132e-07	3.87257e-05	yes	MYB/HD-like transcription factor, partial [Glycine max]	-	-	-	-
Glyma.02G028400	22451	4007	766.103	150.783	-2.34506	7.76156e-40	7.22927e-37	yes	matrix metalloproteinase precursor [Glycine max]	-	-	-	-
Glyma.02G028600	61478.6	17764.9	1023.81	324.197	-1.65901	1.96382e-20	9.6386e-18	yes	PREDICTED: metalloendoproteinase 5-MMP-like [Glycine max]	-	GO:0031012//extracellular matrix	GO:0070011//peptidase activity, acting on L-amino acid peptides;GO:0005488//binding;GO:0008233//peptidase activity;GO:0004222//metalloendopeptidase activity;GO:0008270//zinc ion binding;GO:0043169//cation binding;GO:0043167//ion binding;GO:0046872//metal ion binding;GO:0046914//transition metal ion binding;GO:0016787//hydrolase activity;GO:0003824//catalytic activity;GO:0008237//metallopeptidase …	GO:0019538//protein metabolic process;GO:0043170//macromolecule metabolic process;GO:0071704//organic substance metabolic process;GO:0008152//metabolic process;GO:0044238//primary metabolic process;GO:0006508//proteolysis
Glyma.02G028700	1272.65	364.937	12.6	3.94	-1.67716	3.60069e-12	1.01769e-09	yes	PREDICTED: metalloendoproteinase 5-MMP-like [Glycine max]	-	GO:0031012//extracellular matrix	GO:0046872//metal ion binding;GO:0004222//metalloendopeptidase activity;GO:0016787//hydrolase activity;GO:0008237//metallopeptidase activity;GO:0003824//catalytic activity;GO:0043169//cation binding;GO:0043167//ion binding;GO:0005488//binding;GO:0008233//peptidase activity;GO:0046914//transition metal ion binding;GO:0004175//endopeptidase activity;GO:0070011//peptidase activity, acting on L-amino…	GO:0071704//organic substance metabolic process;GO:0043170//macromolecule metabolic process;GO:0006508//proteolysis;GO:0019538//protein metabolic process;GO:0044238//primary metabolic process;GO:0008152//metabolic process
Glyma.02G028800	9999.1	887	145.39	14.1867	-3.35732	8.37867e-72	1.59711e-68	yes	PREDICTED: metalloendoproteinase 5-MMP-like [Glycine max]	-	GO:0031012//extracellular matrix	GO:0016787//hydrolase activity;GO:0070011//peptidase activity, acting on L-amino acid peptides;GO:0043167//ion binding;GO:0043169//cation binding;GO:0046872//metal ion binding;GO:0005488//binding;GO:0008233//peptidase activity;GO:0008237//metallopeptidase activity;GO:0003824//catalytic activity;GO:0004222//metalloendopeptidase activity;GO:0008270//zinc ion binding;GO:0046914//transition metal ion…	GO:0008152//metabolic process;GO:0006508//proteolysis;GO:0043170//macromolecule metabolic process;GO:0071704//organic substance metabolic process;GO:0044238//primary metabolic process;GO:0019538//protein metabolic process
Glyma.02G040700	702.333	2186	12.72	43.63	1.77822	3.61855e-19	1.64775e-16	yes	PREDICTED: mitochondrial uncoupling protein 5-like [Glycine max]	-	-	-	-
Glyma.02G041900	1017	371	14.0467	5.66333	-1.3105	2.59922e-07	3.93072e-05	yes	PREDICTED: phosphoserine aminotransferase 2, chloroplastic-like [Glycine max]	ko01200//Carbon metabolism;ko01230//Biosynthesis of amino acids;ko00260//Glycine, serine and threonine metabolism;ko00750//Vitamin B6 metabolism	-	-	-
Glyma.02G051700	202.333	551.333	1.62667	4.86	1.57904	4.7404e-07	6.72226e-05	yes	PREDICTED: beta-galactosidase 3-like [Glycine max]	-	-	GO:0005488//binding;GO:0004553//hydrolase activity, hydrolyzing O-glycosyl compounds;GO:0030246//carbohydrate binding;GO:0003824//catalytic activity;GO:0016787//hydrolase activity;GO:0016798//hydrolase activity, acting on glycosyl bonds	GO:0005975//carbohydrate metabolic process;GO:0008152//metabolic process;GO:0071704//organic substance metabolic process;GO:0044238//primary metabolic process
Glyma.02G059200	216	503	2.49333	6.44	1.36898	1.95478e-05	0.00179825	yes	PREDICTED: calcium uniporter protein 2, mitochondrial-like isoform X1 [Glycine max]	-	-	-	-
Glyma.02G061400	270.71	0.333333	2.6	0.00333333	-9.60733	6.89437e-19	3.10493e-16	yes	PREDICTED: BTB/POZ domain-containing protein At5g66560-like isoform X2 [Glycine max]	-	-	-	-
Glyma.02G066700	0	253.04	0.001	2.05333	11.0038	8.04861e-07	0.000107795	yes	PREDICTED: intracellular protein transport protein USO1-like isoform X2 [Glycine max]	-	GO:0043231//intracellular membrane-bounded organelle;GO:0070013//intracellular organelle lumen;GO:0044427//chromosomal part;GO:0043228//non-membrane-bounded organelle;GO:0000785//chromatin;GO:0033202//DNA helicase complex;GO:0043233//organelle lumen;GO:0005694//chromosome;GO:0043232//intracellular non-membrane-bounded organelle;GO:0000228//nuclear chromosome;GO:0044422//organelle part;GO:0005623/…	-	-
Glyma.02G072200	324.667	937.333	5.48	17.66	1.68824	3.2562e-10	7.47603e-08	yes	PREDICTED: glutamate dehydrogenase 1-like [Glycine max]	ko01200//Carbon metabolism;ko00250//Alanine, aspartate and glutamate metabolism;ko00220//Arginine biosynthesis;ko00910//Nitrogen metabolism	-	GO:0003824//catalytic activity;GO:0016491//oxidoreductase activity	GO:0043436//oxoacid metabolic process;GO:0044281//small molecule metabolic process;GO:0044710//single-organism metabolic process;GO:0055114//oxidation-reduction process;GO:0006520//cellular amino acid metabolic process;GO:0009987//cellular process;GO:0019752//carboxylic acid metabolic process;GO:0044238//primary metabolic process;GO:0044699//single-organism process;GO:0044237//cellular metabolic …
Glyma.02G075100	1131.33	2152	14.4633	30.4567	1.07436	1.04677e-07	1.71254e-05	yes	PREDICTED: sucrose transport protein SUC8 [Glycine max]	-	-	-	-
Glyma.02G089500	896.667	352.667	35.1067	15.1167	-1.2156	1.79951e-05	0.00167991	yes	BnaA05g00480D [Brassica napus]	-	-	-	-
Glyma.02G090100	120.46	0	1.38	0.001	-10.4305	4.95522e-09	9.67035e-07	yes	PREDICTED: protein DETOXIFICATION 1 isoform X5 [Glycine max]	-	GO:0016020//membrane	GO:0022857//transmembrane transporter activity;GO:0022804//active transmembrane transporter activity;GO:0090484//drug transporter activity;GO:0015291//secondary active transmembrane transporter activity;GO:0015238//drug transmembrane transporter activity;GO:0005215//transporter activity;GO:0015297//antiporter activity	GO:0044699//single-organism process;GO:0006810//transport;GO:0051234//establishment of localization;GO:0006855//drug transmembrane transport;GO:0009987//cellular process;GO:0044765//single-organism transport;GO:0051179//localization;GO:0055085//transmembrane transport;GO:0044763//single-organism cellular process;GO:0015893//drug transport;GO:0042493//response to drug;GO:0050896//response to stimu…
Glyma.02G092300	1292	44.3333	44.05	1.66333	-4.72699	1.80197e-42	1.8012e-39	yes	calcium-binding EF-hand protein [Medicago truncatula]	-	-	-	-
Glyma.02G093600	78.74	0	0.463333	0.001	-8.85591	0.000370484	0.0207565	yes	BnaC03g37690D [Brassica napus]	-	-	-	-
Glyma.02G104600	498.667	1312.33	7.34	21.11	1.52407	2.57767e-11	6.66494e-09	yes	PREDICTED: UDP-glucosyl transferase 73B2-like [Glycine max]	-	-	GO:0016740//transferase activity;GO:0016758//transferase activity, transferring hexosyl groups;GO:0003824//catalytic activity;GO:0016757//transferase activity, transferring glycosyl groups	GO:0008152//metabolic process
Glyma.02G105600	42.8967	177.413	0.436667	2.04	2.22396	0.00055547	0.0289257	yes	PREDICTED: F-box/kelch-repeat protein At1g26930-like [Glycine max]	-	-	GO:0005488//binding;GO:0005515//protein binding	-
Glyma.02G108300	2111.45	614.847	47.0467	15.1033	-1.63923	3.60989e-11	9.13223e-09	yes	E3 ubiquitin-protein ligase RING1 [Glycine soja]	-	-	GO:0043169//cation binding;GO:0005515//protein binding;GO:0043167//ion binding;GO:0008270//zinc ion binding;GO:0046872//metal ion binding;GO:0046914//transition metal ion binding;GO:0005488//binding	-
Glyma.02G121200	215.19	0	1.14333	0.001	-10.159	2.01774e-06	0.000241789	yes	PREDICTED: transcriptional elongation regulator MINIYO isoform X1 [Glycine max]	-	-	-	-
Glyma.02G124100	901	346.333	12.97	5.47333	-1.24469	2.94033e-06	0.000338489	yes	PREDICTED: sugar carrier protein C-like [Glycine max]	-	GO:0031224//intrinsic component of membrane;GO:0044425//membrane part;GO:0016020//membrane;GO:0016021//integral component of membrane	-	GO:0006810//transport;GO:0009987//cellular process;GO:0051179//localization;GO:0051234//establishment of localization;GO:1902578//single-organism localization;GO:0044765//single-organism transport;GO:0044763//single-organism cellular process;GO:0055085//transmembrane transport;GO:0044699//single-organism process
Glyma.02G125600	739	1400	9.1	19.0967	1.06938	3.36506e-07	4.89907e-05	yes	PREDICTED: probable indole-3-acetic acid-amido synthetase GH3.1 [Glycine max]	ko04075//Plant hormone signal transduction	-	-	-
Glyma.02G130400	551	990.333	9.79333	19.5933	1.00049	5.67711e-05	0.00446997	yes	PREDICTED: chalcone synthase 6-like [Glycine max]	ko04712//Circadian rhythm - plant;ko00941//Flavonoid biosynthesis	-	GO:0016747//transferase activity, transferring acyl groups other than amino-acyl groups;GO:0016740//transferase activity;GO:0016746//transferase activity, transferring acyl groups;GO:0003824//catalytic activity	GO:0044711//single-organism biosynthetic process;GO:0044238//primary metabolic process;GO:0008152//metabolic process;GO:0008610//lipid biosynthetic process;GO:0071704//organic substance metabolic process;GO:1901576//organic substance biosynthetic process;GO:0044699//single-organism process;GO:0006629//lipid metabolic process;GO:0044710//single-organism metabolic process;GO:0009058//biosynthetic p…
Glyma.02G134300	251.197	55.48	3.50667	0.856667	-2.03329	0.000424325	0.023233	yes	PREDICTED: nodulation protein H-like [Glycine max]	-	-	-	-
Glyma.02G137700	96.21	0	1.19	0.001	-10.2167	0.00016409	0.0109435	yes	PREDICTED: C2 and GRAM domain-containing protein At1g03370-like isoform X1 [Glycine max]	-	-	GO:0005515//protein binding;GO:0005488//binding	-
Glyma.02G146100	453.333	138.667	7.59667	2.55	-1.57487	1.63279e-05	0.00153829	yes	PREDICTED: protein MARD1 [Vigna angularis]	-	-	-	-
Glyma.02G148200	9499	3348.33	157.613	61.09	-1.36738	1.23777e-15	4.5292e-13	yes	PREDICTED: basic 7S globulin [Glycine max]	-	-	GO:0008233//peptidase activity;GO:0070011//peptidase activity, acting on L-amino acid peptides;GO:0003824//catalytic activity;GO:0016787//hydrolase activity;GO:0070001//aspartic-type peptidase activity;GO:0004190//aspartic-type endopeptidase activity;GO:0004175//endopeptidase activity	GO:0044238//primary metabolic process;GO:0006508//proteolysis;GO:0008152//metabolic process;GO:0071704//organic substance metabolic process;GO:0019538//protein metabolic process;GO:0043170//macromolecule metabolic process
Glyma.02G149100	23	154.667	0.596667	4.45	2.89881	0.000111068	0.00790248	yes	PREDICTED: probable glutathione peroxidase 4 [Glycine max]	ko00480//Glutathione metabolism;ko00590//Arachidonic acid metabolism	-	GO:0016209//antioxidant activity;GO:0004601//peroxidase activity;GO:0003824//catalytic activity;GO:0016684//oxidoreductase activity, acting on peroxide as acceptor;GO:0016491//oxidoreductase activity;GO:0004602//glutathione peroxidase activity	GO:0044699//single-organism process;GO:0008152//metabolic process;GO:0006979//response to oxidative stress;GO:0050896//response to stimulus;GO:0006950//response to stress;GO:0055114//oxidation-reduction process;GO:0044710//single-organism metabolic process
Glyma.02G151700	160.667	427	3.58	10.3733	1.53485	1.9681e-05	0.00180847	yes	PREDICTED: peroxidase 3-like [Glycine max]	ko00940//Phenylpropanoid biosynthesis	-	GO:1901363//heterocyclic compound binding;GO:0016684//oxidoreductase activity, acting on peroxide as acceptor;GO:0097159//organic cyclic compound binding;GO:0046906//tetrapyrrole binding;GO:0016491//oxidoreductase activity;GO:0003824//catalytic activity;GO:0005488//binding;GO:0020037//heme binding;GO:0016209//antioxidant activity;GO:0004601//peroxidase activity	GO:0044699//single-organism process;GO:0006979//response to oxidative stress;GO:0008152//metabolic process;GO:0055114//oxidation-reduction process;GO:0050896//response to stimulus;GO:0006950//response to stress;GO:0044710//single-organism metabolic process
Glyma.02G155600	907.953	180.67	27.02	5.90667	-2.19361	6.2946e-11	1.53553e-08	yes	PREDICTED: universal stress protein A-like protein isoform X1 [Vigna radiata var. radiata] [Vigna radiata]	-	-	-	GO:0006950//response to stress;GO:0050896//response to stimulus
Glyma.02G157800	335.66	67.1367	3.49667	0.726667	-2.26661	1.97067e-05	0.0018088	yes	PREDICTED: probable mediator of RNA polymerase II transcription subunit 26b isoform X1 [Glycine max]	-	GO:0043229//intracellular organelle;GO:0043231//intracellular membrane-bounded organelle;GO:0005622//intracellular;GO:0043227//membrane-bounded organelle;GO:0044464//cell part;GO:0044424//intracellular part;GO:0005623//cell;GO:0005634//nucleus;GO:0043226//organelle	GO:0003676//nucleic acid binding;GO:1901363//heterocyclic compound binding;GO:0003677//DNA binding;GO:0005488//binding;GO:0097159//organic cyclic compound binding	GO:0044260//cellular macromolecule metabolic process;GO:0043170//macromolecule metabolic process;GO:0071704//organic substance metabolic process;GO:0044249//cellular biosynthetic process;GO:1901362//organic cyclic compound biosynthetic process;GO:0090304//nucleic acid metabolic process;GO:0009059//macromolecule biosynthetic process;GO:0018130//heterocycle biosynthetic process;GO:0016070//RNA meta…
Glyma.02G157900	617.677	9.88333	14.1367	0.243333	-5.86036	1.03275e-27	6.71818e-25	yes	Dipeptide transport ATP-binding protein dppF [Theobroma cacao]	-	-	-	-
Glyma.02G159900	278.667	42	1.48667	0.24	-2.63097	1.38559e-06	0.000172601	yes	PREDICTED: pleiotropic drug resistance protein 2-like isoform X1 [Glycine max]	-	GO:0016020//membrane	GO:0032549//ribonucleoside binding;GO:0032550//purine ribonucleoside binding;GO:0003824//catalytic activity;GO:0097367//carbohydrate derivative binding;GO:0017076//purine nucleotide binding;GO:0016462//pyrophosphatase activity;GO:0017111//nucleoside-triphosphatase activity;GO:0032553//ribonucleotide binding;GO:0030554//adenyl nucleotide binding;GO:0001883//purine nucleoside binding;GO:0097159//or…	-
Glyma.02G170500	0	119.79	0.001	1.16	10.1799	4.03494e-10	9.11086e-08	yes	PREDICTED: kinesin-related protein 11-like isoform X1 [Glycine max]	-	GO:0044422//organelle part;GO:0005622//intracellular;GO:0005623//cell;GO:0043234//protein complex;GO:0043226//organelle;GO:0044430//cytoskeletal part;GO:0005856//cytoskeleton;GO:0015630//microtubule cytoskeleton;GO:0005875//microtubule associated complex;GO:0044424//intracellular part;GO:0044464//cell part;GO:0005871//kinesin complex;GO:0043229//intracellular organelle;GO:0044446//intracellular o…	GO:0008092//cytoskeletal protein binding;GO:0032549//ribonucleoside binding;GO:1901265//nucleoside phosphate binding;GO:0017111//nucleoside-triphosphatase activity;GO:0044877//macromolecular complex binding;GO:0097159//organic cyclic compound binding;GO:0016817//hydrolase activity, acting on acid anhydrides;GO:0016818//hydrolase activity, acting on acid anhydrides, in phosphorus-containing anhydr…	GO:0007018//microtubule-based movement;GO:0044763//single-organism cellular process;GO:0009987//cellular process;GO:0006928//movement of cell or subcellular component;GO:0044699//single-organism process;GO:0007017//microtubule-based process
Glyma.02G195000	118.943	0	1.86	0.001	-10.8611	2.87047e-08	5.0816e-06	yes	PREDICTED: nuclear transcription factor Y subunit A-10-like isoform X1 [Glycine max]	-	-	GO:0001071//nucleic acid binding transcription factor activity;GO:0003700//transcription factor activity, sequence-specific DNA binding	GO:0060255//regulation of macromolecule metabolic process;GO:0031326//regulation of cellular biosynthetic process;GO:0010468//regulation of gene expression;GO:0006355//regulation of transcription, DNA-templated;GO:2000112//regulation of cellular macromolecule biosynthetic process;GO:0019222//regulation of metabolic process;GO:0050789//regulation of biological process;GO:0051171//regulation of nit…
Glyma.02G202400	249.757	0	4.26333	0.001	-12.0578	0.000347539	0.0198103	yes	PREDICTED: protein RTF2 homolog [Glycine max]	-	-	-	-
Glyma.02G203200	67.26	0	0.443333	0.001	-8.79225	0.000763438	0.0374926	yes	PREDICTED: formin-like protein 13 [Glycine max]	-	-	-	-
Glyma.02G208200	444.333	1000.67	10.1733	25.2567	1.31187	1.83743e-08	3.35423e-06	yes	PREDICTED: protein EXORDIUM-like [Glycine max]	-	-	-	-
Glyma.02G208600	67.3333	0	1.84	0.001	-10.8455	6.82166e-06	0.000715925	yes	PREDICTED: plant cysteine oxidase 4-like isoform X1 [Glycine max]	ko00430//Taurine and hypotaurine metabolism	-	GO:0003824//catalytic activity;GO:0016701//oxidoreductase activity, acting on single donors with incorporation of molecular oxygen;GO:0016702//oxidoreductase activity, acting on single donors with incorporation of molecular oxygen, incorporation of two atoms of oxygen;GO:0016491//oxidoreductase activity;GO:0051213//dioxygenase activity	GO:0044699//single-organism process;GO:0055114//oxidation-reduction process;GO:0044710//single-organism metabolic process;GO:0008152//metabolic process
Glyma.02G222400	21051.2	6817.03	333.07	117.733	-1.5003	4.26102e-18	1.80961e-15	yes	PREDICTED: fructose-bisphosphate aldolase, cytoplasmic isozyme-like [Glycine max]	ko01200//Carbon metabolism;ko01230//Biosynthesis of amino acids;ko00010//Glycolysis / Gluconeogenesis;ko00710//Carbon fixation in photosynthetic organisms;ko00051//Fructose and mannose metabolism;ko00030//Pentose phosphate pathway	-	GO:0016829//lyase activity;GO:0003824//catalytic activity;GO:0016830//carbon-carbon lyase activity;GO:0016832//aldehyde-lyase activity;GO:0004332//fructose-bisphosphate aldolase activity	GO:0008152//metabolic process;GO:0006163//purine nucleotide metabolic process;GO:0044237//cellular metabolic process;GO:0009185//ribonucleoside diphosphate metabolic process;GO:0032787//monocarboxylic acid metabolic process;GO:0009199//ribonucleoside triphosphate metabolic process;GO:0016052//carbohydrate catabolic process;GO:0009132//nucleoside diphosphate metabolic process;GO:0006807//nitrogen …
Glyma.02G224200	1007.33	291.333	12.7133	4.03667	-1.65511	4.52428e-11	1.13059e-08	yes	PREDICTED: probable anion transporter 4, chloroplastic [Glycine max]	-	GO:0044425//membrane part;GO:0016021//integral component of membrane;GO:0016020//membrane;GO:0031224//intrinsic component of membrane	-	GO:0006810//transport;GO:0051179//localization;GO:1902578//single-organism localization;GO:0044765//single-organism transport;GO:0055085//transmembrane transport;GO:0051234//establishment of localization;GO:0009987//cellular process;GO:0044763//single-organism cellular process;GO:0044699//single-organism process
Glyma.02G227000	315.44	64.7967	2.97	0.713333	-2.05781	0.000587228	0.0302718	yes	PREDICTED: zinc finger CCCH domain-containing protein 66-like [Glycine max]	-	-	GO:0043169//cation binding;GO:0005488//binding;GO:0043167//ion binding;GO:0046872//metal ion binding	-
Glyma.02G227700	382.303	1019.46	5.6	16.6867	1.5752	9.19932e-10	1.99477e-07	yes	PREDICTED: internal alternative NAD(P)H-ubiquinone oxidoreductase A1, mitochondrial-like [Glycine max]	-	-	GO:0003824//catalytic activity;GO:0016491//oxidoreductase activity	GO:0044699//single-organism process;GO:0044710//single-organism metabolic process;GO:0055114//oxidation-reduction process;GO:0008152//metabolic process
Glyma.02G233300	412.667	121.333	13.7567	4.37333	-1.65333	3.47327e-05	0.00294402	yes	transcription factor bHLH93-like protein [Medicago truncatula]	-	-	-	-
Glyma.02G234000	828.367	189.78	14.7867	3.58	-2.04627	8.53882e-08	1.42253e-05	yes	PREDICTED: peroxidase P7 [Glycine max]	ko00940//Phenylpropanoid biosynthesis	-	GO:0016684//oxidoreductase activity, acting on peroxide as acceptor;GO:1901363//heterocyclic compound binding;GO:0005488//binding;GO:0016209//antioxidant activity;GO:0097159//organic cyclic compound binding;GO:0016491//oxidoreductase activity;GO:0003824//catalytic activity;GO:0004601//peroxidase activity;GO:0046906//tetrapyrrole binding;GO:0020037//heme binding	GO:0006979//response to oxidative stress;GO:0050896//response to stimulus;GO:0008152//metabolic process;GO:0055114//oxidation-reduction process;GO:0006950//response to stress;GO:0044710//single-organism metabolic process;GO:0044699//single-organism process
Glyma.02G234200	1292.49	2411.27	23.3033	48.38	1.05387	1.1368e-06	0.0001472	yes	PREDICTED: peroxidase 4 [Glycine max]	ko00940//Phenylpropanoid biosynthesis	-	GO:0097159//organic cyclic compound binding;GO:0046906//tetrapyrrole binding;GO:0020037//heme binding;GO:0016209//antioxidant activity;GO:1901363//heterocyclic compound binding;GO:0005488//binding;GO:0016491//oxidoreductase activity;GO:0016684//oxidoreductase activity, acting on peroxide as acceptor;GO:0004601//peroxidase activity;GO:0003824//catalytic activity	GO:0008152//metabolic process;GO:0055114//oxidation-reduction process;GO:0050896//response to stimulus;GO:0044699//single-organism process;GO:0044710//single-organism metabolic process;GO:0006979//response to oxidative stress;GO:0006950//response to stress
Glyma.02G234300	359.163	87.29	3.33333	0.84	-1.9885	0.000713883	0.0355273	yes	PREDICTED: U-box domain-containing protein 4-like isoform X2 [Glycine max]	-	-	GO:0016740//transferase activity;GO:0003824//catalytic activity;GO:0004842//ubiquitin-protein transferase activity;GO:0019787//ubiquitin-like protein transferase activity;GO:0005488//binding;GO:0005515//protein binding	GO:0044238//primary metabolic process;GO:0071704//organic substance metabolic process;GO:0009987//cellular process;GO:0032446//protein modification by small protein conjugation;GO:0044260//cellular macromolecule metabolic process;GO:0044237//cellular metabolic process;GO:0019538//protein metabolic process;GO:0043412//macromolecule modification;GO:0070647//protein modification by small protein con…
Glyma.02G234600	704.943	281.15	17.29	7.39	-1.22629	0.000307116	0.0179755	yes	PREDICTED: LOB domain-containing protein 15-like isoform X1 [Glycine max]	-	-	-	-
Glyma.02G254600	122.333	464.333	1.66333	6.99667	2.07259	1.56955e-08	2.89098e-06	yes	PREDICTED: uncharacterized acetyltransferase At3g50280 [Glycine max]	-	-	GO:0016746//transferase activity, transferring acyl groups;GO:0016747//transferase activity, transferring acyl groups other than amino-acyl groups;GO:0003824//catalytic activity;GO:0016740//transferase activity	-
Glyma.02G255400	333.333	715.667	4.19333	9.83	1.22909	2.35447e-05	0.00211605	yes	nematode resistance HS1pro1 protein [Glycine max]	-	-	-	GO:0006950//response to stress;GO:0006952//defense response;GO:0050896//response to stimulus
Glyma.02G259700	368	3.66667	11.4133	0.126667	-6.49354	3.89161e-22	2.04472e-19	yes	hypoxia-responsive family protein [Medicago truncatula]	-	-	-	-
Glyma.02G260800	8056.67	2030	306.807	85.27	-1.84722	5.76267e-22	2.97067e-19	yes	PREDICTED: protein EARLY RESPONSIVE TO DEHYDRATION 15-like [Glycine max]	-	-	-	-
Glyma.02G265900	1477	59.6667	48.3667	2.13333	-4.50283	5.92965e-56	7.96761e-53	yes	calcium-binding EF-hand protein [Medicago truncatula]	-	-	-	-
Glyma.02G268000	238.673	647.26	5.18	15.5	1.58124	3.16155e-07	4.66073e-05	yes	PREDICTED: 1-aminocyclopropane-1-carboxylate oxidase [Glycine max]	ko00270//Cysteine and methionine metabolism	-	GO:0003824//catalytic activity;GO:0016491//oxidoreductase activity	GO:0044699//single-organism process;GO:0008152//metabolic process;GO:0055114//oxidation-reduction process;GO:0044710//single-organism metabolic process
Glyma.02G286800	77.5033	0.00666667	1	0.001	-9.96578	0.000366373	0.0206107	yes	PREDICTED: mitogen-activated protein kinase 20-like isoform X2 [Glycine max]	-	GO:0016020//membrane	GO:0043167//ion binding;GO:0032550//purine ribonucleoside binding;GO:0003824//catalytic activity;GO:0097159//organic cyclic compound binding;GO:0001882//nucleoside binding;GO:0005488//binding;GO:0036094//small molecule binding;GO:0032559//adenyl ribonucleotide binding;GO:0016740//transferase activity;GO:0043168//anion binding;GO:0035639//purine ribonucleoside triphosphate binding;GO:1901363//hete…	-
Glyma.02G291200	180.667	19	5.06333	0.58	-3.12596	1.38996e-05	0.00134108	yes	NEP1-interacting protein 1 [Glycine soja]	-	-	GO:0005488//binding;GO:0005515//protein binding;GO:0043169//cation binding;GO:0046914//transition metal ion binding;GO:0046872//metal ion binding;GO:0008270//zinc ion binding;GO:0043167//ion binding	-
Glyma.03G007400	440.667	144	14.0633	5.03	-1.48331	3.96183e-05	0.00330012	yes	PREDICTED: uncharacterized protein LOC100776350 [Glycine max]	-	-	-	-
Glyma.03G024200	2484.88	7364.16	57.9367	187.837	1.69693	2.00177e-20	9.76638e-18	yes	PREDICTED: ruBisCO-associated protein-like [Glycine max]	-	-	GO:0016798//hydrolase activity, acting on glycosyl bonds;GO:0003824//catalytic activity;GO:0004553//hydrolase activity, hydrolyzing O-glycosyl compounds;GO:0016787//hydrolase activity	GO:0005975//carbohydrate metabolic process;GO:0008152//metabolic process;GO:0044238//primary metabolic process;GO:0071704//organic substance metabolic process
Glyma.03G039800	200	986	4.02333	21.38	2.4098	3.78573e-14	1.26137e-11	yes	PREDICTED: cationic peroxidase 1 [Glycine max]	ko00940//Phenylpropanoid biosynthesis	-	GO:0020037//heme binding;GO:0097159//organic cyclic compound binding;GO:0016209//antioxidant activity;GO:0016684//oxidoreductase activity, acting on peroxide as acceptor;GO:0004601//peroxidase activity;GO:0005488//binding;GO:0003824//catalytic activity;GO:1901363//heterocyclic compound binding;GO:0016491//oxidoreductase activity;GO:0046906//tetrapyrrole binding	GO:0055114//oxidation-reduction process;GO:0008152//metabolic process;GO:0050896//response to stimulus;GO:0044710//single-organism metabolic process;GO:0006979//response to oxidative stress;GO:0006950//response to stress;GO:0044699//single-organism process
Glyma.03G055100	198.067	0	2.27	0.001	-11.1485	7.07909e-14	2.32426e-11	yes	PREDICTED: pyruvate decarboxylase 2-like [Glycine max]	ko00010//Glycolysis / Gluconeogenesis	-	GO:0048037//cofactor binding;GO:0036094//small molecule binding;GO:1901681//sulfur compound binding;GO:0000287//magnesium ion binding;GO:0050662//coenzyme binding;GO:0005488//binding;GO:0046872//metal ion binding;GO:0030976//thiamine pyrophosphate binding;GO:1901363//heterocyclic compound binding;GO:0043168//anion binding;GO:0043169//cation binding;GO:0097159//organic cyclic compound binding;GO:0…	-
Glyma.03G058500	307	9.33333	4.65	0.153333	-4.92249	1.97914e-14	6.70332e-12	yes	PREDICTED: vacuolar cation/proton exchanger 3 isoform X2 [Glycine max]	-	GO:0016021//integral component of membrane;GO:0031224//intrinsic component of membrane;GO:0016020//membrane;GO:0044425//membrane part	-	GO:0044699//single-organism process;GO:0051234//establishment of localization;GO:0006810//transport;GO:0051179//localization;GO:0009987//cellular process;GO:0044765//single-organism transport;GO:0044763//single-organism cellular process;GO:1902578//single-organism localization;GO:0055085//transmembrane transport
Glyma.03G068100	137.73	0	1.87667	0.001	-10.874	2.24513e-10	5.24279e-08	yes	ribulose bisphosphate carboxylase/oxygenase activase 1, chloroplastic-like [Glycine max]	-	-	GO:0032549//ribonucleoside binding;GO:0032559//adenyl ribonucleotide binding;GO:0032555//purine ribonucleotide binding;GO:0005488//binding;GO:0005524//ATP binding;GO:0030554//adenyl nucleotide binding;GO:0000166//nucleotide binding;GO:0035639//purine ribonucleoside triphosphate binding;GO:0043167//ion binding;GO:0036094//small molecule binding;GO:0032553//ribonucleotide binding;GO:0097367//carboh…	-
Glyma.03G078200	8419	15321.3	99.9	200.127	1.00236	4.01428e-09	7.9476e-07	yes	PREDICTED: BAHD acyltransferase DCR-like [Glycine max]	-	-	GO:0016746//transferase activity, transferring acyl groups;GO:0016747//transferase activity, transferring acyl groups other than amino-acyl groups;GO:0003824//catalytic activity;GO:0016740//transferase activity	-
Glyma.03G086000	0	85.2467	0.001	0.87	9.76487	2.36934e-07	3.61644e-05	yes	PREDICTED: probable copper-transporting ATPase HMA5 [Glycine max]	-	-	GO:0046872//metal ion binding;GO:0000166//nucleotide binding;GO:0097159//organic cyclic compound binding;GO:0005488//binding;GO:0043169//cation binding;GO:1901265//nucleoside phosphate binding;GO:1901363//heterocyclic compound binding;GO:0043167//ion binding;GO:0036094//small molecule binding	GO:0030001//metal ion transport;GO:1902578//single-organism localization;GO:0006811//ion transport;GO:0051234//establishment of localization;GO:0044699//single-organism process;GO:0006812//cation transport;GO:0006810//transport;GO:0051179//localization;GO:0044765//single-organism transport
Glyma.03G099900	521.847	989.29	7.40667	15.5167	1.06692	0.000101198	0.00729524	yes	Nuclear factor 1 A-type isoform 2 [Theobroma cacao]	-	-	-	-
Glyma.03G111700	124.333	310	3.25333	8.87333	1.44756	0.000501237	0.0266256	yes	PREDICTED: ethylene-responsive transcription factor 13 [Glycine max]	-	-	GO:0001071//nucleic acid binding transcription factor activity;GO:0003700//transcription factor activity, sequence-specific DNA binding	GO:0031323//regulation of cellular metabolic process;GO:1903506//regulation of nucleic acid-templated transcription;GO:0080090//regulation of primary metabolic process;GO:0050789//regulation of biological process;GO:0010468//regulation of gene expression;GO:0050794//regulation of cellular process;GO:0006355//regulation of transcription, DNA-templated;GO:0031326//regulation of cellular biosyntheti…
Glyma.03G115300	3716.73	1054.94	49.9167	15.7467	-1.66448	3.35974e-17	1.35656e-14	yes	Sterol 14-demethylase [Glycine soja]	ko00100//Steroid biosynthesis	-	GO:0043169//cation binding;GO:0016705//oxidoreductase activity, acting on paired donors, with incorporation or reduction of molecular oxygen;GO:0046906//tetrapyrrole binding;GO:1901363//heterocyclic compound binding;GO:0046914//transition metal ion binding;GO:0005506//iron ion binding;GO:0097159//organic cyclic compound binding;GO:0046872//metal ion binding;GO:0043167//ion binding;GO:0003824//cat…	GO:0044699//single-organism process;GO:0008152//metabolic process;GO:0044710//single-organism metabolic process;GO:0055114//oxidation-reduction process
Glyma.03G126400	51.9367	0	1.01667	0.001	-9.98963	9.4287e-05	0.00690021	yes	PREDICTED: rhomboid-like protein 20 [Glycine max]	-	-	-	-
Glyma.03G132900	650	129.667	14.0767	3.16	-2.15531	3.55345e-10	8.11305e-08	yes	PREDICTED: glucan endo-1,3-beta-glucosidase-like [Glycine max]	-	-	GO:0003824//catalytic activity;GO:0016798//hydrolase activity, acting on glycosyl bonds;GO:0016787//hydrolase activity;GO:0004553//hydrolase activity, hydrolyzing O-glycosyl compounds	GO:0008152//metabolic process;GO:0071704//organic substance metabolic process;GO:0005975//carbohydrate metabolic process;GO:0044238//primary metabolic process
Glyma.03G134500	6726	2765.33	130.96	59.3467	-1.14189	3.93668e-11	9.92831e-09	yes	PREDICTED: zeatin O-glucosyltransferase-like [Glycine max]	ko00908//Zeatin biosynthesis	-	GO:0016758//transferase activity, transferring hexosyl groups;GO:0016740//transferase activity;GO:0003824//catalytic activity;GO:0016757//transferase activity, transferring glycosyl groups	GO:0008152//metabolic process
Glyma.03G141700	235.65	54.3	3.04333	0.766667	-1.98898	0.000411759	0.0226357	yes	PREDICTED: transcription factor bHLH130-like [Glycine max]	-	-	GO:0005488//binding;GO:0005515//protein binding;GO:0046983//protein dimerization activity	-
Glyma.03G156600	725.767	2.91333	3.12667	0.0166667	-7.55152	1.12944e-40	1.06407e-37	yes	PREDICTED: protein NETWORKED 1D-like isoform X2 [Glycine max]	-	-	-	-
Glyma.03G160100	565	80	8.42	1.3	-2.69531	3.25856e-13	1.0117e-10	yes	PREDICTED: cytochrome P450 94A1-like [Glycine max]	ko00073//Cutin, suberine and wax biosynthesis	-	GO:0046906//tetrapyrrole binding;GO:0003824//catalytic activity;GO:0005488//binding;GO:0097159//organic cyclic compound binding;GO:0005506//iron ion binding;GO:0043169//cation binding;GO:0043167//ion binding;GO:1901363//heterocyclic compound binding;GO:0046914//transition metal ion binding;GO:0020037//heme binding;GO:0016705//oxidoreductase activity, acting on paired donors, with incorporation or…	GO:0044710//single-organism metabolic process;GO:0008152//metabolic process;GO:0044699//single-organism process;GO:0055114//oxidation-reduction process
Glyma.03G162700	846.333	3299.67	23.5467	101.37	2.10604	7.34512e-26	4.56093e-23	yes	PREDICTED: ethylene-responsive transcription factor 15-like [Glycine max]	ko04075//Plant hormone signal transduction	-	GO:0003700//transcription factor activity, sequence-specific DNA binding;GO:0001071//nucleic acid binding transcription factor activity	GO:0080090//regulation of primary metabolic process;GO:0010556//regulation of macromolecule biosynthetic process;GO:0031323//regulation of cellular metabolic process;GO:0051252//regulation of RNA metabolic process;GO:0019219//regulation of nucleobase-containing compound metabolic process;GO:0006355//regulation of transcription, DNA-templated;GO:0065007//biological regulation;GO:0051171//regulatio…
Glyma.03G168000	272.803	58.8533	1.54333	0.38	-2.02198	0.000733983	0.0362415	yes	Pleiotropic drug resistance protein 1 [Glycine soja]	-	GO:0016020//membrane	GO:0032559//adenyl ribonucleotide binding;GO:0097159//organic cyclic compound binding;GO:0000166//nucleotide binding;GO:0016462//pyrophosphatase activity;GO:0043167//ion binding;GO:0097367//carbohydrate derivative binding;GO:1901265//nucleoside phosphate binding;GO:0005524//ATP binding;GO:0032555//purine ribonucleotide binding;GO:0016817//hydrolase activity, acting on acid anhydrides;GO:0001882//…	-
Glyma.03G173300	286.667	556	8.99	18.7433	1.05998	0.000572833	0.029679	yes	Zinc finger protein ZAT11-like protein [Glycine soja]	-	-	-	-
Glyma.03G188300	21.6667	131	0.776667	5.23333	2.75236	0.000431183	0.0234986	yes	PREDICTED: olee1-like protein [Glycine max]	-	-	-	-
Glyma.03G189600	9533	410.333	125.063	6.01333	-4.37835	2.18308e-48	2.55623e-45	yes	PREDICTED: LOW QUALITY PROTEIN: SHOOT2 protein [Glycine max]	-	-	-	-
Glyma.03G189700	747.183	88.34	9.52	1.23	-2.9523	4.82436e-20	2.33982e-17	yes	PREDICTED: pyruvate kinase 1, cytosolic-like [Glycine max]	ko01200//Carbon metabolism;ko01230//Biosynthesis of amino acids;ko00230//Purine metabolism;ko00010//Glycolysis / Gluconeogenesis;ko00620//Pyruvate metabolism	-	GO:0016773//phosphotransferase activity, alcohol group as acceptor;GO:0016772//transferase activity, transferring phosphorus-containing groups;GO:0031420//alkali metal ion binding;GO:0030955//potassium ion binding;GO:0000287//magnesium ion binding;GO:0043169//cation binding;GO:0043167//ion binding;GO:0016740//transferase activity;GO:0004743//pyruvate kinase activity;GO:0046872//metal ion binding;…	GO:0071704//organic substance metabolic process;GO:0046483//heterocycle metabolic process;GO:1901360//organic cyclic compound metabolic process;GO:0019362//pyridine nucleotide metabolic process;GO:0009144//purine nucleoside triphosphate metabolic process;GO:0009123//nucleoside monophosphate metabolic process;GO:0016052//carbohydrate catabolic process;GO:0006757//ATP generation from ADP;GO:0046031…
Glyma.03G190800	87.0633	0	0.543333	0.001	-9.08569	0.000206552	0.0132146	yes	PREDICTED: protein ROS1-like isoform X3 [Glycine max]	-	-	-	-
Glyma.03G193000	0	79.2567	0.001	0.653333	9.35168	0.000349724	0.0198787	yes	PREDICTED: serine/threonine-protein kinase D6PKL1 [Glycine max]	-	-	GO:0005488//binding;GO:0032549//ribonucleoside binding;GO:0032559//adenyl ribonucleotide binding;GO:0016740//transferase activity;GO:0032555//purine ribonucleotide binding;GO:0001882//nucleoside binding;GO:0035639//purine ribonucleoside triphosphate binding;GO:0043168//anion binding;GO:0004672//protein kinase activity;GO:0000166//nucleotide binding;GO:0097367//carbohydrate derivative binding;GO:0…	GO:0006468//protein phosphorylation;GO:0043170//macromolecule metabolic process;GO:0043412//macromolecule modification;GO:0006793//phosphorus metabolic process;GO:0044238//primary metabolic process;GO:0044267//cellular protein metabolic process;GO:0009987//cellular process;GO:0006796//phosphate-containing compound metabolic process;GO:0008152//metabolic process;GO:0016310//phosphorylation;GO:0036…
Glyma.03G214100	513.177	76.3633	9.68	1.58	-2.61508	1.79363e-11	4.69695e-09	yes	PREDICTED: E3 ubiquitin-protein ligase BAH1-like [Glycine max]	-	-	-	-
Glyma.03G214300	3771.67	1596.67	78.3533	36.6033	-1.09802	2.13899e-08	3.87881e-06	yes	PREDICTED: phytochrome A-associated F-box protein [Glycine max]	-	-	-	-
Glyma.03G215900	43.3333	325.667	0.626667	5.13	3.03319	6.41384e-09	1.23697e-06	yes	PREDICTED: pectinesterase-like [Glycine max]	ko00500//Starch and sucrose metabolism;ko00040//Pentose and glucuronate interconversions	GO:0044464//cell part;GO:0005623//cell;GO:0005618//cell wall;GO:0071944//cell periphery;GO:0030312//external encapsulating structure	GO:0030234//enzyme regulator activity;GO:0030599//pectinesterase activity;GO:0004857//enzyme inhibitor activity;GO:0003824//catalytic activity;GO:0098772//molecular function regulator;GO:0052689//carboxylic ester hydrolase activity;GO:0016788//hydrolase activity, acting on ester bonds;GO:0016787//hydrolase activity	GO:0071840//cellular component organization or biogenesis;GO:0042545//cell wall modification;GO:0016043//cellular component organization;GO:0045229//external encapsulating structure organization;GO:0071554//cell wall organization or biogenesis;GO:0009987//cellular process;GO:0071555//cell wall organization
Glyma.03G221400	77	0	0.94	0.001	-9.87652	1.58991e-06	0.000195085	yes	PREDICTED: long chain acyl-CoA synthetase 1-like [Glycine max]	ko04146//Peroxisome;ko01212//Fatty acid metabolism;ko00071//Fatty acid degradation;ko00061//Fatty acid biosynthesis	-	GO:0003824//catalytic activity	GO:0008152//metabolic process
Glyma.03G227400	7163.67	17472.3	171.607	457.92	1.41599	1.87108e-15	6.78599e-13	yes	PREDICTED: germin-like protein 21 isoform X1 [Glycine max]	-	-	-	-
Glyma.03G231200	38.3333	372	0.72	7.57667	3.39549	2.31131e-12	6.57802e-10	yes	Nicotianamine synthase [Glycine soja]	-	-	GO:0016765//transferase activity, transferring alkyl or aryl (other than methyl) groups;GO:0030410//nicotianamine synthase activity;GO:0016740//transferase activity;GO:0003824//catalytic activity	GO:0030418//nicotianamine biosynthetic process;GO:1901362//organic cyclic compound biosynthetic process;GO:0009987//cellular process;GO:0072330//monocarboxylic acid biosynthetic process;GO:0019752//carboxylic acid metabolic process;GO:0034641//cellular nitrogen compound metabolic process;GO:0044710//single-organism metabolic process;GO:0072350//tricarboxylic acid metabolic process;GO:0071704//org…
Glyma.03G231700	232.667	44	5.41667	1.13333	-2.25683	0.000110278	0.00786676	yes	PREDICTED: universal stress protein A-like protein [Glycine max]	-	-	-	GO:0050896//response to stimulus;GO:0006950//response to stress
Glyma.03G242200	276.93	508.037	3.58667	7.24667	1.01467	0.000580331	0.0300296	yes	PREDICTED: protein BONZAI 3-like [Glycine max]	-	-	GO:0005515//protein binding;GO:0005488//binding	-
Glyma.03G244800	76.5533	0	1.16	0.001	-10.1799	0.000407873	0.0224673	yes	PREDICTED: cysteine synthase isoform X1 [Glycine max]	ko01200//Carbon metabolism;ko01230//Biosynthesis of amino acids;ko00270//Cysteine and methionine metabolism;ko00920//Sulfur metabolism	-	-	-
Glyma.03G251400	628.333	145.333	15.64	3.95667	-1.98288	7.64667e-10	1.67583e-07	yes	phosphoenolpyruvate carboxylase kinase [Glycine max]	-	-	-	-
Glyma.03G253200	440.667	866.667	6.38333	14.0267	1.13579	1.54521e-05	0.00146419	yes	PREDICTED: indole-3-acetic acid induced protein ARG-2 homolog isoform X1 [Glycine max]	-	-	-	GO:0006950//response to stress;GO:0050896//response to stimulus
Glyma.03G262100	0	148.043	0.001	0.626667	9.29155	8.68534e-07	0.000115567	yes	PREDICTED: endoribonuclease Dicer homolog 1-like [Glycine max]	-	-	GO:0003677//DNA binding;GO:0043167//ion binding;GO:0003676//nucleic acid binding;GO:0003723//RNA binding;GO:0005524//ATP binding;GO:0032550//purine ribonucleoside binding;GO:0043168//anion binding;GO:0004525//ribonuclease III activity;GO:0004521//endoribonuclease activity;GO:0097367//carbohydrate derivative binding;GO:0032549//ribonucleoside binding;GO:0003824//catalytic activity;GO:0005488//bind…	GO:0090304//nucleic acid metabolic process;GO:0046483//heterocycle metabolic process;GO:0006139//nucleobase-containing compound metabolic process;GO:0016070//RNA metabolic process;GO:0071704//organic substance metabolic process;GO:0010467//gene expression;GO:0006807//nitrogen compound metabolic process;GO:0044260//cellular macromolecule metabolic process;GO:0043170//macromolecule metabolic proces…
Glyma.04G000600	67.3333	0	0.603333	0.001	-9.23681	0.000795852	0.0387975	yes	PREDICTED: protein NLP2-like [Glycine max]	-	-	GO:0005488//binding;GO:0005515//protein binding	-
Glyma.04G004500	1113.43	278.67	10.6233	3.03667	-1.80668	3.64903e-09	7.27719e-07	yes	PREDICTED: protein NUCLEAR FUSION DEFECTIVE 4-like [Glycine max]	-	-	-	-
Glyma.04G013500	0	106.8	0.001	2.55333	11.3182	4.34465e-05	0.00354691	yes	BURP domain-containing protein 17 [Glycine soja]	-	-	-	-
Glyma.04G020100	810.57	282.557	10.1	3.71667	-1.44227	5.13403e-06	0.000553699	yes	PREDICTED: serine/threonine-protein kinase STY46-like [Glycine max]	-	-	GO:0016301//kinase activity;GO:0016773//phosphotransferase activity, alcohol group as acceptor;GO:0016740//transferase activity;GO:0003824//catalytic activity;GO:0004672//protein kinase activity;GO:0016772//transferase activity, transferring phosphorus-containing groups	GO:0043412//macromolecule modification;GO:0006464//cellular protein modification process;GO:0016310//phosphorylation;GO:0044237//cellular metabolic process;GO:0043170//macromolecule metabolic process;GO:0019538//protein metabolic process;GO:0044238//primary metabolic process;GO:0044260//cellular macromolecule metabolic process;GO:0036211//protein modification process;GO:0006796//phosphate-contain…
Glyma.04G020200	453	1599.67	7.92333	30.6733	1.95281	2.91688e-19	1.33565e-16	yes	ornithine decarboxylase [Glycine max]	ko00480//Glutathione metabolism;ko00330//Arginine and proline metabolism	-	GO:0003824//catalytic activity	-
Glyma.04G030900	6801.02	2776.74	217.397	97.4	-1.15834	1.90512e-11	4.97302e-09	yes	F18O14.29 [Arabidopsis thaliana]	-	-	-	-
Glyma.04G036100	769.677	1705.67	9.30667	22.58	1.27871	4.94663e-10	1.1074e-07	yes	PREDICTED: protein NRT1/ PTR FAMILY 4.5-like [Glycine max]	-	GO:0016020//membrane	GO:0005215//transporter activity	GO:0051234//establishment of localization;GO:0006810//transport;GO:0051179//localization
Glyma.04G040200	2240.24	720.927	26.1533	9.22	-1.50416	5.1998e-13	1.56118e-10	yes	PREDICTED: uncharacterized acetyltransferase At3g50280 [Glycine max]	-	-	GO:0003824//catalytic activity;GO:0016747//transferase activity, transferring acyl groups other than amino-acyl groups;GO:0016746//transferase activity, transferring acyl groups;GO:0016740//transferase activity	-
Glyma.04G042500	3043.67	809.333	33.16	9.59667	-1.78884	1.0604e-16	4.19881e-14	yes	Serine/Threonine kinase, plant-type protein [Medicago truncatula]	-	-	GO:0016772//transferase activity, transferring phosphorus-containing groups;GO:0016740//transferase activity;GO:0005524//ATP binding;GO:0032553//ribonucleotide binding;GO:0032555//purine ribonucleotide binding;GO:0000166//nucleotide binding;GO:0035639//purine ribonucleoside triphosphate binding;GO:0043167//ion binding;GO:0016773//phosphotransferase activity, alcohol group as acceptor;GO:0036094//…	GO:0006796//phosphate-containing compound metabolic process;GO:0008152//metabolic process;GO:0019538//protein metabolic process;GO:0044267//cellular protein metabolic process;GO:0048544//recognition of pollen;GO:0009875//pollen-pistil interaction;GO:0043412//macromolecule modification;GO:0044237//cellular metabolic process;GO:0044763//single-organism cellular process;GO:0016310//phosphorylation;G…
Glyma.04G049200	412.507	773.233	7.43333	15.3833	1.04929	2.4129e-05	0.00216382	yes	PREDICTED: branched-chain-amino-acid aminotransferase 2, chloroplastic-like isoform X2 [Glycine max]	ko01230//Biosynthesis of amino acids;ko00270//Cysteine and methionine metabolism;ko01210//2-Oxocarboxylic acid metabolism;ko00280//Valine, leucine and isoleucine degradation;ko00770//Pantothenate and CoA biosynthesis;ko00290//Valine, leucine and isoleucine biosynthesis	-	GO:0003824//catalytic activity	GO:0008152//metabolic process
Glyma.04G051000	537.46	15.8833	16.3333	0.533333	-4.93664	2.05454e-10	4.82522e-08	yes	Transcription factor MYB1R1 [Glycine soja]	-	-	-	-
Glyma.04G054600	1299.67	273	20.06	4.65	-2.10902	8.43995e-16	3.14446e-13	yes	PREDICTED: solute carrier family 25 member 44-like [Glycine max]	-	-	-	-
Glyma.04G060300	0	107.17	0.001	3.8	11.8918	4.47009e-09	8.80748e-07	yes	PREDICTED: probable protein phosphatase 2C 60 isoform X1 [Vigna radiata var. radiata] [Vigna radiata]	-	-	GO:0016787//hydrolase activity;GO:0004721//phosphoprotein phosphatase activity;GO:0016791//phosphatase activity;GO:0042578//phosphoric ester hydrolase activity;GO:0016788//hydrolase activity, acting on ester bonds;GO:0004722//protein serine/threonine phosphatase activity;GO:0003824//catalytic activity	GO:0043170//macromolecule metabolic process;GO:0006793//phosphorus metabolic process;GO:0006464//cellular protein modification process;GO:0044237//cellular metabolic process;GO:0008152//metabolic process;GO:0016311//dephosphorylation;GO:0006470//protein dephosphorylation;GO:0036211//protein modification process;GO:0044238//primary metabolic process;GO:0044267//cellular protein metabolic process;G…
Glyma.04G061500	631.353	156.797	10.0033	2.72333	-1.87704	0.000568704	0.0295585	yes	PREDICTED: CBL-interacting serine/threonine-protein kinase 25-like [Glycine max]	ko04140//Regulation of autophagy;ko04931//Insulin resistance	-	-	GO:0007154//cell communication;GO:0050896//response to stimulus;GO:0051716//cellular response to stimulus;GO:0007165//signal transduction;GO:0023052//signaling;GO:0009987//cellular process;GO:0050794//regulation of cellular process;GO:0065007//biological regulation;GO:0044763//single-organism cellular process;GO:0050789//regulation of biological process;GO:0044700//single organism signaling;GO:00…
Glyma.04G061700	0	38.2767	0.001	0.32	8.32193	0.000571267	0.0296582	yes	Sister chromatid cohesion protein PDS5 like B-B [Glycine soja]	-	-	-	-
Glyma.04G062900	1414.33	533.667	36.6	15.1433	-1.27316	1.90219e-08	3.46474e-06	yes	PREDICTED: protein PPLZ02 [Glycine max]	-	-	GO:0003700//transcription factor activity, sequence-specific DNA binding;GO:0001071//nucleic acid binding transcription factor activity	GO:2000112//regulation of cellular macromolecule biosynthetic process;GO:2001141//regulation of RNA biosynthetic process;GO:0051171//regulation of nitrogen compound metabolic process;GO:0051252//regulation of RNA metabolic process;GO:0019219//regulation of nucleobase-containing compound metabolic process;GO:0010556//regulation of macromolecule biosynthetic process;GO:0006355//regulation of transc…
Glyma.04G079200	441.787	60.15	11.89	1.81333	-2.71303	1.17907e-09	2.52331e-07	yes	Group 2 hemoglobin yjbI [Glycine soja]	-	-	GO:0005488//binding;GO:0019825//oxygen binding	-
Glyma.04G079300	2466.67	508.667	50.55	11.41	-2.14741	4.13663e-18	1.76593e-15	yes	Protein kinase, catalytic domain-containing protein [Cynara cardunculus var. scolymus] [Cynara cardunculus]	-	-	-	-
Glyma.04G079600	612.333	125.333	12.2267	2.71	-2.17367	2.11456e-10	4.952e-08	yes	PREDICTED: dehydration-responsive protein RD22 [Glycine max]	-	-	-	-
Glyma.04G080300	487.743	913.823	6.37667	13.1967	1.0493	1.18784e-05	0.00118157	yes	sulfite exporter TauE/SafE family protein [Medicago truncatula]	-	GO:0016020//membrane;GO:0031224//intrinsic component of membrane;GO:0044425//membrane part;GO:0016021//integral component of membrane	-	-
Glyma.04G081100	516.997	216.003	6.29333	2.90333	-1.11611	0.000531596	0.0279668	yes	TOM1-like protein 2 [Glycine soja]	-	GO:0005622//intracellular;GO:0044464//cell part;GO:0005623//cell	-	GO:0045184//establishment of protein localization;GO:0071702//organic substance transport;GO:0006886//intracellular protein transport;GO:0051649//establishment of localization in cell;GO:0034613//cellular protein localization;GO:0008104//protein localization;GO:0015031//protein transport;GO:0046907//intracellular transport;GO:0033036//macromolecule localization;GO:0051234//establishment of locali…
Glyma.04G086900	1219.09	326.27	15.8633	4.63333	-1.77557	4.94501e-12	1.37396e-09	yes	PREDICTED: ATP-dependent 6-phosphofructokinase 6-like [Glycine max]	ko01200//Carbon metabolism;ko01230//Biosynthesis of amino acids;ko03018//RNA degradation;ko00010//Glycolysis / Gluconeogenesis;ko00052//Galactose metabolism;ko00051//Fructose and mannose metabolism;ko00030//Pentose phosphate pathway	-	GO:0003872//6-phosphofructokinase activity;GO:0016772//transferase activity, transferring phosphorus-containing groups;GO:0016773//phosphotransferase activity, alcohol group as acceptor;GO:0008443//phosphofructokinase activity;GO:0003824//catalytic activity;GO:0016301//kinase activity;GO:0016740//transferase activity;GO:0019200//carbohydrate kinase activity	GO:0009205//purine ribonucleoside triphosphate metabolic process;GO:0055086//nucleobase-containing small molecule metabolic process;GO:0072524//pyridine-containing compound metabolic process;GO:0009116//nucleoside metabolic process;GO:1901360//organic cyclic compound metabolic process;GO:0009123//nucleoside monophosphate metabolic process;GO:0009056//catabolic process;GO:0009179//purine ribonucle…
Glyma.04G090000	2113.33	935.667	65.0167	31.5867	-1.04149	1.05304e-06	0.000137924	yes	Hydroxyproline-rich glycoprotein family protein [Theobroma cacao]	-	-	-	-
Glyma.04G091600	1799.33	361	22.2367	4.88	-2.18799	6.14092e-20	2.9264e-17	yes	PREDICTED: AT-hook motif nuclear-localized protein 17-like [Glycine max]	-	-	-	-
Glyma.04G092400	437.277	62.0333	4.45667	0.736667	-2.59688	2.50095e-06	0.000293146	yes	PREDICTED: glucose-6-phosphate isomerase 1, chloroplastic-like [Glycine max]	ko01200//Carbon metabolism;ko00500//Starch and sucrose metabolism;ko00010//Glycolysis / Gluconeogenesis;ko00520//Amino sugar and nucleotide sugar metabolism;ko00030//Pentose phosphate pathway	-	GO:0003824//catalytic activity;GO:0004347//glucose-6-phosphate isomerase activity;GO:0016860//intramolecular oxidoreductase activity;GO:0016861//intramolecular oxidoreductase activity, interconverting aldoses and ketoses;GO:0016853//isomerase activity	GO:0006139//nucleobase-containing compound metabolic process;GO:0016051//carbohydrate biosynthetic process;GO:0006082//organic acid metabolic process;GO:0009205//purine ribonucleoside triphosphate metabolic process;GO:0044723//single-organism carbohydrate metabolic process;GO:0044237//cellular metabolic process;GO:0009056//catabolic process;GO:0051186//cofactor metabolic process;GO:1901576//organ…
Glyma.04G100300	215	793.667	4.53333	18.3867	2.02002	1.82451e-07	2.8485e-05	yes	PREDICTED: protein EXORDIUM-like 1 [Glycine max]	-	-	-	-
Glyma.04G131100	370	878	8.35	21.8233	1.38602	2.18275e-07	3.35664e-05	yes	PREDICTED: eugenol synthase 1-like [Glycine max]	-	-	-	-
Glyma.04G146000	0	140.067	0.001	1.87333	10.8714	1.70795e-05	0.00159991	yes	PREDICTED: general transcription factor IIE subunit 1 isoform X1 [Glycine max]	ko03022//Basal transcription factors	-	-	-
Glyma.04G147000	1365.1	2674.41	12.7667	27.13	1.08751	1.71603e-05	0.00160565	yes	PREDICTED: EIN3-binding F-box protein 1-like [Glycine max]	ko04075//Plant hormone signal transduction	-	GO:0005515//protein binding;GO:0005488//binding	-
Glyma.04G152200	0	67.5567	0.001	0.76	9.56986	0.000324719	0.018717	yes	PREDICTED: protein DENND6B-like isoform X1 [Glycine max]	-	-	-	-
Glyma.04G155000	719.847	231.43	7.55667	2.83	-1.41695	0.00012618	0.008799	yes	PREDICTED: AUGMIN subunit 8 [Glycine max]	-	-	-	-
Glyma.04G156900	445.123	87.4767	8.26333	1.79	-2.20676	3.16425e-08	5.54184e-06	yes	PREDICTED: plant cysteine oxidase 3-like [Glycine max]	ko00430//Taurine and hypotaurine metabolism	-	GO:0016701//oxidoreductase activity, acting on single donors with incorporation of molecular oxygen;GO:0016702//oxidoreductase activity, acting on single donors with incorporation of molecular oxygen, incorporation of two atoms of oxygen;GO:0016491//oxidoreductase activity;GO:0051213//dioxygenase activity;GO:0003824//catalytic activity	GO:0008152//metabolic process;GO:0044699//single-organism process;GO:0044710//single-organism metabolic process;GO:0055114//oxidation-reduction process
Glyma.04G167300	892.667	283.82	21.4267	7.41333	-1.53121	6.80259e-08	1.1544e-05	yes	PREDICTED: uncharacterized endoplasmic reticulum membrane protein YGL010W [Vigna angularis]	-	-	-	-
Glyma.04G167900	853.937	367.227	17.39	8.13	-1.09693	9.26183e-05	0.00680848	yes	PREDICTED: chlorophyll a-b binding protein P4, chloroplastic [Glycine max]	ko00196//Photosynthesis - antenna proteins	GO:0016020//membrane	-	GO:0009987//cellular process;GO:0044237//cellular metabolic process;GO:0006091//generation of precursor metabolites and energy;GO:0019684//photosynthesis, light reaction;GO:0015979//photosynthesis;GO:0009765//photosynthesis, light harvesting;GO:0008152//metabolic process
Glyma.04G180400	307.333	63.3333	4.40667	1.00667	-2.1301	1.19863e-05	0.00119086	yes	PREDICTED: BURP domain-containing protein 9-like [Glycine max]	-	-	-	-
Glyma.04G183100	13817	239	247.62	4.84	-5.67698	2.18175e-112	1.3756e-108	yes	PREDICTED: probable inactive poly [ADP-ribose] polymerase SRO5 isoform X1 [Glycine max]	-	-	-	-
Glyma.04G187700	244.55	618.333	2.62	7.12333	1.44299	1.90356e-05	0.001763	yes	PB1 domain protein [Medicago truncatula]	-	-	GO:0005515//protein binding;GO:0005488//binding	-
Glyma.04G196900	49.6367	0	0.683333	0.001	-9.41645	0.000262687	0.0160083	yes	F-box/LRR-repeat protein [Glycine soja]	-	-	-	-
Glyma.04G213900	3940.33	74.6667	65.42	1.37667	-5.57048	2.93788e-114	2.18912e-110	yes	PREDICTED: alcohol dehydrogenase [Glycine max]	ko00010//Glycolysis / Gluconeogenesis;ko00071//Fatty acid degradation;ko00350//Tyrosine metabolism;ko00592//alpha-Linolenic acid metabolism	-	GO:0043169//cation binding;GO:0046872//metal ion binding;GO:0008270//zinc ion binding;GO:0005488//binding;GO:0016491//oxidoreductase activity;GO:0003824//catalytic activity;GO:0046914//transition metal ion binding;GO:0043167//ion binding	GO:0044710//single-organism metabolic process;GO:0008152//metabolic process;GO:0044699//single-organism process;GO:0055114//oxidation-reduction process
Glyma.04G214200	0	42.3133	0.001	0.47	8.87652	0.000247768	0.0153155	yes	PREDICTED: zinc finger CCCH domain-containing protein 38 isoform X2 [Glycine max]	-	-	GO:0043167//ion binding;GO:0046872//metal ion binding;GO:0043169//cation binding;GO:0005488//binding	-
Glyma.04G217300	27.2	148.347	0.266667	1.64667	2.62644	0.000678053	0.0340334	yes	PREDICTED: ribonucleoside-diphosphate reductase large subunit-like [Glycine max]	ko00230//Purine metabolism;ko00240//Pyrimidine metabolism;ko00480//Glutathione metabolism	-	GO:0030554//adenyl nucleotide binding;GO:0016725//oxidoreductase activity, acting on CH or CH2 groups;GO:0005524//ATP binding;GO:0032559//adenyl ribonucleotide binding;GO:0000166//nucleotide binding;GO:0016491//oxidoreductase activity;GO:0004748//ribonucleoside-diphosphate reductase activity, thioredoxin disulfide as acceptor;GO:0032555//purine ribonucleotide binding;GO:0003824//catalytic activit…	GO:0055114//oxidation-reduction process;GO:0046483//heterocycle metabolic process;GO:0006139//nucleobase-containing compound metabolic process;GO:0006259//DNA metabolic process;GO:0006260//DNA replication;GO:0044260//cellular macromolecule metabolic process;GO:0043170//macromolecule metabolic process;GO:0009987//cellular process;GO:0006807//nitrogen compound metabolic process;GO:0009059//macromol…
Glyma.04G220600	932.333	426	20.3633	10.1367	-1.00639	0.000116597	0.00821742	yes	PREDICTED: peroxidase P7-like [Glycine max]	ko00940//Phenylpropanoid biosynthesis	-	GO:0020037//heme binding;GO:0003824//catalytic activity;GO:0046906//tetrapyrrole binding;GO:0016209//antioxidant activity;GO:0016684//oxidoreductase activity, acting on peroxide as acceptor;GO:0097159//organic cyclic compound binding;GO:1901363//heterocyclic compound binding;GO:0005488//binding;GO:0016491//oxidoreductase activity;GO:0004601//peroxidase activity	GO:0006950//response to stress;GO:0044699//single-organism process;GO:0006979//response to oxidative stress;GO:0055114//oxidation-reduction process;GO:0044710//single-organism metabolic process;GO:0050896//response to stimulus;GO:0008152//metabolic process
Glyma.04G228300	594.053	227.483	5.45667	2.36333	-1.2072	0.000629811	0.0320048	yes	PREDICTED: two-component response regulator-like APRR5 isoform X1 [Glycine max]	ko04712//Circadian rhythm - plant	-	GO:0005488//binding;GO:0005515//protein binding	GO:0050789//regulation of biological process;GO:0051716//cellular response to stimulus;GO:0044763//single-organism cellular process;GO:0007154//cell communication;GO:0009987//cellular process;GO:0050794//regulation of cellular process;GO:0044699//single-organism process;GO:0050896//response to stimulus;GO:0035556//intracellular signal transduction;GO:0007165//signal transduction;GO:0065007//biolo…
Glyma.04G233400	61.8233	240.373	0.476667	2.02333	2.08568	6.74278e-05	0.00515072	yes	PREDICTED: WD repeat-containing protein 44-like [Glycine max]	-	-	GO:0005488//binding;GO:0005515//protein binding	-
Glyma.04G236200	4442.64	1562.69	52	20.18	-1.36559	3.84652e-13	1.18083e-10	yes	PREDICTED: probable pectinesterase/pectinesterase inhibitor 61 [Glycine max]	-	GO:0005623//cell;GO:0044464//cell part;GO:0005618//cell wall;GO:0030312//external encapsulating structure;GO:0071944//cell periphery	GO:0030599//pectinesterase activity;GO:0016787//hydrolase activity;GO:0098772//molecular function regulator;GO:0004857//enzyme inhibitor activity;GO:0052689//carboxylic ester hydrolase activity;GO:0003824//catalytic activity;GO:0030234//enzyme regulator activity;GO:0016788//hydrolase activity, acting on ester bonds	GO:0042545//cell wall modification;GO:0071555//cell wall organization;GO:0071554//cell wall organization or biogenesis;GO:0045229//external encapsulating structure organization;GO:0016043//cellular component organization;GO:0071840//cellular component organization or biogenesis;GO:0009987//cellular process
Glyma.04G239900	988.527	447.337	19.6367	9.58333	-1.03495	3.60142e-05	0.00303169	yes	Pleckstrin likey domain-containing family A member 8 [Glycine soja]	-	GO:0044424//intracellular part;GO:0005622//intracellular;GO:0005623//cell;GO:0044464//cell part;GO:0005737//cytoplasm	GO:0022892//substrate-specific transporter activity;GO:0005319//lipid transporter activity;GO:0051861//glycolipid binding;GO:0005488//binding;GO:0005215//transporter activity;GO:0008289//lipid binding;GO:0097367//carbohydrate derivative binding;GO:0017089//glycolipid transporter activity;GO:1901505//carbohydrate derivative transporter activity	GO:0010876//lipid localization;GO:0071702//organic substance transport;GO:0044699//single-organism process;GO:0033036//macromolecule localization;GO:0044765//single-organism transport;GO:0006869//lipid transport;GO:0051234//establishment of localization;GO:1902578//single-organism localization;GO:0006810//transport;GO:0046836//glycolipid transport;GO:0051179//localization;GO:1901264//carbohydrate…
Glyma.04G240800	39207.3	3079.33	725.703	62.2833	-3.54246	2.80675e-66	4.8948e-63	yes	PREDICTED: alcohol dehydrogenase 1 [Glycine max]	ko00010//Glycolysis / Gluconeogenesis;ko00071//Fatty acid degradation;ko00350//Tyrosine metabolism;ko00592//alpha-Linolenic acid metabolism	-	GO:0005488//binding;GO:0016491//oxidoreductase activity;GO:0046872//metal ion binding;GO:0043167//ion binding;GO:0046914//transition metal ion binding;GO:0008270//zinc ion binding;GO:0003824//catalytic activity;GO:0043169//cation binding	GO:0055114//oxidation-reduction process;GO:0044710//single-organism metabolic process;GO:0008152//metabolic process;GO:0044699//single-organism process
Glyma.04G243000	56	234.667	0.903333	4.07333	2.17288	8.44616e-05	0.00631651	yes	PREDICTED: 2-oxoisovalerate dehydrogenase subunit alpha 2, mitochondrial isoform X1 [Glycine max]	ko00280//Valine, leucine and isoleucine degradation;ko00640//Propanoate metabolism	-	GO:0003824//catalytic activity;GO:0016624//oxidoreductase activity, acting on the aldehyde or oxo group of donors, disulfide as acceptor;GO:0016903//oxidoreductase activity, acting on the aldehyde or oxo group of donors;GO:0016491//oxidoreductase activity	GO:0008152//metabolic process
Glyma.04G245900	183.333	441.333	3.66	9.82	1.42388	5.71265e-05	0.00447896	yes	1-aminocyclopropane-1-carboxylate oxidase 5 [Glycine soja]	ko00270//Cysteine and methionine metabolism	-	GO:0016491//oxidoreductase activity;GO:0003824//catalytic activity	GO:0044710//single-organism metabolic process;GO:0008152//metabolic process;GO:0044699//single-organism process;GO:0055114//oxidation-reduction process
Glyma.04G249000	3529.78	978.37	39.8367	12.0933	-1.71988	1.82878e-18	8.05893e-16	yes	NAC domain-containing protein 2-like [Glycine max]	-	-	GO:0003676//nucleic acid binding;GO:0005488//binding;GO:0003677//DNA binding;GO:1901363//heterocyclic compound binding;GO:0097159//organic cyclic compound binding	GO:0031326//regulation of cellular biosynthetic process;GO:0065007//biological regulation;GO:0051252//regulation of RNA metabolic process;GO:1903506//regulation of nucleic acid-templated transcription;GO:0019219//regulation of nucleobase-containing compound metabolic process;GO:0050789//regulation of biological process;GO:0031323//regulation of cellular metabolic process;GO:0080090//regulation of…
Glyma.04G251700	2350.67	817	35.9167	13.7367	-1.38662	5.0219e-11	1.24733e-08	yes	PREDICTED: phosphatidylinositol 4-phosphate 5-kinase 4-like [Glycine max]	-	-	-	-
Glyma.04G255000	187.813	0	5.75667	0.001	-12.491	6.42758e-06	0.000682706	yes	RING finger protein 170 family [Cajanus cajan]	-	-	-	-
Glyma.04G256100	398.737	776.907	4.99	10.57	1.08286	0.000110692	0.0078826	yes	PREDICTED: methylenetetrahydrofolate reductase 2 [Glycine max]	ko01200//Carbon metabolism;ko00670//One carbon pool by folate	-	GO:0016491//oxidoreductase activity;GO:0016646//oxidoreductase activity, acting on the CH-NH group of donors, NAD or NADP as acceptor;GO:0004489//methylenetetrahydrofolate reductase (NAD(P)H) activity;GO:0003824//catalytic activity;GO:0016645//oxidoreductase activity, acting on the CH-NH group of donors	GO:0044710//single-organism metabolic process;GO:1901605//alpha-amino acid metabolic process;GO:0043436//oxoacid metabolic process;GO:0019752//carboxylic acid metabolic process;GO:0000096//sulfur amino acid metabolic process;GO:0009066//aspartate family amino acid metabolic process;GO:0055114//oxidation-reduction process;GO:0044699//single-organism process;GO:0006520//cellular amino acid metaboli…
Glyma.05G000700	1429.11	303.55	20.0533	4.75667	-2.07582	1.46915e-14	5.01744e-12	yes	pyruvate kinase, cytosolic isozyme [Glycine max]	ko01200//Carbon metabolism;ko01230//Biosynthesis of amino acids;ko00230//Purine metabolism;ko00010//Glycolysis / Gluconeogenesis;ko00620//Pyruvate metabolism	-	GO:0016772//transferase activity, transferring phosphorus-containing groups;GO:0000287//magnesium ion binding;GO:0043169//cation binding;GO:0016773//phosphotransferase activity, alcohol group as acceptor;GO:0016740//transferase activity;GO:0030955//potassium ion binding;GO:0003824//catalytic activity;GO:0031420//alkali metal ion binding;GO:0005488//binding;GO:0004743//pyruvate kinase activity;GO:…	GO:0006796//phosphate-containing compound metabolic process;GO:0006733//oxidoreduction coenzyme metabolic process;GO:0072524//pyridine-containing compound metabolic process;GO:0006096//glycolytic process;GO:1901135//carbohydrate derivative metabolic process;GO:0009116//nucleoside metabolic process;GO:0009132//nucleoside diphosphate metabolic process;GO:0009185//ribonucleoside diphosphate metaboli…
Glyma.05G001500	238.667	450.333	7.11667	14.89	1.06507	0.000883859	0.0419487	yes	DUF4228 domain protein [Medicago truncatula]	-	-	-	-
Glyma.05G008900	68.6967	1	3.07	0.0466667	-6.0397	0.000224755	0.014149	yes	Early nodulin-93 [Cajanus cajan]	-	-	-	-
Glyma.05G009000	4691.67	93.6667	167.203	3.74	-5.48242	1.86978e-74	4.03307e-71	yes	PREDICTED: early nodulin-93-like [Glycine max]	-	-	-	-
Glyma.05G010600	576.623	244.657	5.43667	2.53333	-1.10169	0.000245764	0.0152145	yes	PREDICTED: potassium channel AKT1-like [Glycine max]	-	-	-	-
Glyma.05G019800	0	32.7533	0.001	0.246667	7.94642	0.000558748	0.0290779	yes	PREDICTED: protein LONGIFOLIA 1-like isoform X2 [Glycine max]	-	-	-	-
Glyma.05G022700	475.667	129	5.45333	1.59667	-1.77208	1.64136e-06	0.00019986	yes	Zinc finger protein ZAT4 [Glycine soja]	-	-	-	-
Glyma.05G032600	243.14	613.283	2.58	7.15	1.47057	2.76774e-05	0.0024211	yes	PREDICTED: microtubule-associated protein TORTIFOLIA1-like [Glycine max]	-	-	GO:0005488//binding;GO:0005515//protein binding	-
Glyma.05G038100	84.6667	349	2.78333	12.4267	2.15855	6.67005e-05	0.00510467	yes	PREDICTED: iron-sulfur cluster assembly protein 1 [Glycine max]	-	-	GO:0005488//binding;GO:0051536//iron-sulfur cluster binding;GO:0043167//ion binding;GO:0046914//transition metal ion binding;GO:0051540//metal cluster binding;GO:0043169//cation binding;GO:0046872//metal ion binding;GO:0005506//iron ion binding	GO:0009058//biosynthetic process;GO:0044085//cellular component biogenesis;GO:0016043//cellular component organization;GO:0071840//cellular component organization or biogenesis;GO:0008152//metabolic process;GO:0022607//cellular component assembly;GO:0016226//iron-sulfur cluster assembly;GO:0009987//cellular process;GO:0031163//metallo-sulfur cluster assembly
Glyma.05G039400	227.503	0	1.11	0.001	-10.1163	1.59788e-06	0.000195771	yes	PREDICTED: protein MODIFIER OF SNC1 1-like [Glycine max]	-	-	-	-
Glyma.05G055700	997	338	12.68	4.70667	-1.42978	7.15721e-09	1.37709e-06	yes	PREDICTED: seed maturation protein PM40 isoform X1 [Glycine max]	-	-	GO:0016787//hydrolase activity;GO:0003824//catalytic activity;GO:0008233//peptidase activity	GO:0006508//proteolysis;GO:0043170//macromolecule metabolic process;GO:0019538//protein metabolic process;GO:0008152//metabolic process;GO:0044238//primary metabolic process;GO:0071704//organic substance metabolic process
Glyma.05G056300	1203.59	2575.36	12.6067	29.82	1.24209	3.43392e-09	6.9155e-07	yes	PREDICTED: acid beta-fructofuranosidase [Glycine max]	ko00500//Starch and sucrose metabolism;ko00052//Galactose metabolism	-	GO:0003824//catalytic activity;GO:0015926//glucosidase activity;GO:0090599//alpha-glucosidase activity;GO:0004564//beta-fructofuranosidase activity;GO:0016787//hydrolase activity;GO:0016798//hydrolase activity, acting on glycosyl bonds;GO:0004575//sucrose alpha-glucosidase activity;GO:0004553//hydrolase activity, hydrolyzing O-glycosyl compounds	-
Glyma.05G058100	7824.93	2149.98	120.79	36.48	-1.72732	3.67241e-22	1.9546e-19	yes	PREDICTED: L-lactate dehydrogenase B-like [Glycine max]	ko00010//Glycolysis / Gluconeogenesis;ko00270//Cysteine and methionine metabolism;ko00620//Pyruvate metabolism;ko00640//Propanoate metabolism	-	GO:0003824//catalytic activity;GO:0016616//oxidoreductase activity, acting on the CH-OH group of donors, NAD or NADP as acceptor;GO:0016491//oxidoreductase activity;GO:0016614//oxidoreductase activity, acting on CH-OH group of donors	GO:0044281//small molecule metabolic process;GO:0043436//oxoacid metabolic process;GO:0044763//single-organism cellular process;GO:0044710//single-organism metabolic process;GO:0019752//carboxylic acid metabolic process;GO:0009987//cellular process;GO:0055114//oxidation-reduction process;GO:0071704//organic substance metabolic process;GO:0008152//metabolic process;GO:0044699//single-organism proc…
Glyma.05G064200	117	381	1.74667	6.2	1.82766	3.15508e-06	0.00035818	yes	PREDICTED: phospholipase A1-Ibeta2, chloroplastic-like [Glycine max]	-	-	-	GO:0044710//single-organism metabolic process;GO:0044699//single-organism process;GO:0044238//primary metabolic process;GO:0071704//organic substance metabolic process;GO:0008152//metabolic process;GO:0006629//lipid metabolic process
Glyma.05G068500	19123	3756.67	419.477	91.2467	-2.20075	6.3983e-35	5.14154e-32	yes	ethphon-induced protein [Medicago truncatula]	-	-	-	-
Glyma.05G085400	228.083	544.65	1.45667	3.98667	1.45251	6.09354e-05	0.00472076	yes	PREDICTED: kinesin-like protein FRA1 isoform X1 [Glycine max]	-	GO:0044424//intracellular part;GO:0044464//cell part;GO:0044446//intracellular organelle part;GO:0032991//macromolecular complex;GO:0043228//non-membrane-bounded organelle;GO:0043232//intracellular non-membrane-bounded organelle;GO:0005856//cytoskeleton;GO:0005623//cell;GO:0043234//protein complex;GO:0005622//intracellular;GO:0015630//microtubule cytoskeleton;GO:0043226//organelle;GO:0005875//mic…	GO:0003774//motor activity;GO:0032550//purine ribonucleoside binding;GO:1901265//nucleoside phosphate binding;GO:0097367//carbohydrate derivative binding;GO:0043168//anion binding;GO:0017076//purine nucleotide binding;GO:0044877//macromolecular complex binding;GO:1901363//heterocyclic compound binding;GO:0015631//tubulin binding;GO:0097159//organic cyclic compound binding;GO:0030554//adenyl nucle…	GO:0044699//single-organism process;GO:0006928//movement of cell or subcellular component;GO:0009987//cellular process;GO:0007018//microtubule-based movement;GO:0044763//single-organism cellular process;GO:0007017//microtubule-based process
Glyma.05G099300	830	354.333	23.32	10.92	-1.09459	0.000264917	0.0160963	yes	PREDICTED: hyphally-regulated protein-like [Pyrus x bretschneideri]	-	-	-	-
Glyma.05G123900	44	0	0.993333	0.001	-9.95613	0.000249921	0.0154253	yes	PREDICTED: polygalacturonase inhibitor 2 [Glycine max]	-	-	-	-
Glyma.05G124000	211	7.66667	4.48667	0.18	-4.63958	1.17652e-08	2.19166e-06	yes	PREDICTED: polygalacturonase inhibitor 2 [Glycine max]	-	-	GO:0005488//binding;GO:0005515//protein binding	-
Glyma.05G142000	0	107.01	0.001	1.46667	10.5183	2.20057e-07	3.3777e-05	yes	PREDICTED: transcription factor TCP2-like [Glycine max]	-	-	-	-
Glyma.05G152800	1120	393.667	40.6233	15.7467	-1.36726	8.57581e-09	1.6309e-06	yes	PREDICTED: chaperone protein dnaJ 20, chloroplastic-like [Glycine max]	-	-	-	-
Glyma.05G156600	192.333	415	2.18333	5.17667	1.24549	0.000957269	0.044759	yes	PREDICTED: IQ domain-containing protein IQM2-like [Glycine max]	-	-	-	-
Glyma.05G162300	67.6333	0	0.976667	0.001	-9.93172	0.000715585	0.0355472	yes	PREDICTED: heat stress transcription factor A-4c-like [Glycine max]	-	GO:0005623//cell;GO:0005622//intracellular;GO:0044424//intracellular part;GO:0043231//intracellular membrane-bounded organelle;GO:0043229//intracellular organelle;GO:0005634//nucleus;GO:0043227//membrane-bounded organelle;GO:0043226//organelle;GO:0044464//cell part	GO:0003700//transcription factor activity, sequence-specific DNA binding;GO:0005488//binding;GO:0003677//DNA binding;GO:0003676//nucleic acid binding;GO:1901363//heterocyclic compound binding;GO:0097159//organic cyclic compound binding;GO:0001071//nucleic acid binding transcription factor activity;GO:0043565//sequence-specific DNA binding	GO:2001141//regulation of RNA biosynthetic process;GO:0009889//regulation of biosynthetic process;GO:1903506//regulation of nucleic acid-templated transcription;GO:0031323//regulation of cellular metabolic process;GO:0019219//regulation of nucleobase-containing compound metabolic process;GO:0010468//regulation of gene expression;GO:0065007//biological regulation;GO:0051171//regulation of nitrogen…
Glyma.05G167200	50.28	0	0.186667	0.001	-7.54432	0.000155393	0.0104743	yes	PREDICTED: calpain-type cysteine protease DEK1-like [Glycine max]	-	GO:0005622//intracellular;GO:0044464//cell part;GO:0005623//cell	GO:0008234//cysteine-type peptidase activity;GO:0008233//peptidase activity;GO:0003824//catalytic activity;GO:0004175//endopeptidase activity;GO:0016787//hydrolase activity;GO:0004198//calcium-dependent cysteine-type endopeptidase activity;GO:0004197//cysteine-type endopeptidase activity;GO:0070011//peptidase activity, acting on L-amino acid peptides	GO:0006508//proteolysis;GO:0019538//protein metabolic process;GO:0044238//primary metabolic process;GO:0071704//organic substance metabolic process;GO:0008152//metabolic process;GO:0043170//macromolecule metabolic process
Glyma.05G179800	2892.12	1154.02	53.21	22.9667	-1.21216	2.05558e-09	4.26545e-07	yes	PREDICTED: probable trehalose-phosphate phosphatase J [Glycine max]	ko00500//Starch and sucrose metabolism	-	GO:0003824//catalytic activity	GO:0005991//trehalose metabolic process;GO:0044238//primary metabolic process;GO:0071704//organic substance metabolic process;GO:0016051//carbohydrate biosynthetic process;GO:0044237//cellular metabolic process;GO:1901576//organic substance biosynthetic process;GO:0009311//oligosaccharide metabolic process;GO:0008152//metabolic process;GO:0009987//cellular process;GO:0044699//single-organism proc…
Glyma.05G186700	340.333	656	5.46333	11.6033	1.08669	4.58122e-05	0.00370681	yes	PREDICTED: ethylene-responsive transcription factor ABR1-like [Glycine max]	-	-	GO:0003700//transcription factor activity, sequence-specific DNA binding;GO:0001071//nucleic acid binding transcription factor activity	GO:0065007//biological regulation;GO:0010556//regulation of macromolecule biosynthetic process;GO:0080090//regulation of primary metabolic process;GO:1903506//regulation of nucleic acid-templated transcription;GO:0019219//regulation of nucleobase-containing compound metabolic process;GO:0050789//regulation of biological process;GO:0060255//regulation of macromolecule metabolic process;GO:0010468/…
Glyma.05G188500	524.333	205	8.51333	3.69667	-1.2035	0.000160446	0.0107267	yes	PREDICTED: carbamoyl-phosphate synthase small chain, chloroplastic-like isoform X1 [Glycine max]	ko00240//Pyrimidine metabolism;ko00250//Alanine, aspartate and glutamate metabolism	-	GO:0003824//catalytic activity;GO:0016787//hydrolase activity	GO:0006520//cellular amino acid metabolic process;GO:0009064//glutamine family amino acid metabolic process;GO:0006541//glutamine metabolic process;GO:0044763//single-organism cellular process;GO:0019752//carboxylic acid metabolic process;GO:0043436//oxoacid metabolic process;GO:0006082//organic acid metabolic process;GO:0044238//primary metabolic process;GO:0044710//single-organism metabolic pro…
Glyma.05G190100	291.25	13.3333	6.28333	0.3	-4.3885	4.72724e-06	0.000518006	yes	DUF506 family protein [Medicago truncatula]	-	-	-	-
Glyma.05G191100	1423.94	1.35	18.9833	0.02	-9.89052	1.34235e-103	6.47211e-100	yes	PREDICTED: probable cysteine desulfurase [Vigna radiata var. radiata] [Vigna radiata]	-	-	-	-
Glyma.05G204800	1227.33	445.667	39.7367	15.42	-1.36567	1.23969e-06	0.00015852	yes	PREDICTED: protein P21-like [Glycine max]	-	-	-	-
Glyma.05G214700	609.667	61.6667	34.0867	3.84667	-3.14753	3.5459e-16	1.34555e-13	yes	Cox19-like CHCH family protein [Theobroma cacao]	-	-	-	-
Glyma.05G216400	1143.37	2297.22	11.9333	26.29	1.13952	1.04844e-08	1.96649e-06	yes	PREDICTED: endoglucanase 6 [Glycine max]	-	-	GO:0004553//hydrolase activity, hydrolyzing O-glycosyl compounds;GO:0005488//binding;GO:0016787//hydrolase activity;GO:0030246//carbohydrate binding;GO:0016798//hydrolase activity, acting on glycosyl bonds;GO:0003824//catalytic activity	GO:0044238//primary metabolic process;GO:0071704//organic substance metabolic process;GO:0005975//carbohydrate metabolic process;GO:0008152//metabolic process
Glyma.05G220500	170.333	13.3333	2.73	0.243333	-3.4879	3.63531e-05	0.00305373	yes	PREDICTED: beta-amyrin 28-oxidase [Glycine max]	-	-	GO:0046872//metal ion binding;GO:0043167//ion binding;GO:0003824//catalytic activity;GO:0043169//cation binding;GO:0097159//organic cyclic compound binding;GO:1901363//heterocyclic compound binding;GO:0046906//tetrapyrrole binding;GO:0020037//heme binding;GO:0005506//iron ion binding;GO:0016705//oxidoreductase activity, acting on paired donors, with incorporation or reduction of molecular oxygen;…	GO:0008152//metabolic process;GO:0044699//single-organism process;GO:0044710//single-organism metabolic process;GO:0055114//oxidation-reduction process
Glyma.05G222400	13290.3	354.333	271.823	7.91	-5.10285	5.06323e-118	4.15008e-114	yes	PREDICTED: 1-aminocyclopropane-1-carboxylate oxidase 1 [Glycine max]	ko00270//Cysteine and methionine metabolism	-	GO:0003824//catalytic activity;GO:0016491//oxidoreductase activity	GO:0008152//metabolic process;GO:0055114//oxidation-reduction process;GO:0044710//single-organism metabolic process;GO:0044699//single-organism process
Glyma.05G224400	781.667	80.3333	11.2433	1.26333	-3.15376	1.98416e-22	1.08421e-19	yes	PREDICTED: zinc finger CCCH domain-containing protein 20-like [Glycine max]	-	-	GO:0046872//metal ion binding;GO:0005488//binding;GO:0043167//ion binding;GO:0043169//cation binding	-
Glyma.05G224500	1056.48	2680.24	21.14	58.47	1.46772	7.0892e-14	2.32426e-11	yes	Inositol oxygenase 4 [Glycine soja]	ko00562//Inositol phosphate metabolism;ko00053//Ascorbate and aldarate metabolism	GO:0005622//intracellular;GO:0044464//cell part;GO:0005737//cytoplasm;GO:0044424//intracellular part;GO:0005623//cell	GO:0005488//binding;GO:0005506//iron ion binding;GO:0003824//catalytic activity;GO:0043169//cation binding;GO:0016701//oxidoreductase activity, acting on single donors with incorporation of molecular oxygen;GO:0046872//metal ion binding;GO:0046914//transition metal ion binding;GO:0043167//ion binding;GO:0050113//inositol oxygenase activity;GO:0016491//oxidoreductase activity	GO:0044712//single-organism catabolic process;GO:0044710//single-organism metabolic process;GO:0044248//cellular catabolic process;GO:0044724//single-organism carbohydrate catabolic process;GO:0044262//cellular carbohydrate metabolic process;GO:0044275//cellular carbohydrate catabolic process;GO:0019310//inositol catabolic process;GO:0005975//carbohydrate metabolic process;GO:0044699//single-orga…
Glyma.05G225900	172.667	364	4.32	10.0833	1.22287	0.00103088	0.0472307	yes	PREDICTED: uncharacterized serine-rich protein C215.13 isoform X2 [Citrus sinensis]	-	-	-	-
Glyma.05G237500	1660.06	433.257	10.61	3.02	-1.8128	7.00144e-16	2.63245e-13	yes	CHY zinc finger protein [Medicago truncatula]	-	-	GO:0043167//ion binding;GO:0046914//transition metal ion binding;GO:0005488//binding;GO:0043169//cation binding;GO:0046872//metal ion binding;GO:0008270//zinc ion binding;GO:0005515//protein binding	-
Glyma.05G239400	594	240	6.87333	3.04	-1.17694	0.000206449	0.0132146	yes	Adagio protein 3 [Glycine soja]	ko04712//Circadian rhythm - plant	-	GO:0005515//protein binding;GO:0005488//binding	GO:0042752//regulation of circadian rhythm;GO:0065007//biological regulation;GO:0050789//regulation of biological process
Glyma.05G240700	2141	878.667	26.91	12.12	-1.15075	5.16766e-09	1.0061e-06	yes	PREDICTED: aspartate-semialdehyde dehydrogenase [Glycine max]	ko01230//Biosynthesis of amino acids;ko00270//Cysteine and methionine metabolism;ko00260//Glycine, serine and threonine metabolism;ko01210//2-Oxocarboxylic acid metabolism;ko00300//Lysine biosynthesis;ko00261//Monobactam biosynthesis	GO:0005623//cell;GO:0044464//cell part;GO:0044424//intracellular part;GO:0005737//cytoplasm;GO:0005622//intracellular	GO:0016620//oxidoreductase activity, acting on the aldehyde or oxo group of donors, NAD or NADP as acceptor;GO:0016491//oxidoreductase activity;GO:0050662//coenzyme binding;GO:0048037//cofactor binding;GO:0046983//protein dimerization activity;GO:0097159//organic cyclic compound binding;GO:0005515//protein binding;GO:0003824//catalytic activity;GO:0005488//binding;GO:1901363//heterocyclic compoun…	GO:0044249//cellular biosynthetic process;GO:0043436//oxoacid metabolic process;GO:0044283//small molecule biosynthetic process;GO:0044238//primary metabolic process;GO:0008152//metabolic process;GO:0046394//carboxylic acid biosynthetic process;GO:0009987//cellular process;GO:0044699//single-organism process;GO:0044711//single-organism biosynthetic process;GO:1901576//organic substance biosynthet…
Glyma.05G245600	385.667	793.667	10.4	23.17	1.15567	6.16049e-06	0.000659196	yes	PREDICTED: calcium-binding allergen Ole e 8 [Glycine max]	ko04626//Plant-pathogen interaction	-	-	-
Glyma.06G006000	64.6667	1.33333	2.19667	0.0533333	-5.36413	0.000446409	0.0242317	yes	PREDICTED: auxin-responsive protein SAUR21-like [Glycine max]	ko04075//Plant hormone signal transduction	-	-	GO:0042221//response to chemical;GO:0009719//response to endogenous stimulus;GO:0009733//response to auxin;GO:0050896//response to stimulus;GO:0009725//response to hormone;GO:0010033//response to organic substance
Glyma.06G007500	2192.96	5355.96	20.0833	53.8167	1.42205	8.84736e-05	0.0065508	yes	arginine decarboxylase [Glycine max]	ko00330//Arginine and proline metabolism	-	GO:0016830//carbon-carbon lyase activity;GO:0008792//arginine decarboxylase activity;GO:0003824//catalytic activity;GO:0016831//carboxy-lyase activity;GO:0016829//lyase activity	GO:0034641//cellular nitrogen compound metabolic process;GO:0009063//cellular amino acid catabolic process;GO:0044248//cellular catabolic process;GO:0044237//cellular metabolic process;GO:0044710//single-organism metabolic process;GO:0009987//cellular process;GO:1901605//alpha-amino acid metabolic process;GO:0006082//organic acid metabolic process;GO:1901575//organic substance catabolic process;G…
Glyma.06G013200	161.333	4	2.68667	0.0666667	-5.33271	7.67083e-08	1.28577e-05	yes	Organ-specific protein S2 [Glycine soja]	-	-	-	-
Glyma.06G013800	192.32	0	0.826667	0.001	-9.69116	4.20875e-06	0.000466807	yes	PREDICTED: LOW QUALITY PROTEIN: phosphatidylinositol 4-kinase alpha 1-like [Glycine max]	ko04070//Phosphatidylinositol signaling system;ko00562//Inositol phosphate metabolism	-	GO:0003824//catalytic activity;GO:0016773//phosphotransferase activity, alcohol group as acceptor;GO:0016740//transferase activity;GO:0016772//transferase activity, transferring phosphorus-containing groups	GO:0016310//phosphorylation;GO:0006629//lipid metabolic process;GO:0023052//signaling;GO:0019637//organophosphate metabolic process;GO:0050794//regulation of cellular process;GO:0009987//cellular process;GO:0051716//cellular response to stimulus;GO:0044255//cellular lipid metabolic process;GO:0050896//response to stimulus;GO:0046834//lipid phosphorylation;GO:0046486//glycerolipid metabolic proces…
Glyma.06G014700	234.017	485.43	5.08333	11.52	1.18029	0.000280681	0.0168666	yes	PREDICTED: xylem cysteine proteinase 2-like [Glycine max]	-	-	GO:0008233//peptidase activity;GO:0016787//hydrolase activity;GO:0070011//peptidase activity, acting on L-amino acid peptides;GO:0008234//cysteine-type peptidase activity;GO:0003824//catalytic activity	GO:0043170//macromolecule metabolic process;GO:0019538//protein metabolic process;GO:0008152//metabolic process;GO:0006508//proteolysis;GO:0044238//primary metabolic process;GO:0071704//organic substance metabolic process
Glyma.06G015900	653.603	205.153	9.87667	3.51	-1.49255	2.81568e-06	0.000325511	yes	Glyceraldehyde-3-phosphate dehydrogenase B, chloroplastic [Glycine soja]	ko01200//Carbon metabolism;ko00710//Carbon fixation in photosynthetic organisms	-	GO:0003824//catalytic activity;GO:0016491//oxidoreductase activity;GO:0016620//oxidoreductase activity, acting on the aldehyde or oxo group of donors, NAD or NADP as acceptor;GO:0016903//oxidoreductase activity, acting on the aldehyde or oxo group of donors	GO:0044699//single-organism process;GO:0008152//metabolic process;GO:0055114//oxidation-reduction process;GO:0044710//single-organism metabolic process
Glyma.06G017900	46.23	0	0.63	0.001	-9.29921	0.000134928	0.00934071	yes	catalase [Glycine max]	ko01200//Carbon metabolism;ko04146//Peroxisome;ko00630//Glyoxylate and dicarboxylate metabolism;ko00380//Tryptophan metabolism	-	GO:0097159//organic cyclic compound binding;GO:0005488//binding;GO:0004601//peroxidase activity;GO:0020037//heme binding;GO:1901363//heterocyclic compound binding;GO:0004096//catalase activity;GO:0016209//antioxidant activity;GO:0046906//tetrapyrrole binding;GO:0016684//oxidoreductase activity, acting on peroxide as acceptor;GO:0003824//catalytic activity;GO:0016491//oxidoreductase activity	GO:0006950//response to stress;GO:0044699//single-organism process;GO:0050896//response to stimulus;GO:0008152//metabolic process;GO:0044710//single-organism metabolic process;GO:0055114//oxidation-reduction process;GO:0006979//response to oxidative stress
Glyma.06G020300	49	383.667	0.856667	7.53	3.13584	2.78271e-10	6.47969e-08	yes	ornithine decarboxylase [Glycine max]	ko00480//Glutathione metabolism;ko00330//Arginine and proline metabolism	-	GO:0003824//catalytic activity	-
Glyma.06G023900	957.667	1763.67	13.5567	27.3467	1.01236	5.64634e-07	7.83084e-05	yes	PREDICTED: thaumatin-like protein 1b isoform X1 [Glycine max]	-	-	-	-
Glyma.06G030900	652.843	1210.71	14.3467	29.4433	1.03723	8.32193e-06	0.000855844	yes	PREDICTED: isoflavone reductase-like protein [Glycine max]	-	-	GO:0050662//coenzyme binding;GO:0003824//catalytic activity;GO:0005488//binding;GO:0048037//cofactor binding	-
Glyma.06G031000	2159.33	353.333	66.26	11.8533	-2.48285	1.47383e-25	9.01511e-23	yes	F18O14.29 [Arabidopsis thaliana]	-	-	-	-
Glyma.06G031100	2368.62	91.1	86.1467	3.7	-4.5412	1.29463e-65	2.21071e-62	yes	F18O14.29 [Arabidopsis thaliana]	-	-	-	-
Glyma.06G036200	699.08	1339.31	9.32	19.47	1.06285	6.23291e-07	8.54315e-05	yes	PREDICTED: protein NRT1/ PTR FAMILY 4.5-like [Glycine max]	-	GO:0016020//membrane	GO:0005215//transporter activity	GO:0051179//localization;GO:0051234//establishment of localization;GO:0006810//transport
Glyma.06G036800	361	787	6.57667	15.9067	1.2742	2.21404e-06	0.000262624	yes	MYB transcription factor MYB124 [Glycine max]	-	-	-	-
Glyma.06G051900	445.667	10	10.36	0.28	-5.20945	1.89163e-17	7.79134e-15	yes	PREDICTED: myb-like protein J [Glycine max]	-	-	-	-
Glyma.06G062100	3193.34	533.823	29.2167	5.33333	-2.45368	9.65497e-12	2.59465e-09	yes	PREDICTED: CBL-interacting serine/threonine-protein kinase 25-like [Glycine max]	ko04140//Regulation of autophagy;ko04931//Insulin resistance	-	GO:0032555//purine ribonucleotide binding;GO:1901363//heterocyclic compound binding;GO:0016772//transferase activity, transferring phosphorus-containing groups;GO:0043167//ion binding;GO:1901265//nucleoside phosphate binding;GO:0000166//nucleotide binding;GO:0036094//small molecule binding;GO:0032550//purine ribonucleoside binding;GO:0097367//carbohydrate derivative binding;GO:0001882//nucleoside…	GO:0065007//biological regulation;GO:0008152//metabolic process;GO:0071704//organic substance metabolic process;GO:0023052//signaling;GO:0050789//regulation of biological process;GO:0051716//cellular response to stimulus;GO:0006464//cellular protein modification process;GO:0043170//macromolecule metabolic process;GO:0036211//protein modification process;GO:0044699//single-organism process;GO:0016…
Glyma.06G062600	7.89	145.333	0.0633333	1.33667	4.39953	3.46038e-05	0.00293613	yes	PREDICTED: muscle M-line assembly protein unc-89-like isoform X2 [Glycine max]	-	-	-	-
Glyma.06G064600	0	56.9033	0.001	0.913333	9.835	1.24467e-05	0.00122915	yes	SAP30-binding protein [Glycine soja]	-	-	-	GO:0009889//regulation of biosynthetic process;GO:0065007//biological regulation;GO:0010468//regulation of gene expression;GO:0010556//regulation of macromolecule biosynthetic process;GO:0060255//regulation of macromolecule metabolic process;GO:0019219//regulation of nucleobase-containing compound metabolic process;GO:0080090//regulation of primary metabolic process;GO:2001141//regulation of RNA …
Glyma.06G072000	43.3333	185	1.34	6.28	2.22853	0.000820386	0.0396658	yes	Flavin-containing monooxygenase YUCCA4 [Glycine soja]	-	-	-	-
Glyma.06G081100	194.09	29.4767	3.68	0.64	-2.52356	0.000286187	0.0170972	yes	BURP domain protein precursor [Glycine max]	-	-	-	-
Glyma.06G082400	539.057	123.22	6.36	1.56333	-2.0244	2.47911e-08	4.44639e-06	yes	aspartate aminotransferase glyoxysomal isozyme AAT1 precursor [Glycine max]	ko01200//Carbon metabolism;ko01230//Biosynthesis of amino acids;ko00270//Cysteine and methionine metabolism;ko00710//Carbon fixation in photosynthetic organisms;ko00330//Arginine and proline metabolism;ko01210//2-Oxocarboxylic acid metabolism;ko00250//Alanine, aspartate and glutamate metabolism;ko00350//Tyrosine metabolism;ko00400//Phenylalanine, tyrosine and tryptophan biosynthesis;ko00360//Phen…	-	GO:1901363//heterocyclic compound binding;GO:0043168//anion binding;GO:0005488//binding;GO:0016740//transferase activity;GO:0008483//transaminase activity;GO:0048037//cofactor binding;GO:0043167//ion binding;GO:0097159//organic cyclic compound binding;GO:0030170//pyridoxal phosphate binding;GO:0003824//catalytic activity;GO:0016769//transferase activity, transferring nitrogenous groups	GO:0044710//single-organism metabolic process;GO:0043436//oxoacid metabolic process;GO:0044237//cellular metabolic process;GO:0044281//small molecule metabolic process;GO:0044238//primary metabolic process;GO:0044699//single-organism process;GO:0071704//organic substance metabolic process;GO:0019752//carboxylic acid metabolic process;GO:1901564//organonitrogen compound metabolic process;GO:004476…
Glyma.06G082700	84.6667	2	1.99667	0.05	-5.31952	2.66767e-05	0.00234609	yes	PREDICTED: D-amino-acid transaminase, chloroplastic-like isoform X1 [Glycine max]	ko00790//Folate biosynthesis	-	GO:0003824//catalytic activity	GO:0008152//metabolic process
Glyma.06G087800	502.587	935.803	6.06333	12.3967	1.03177	0.000602557	0.0309452	yes	PREDICTED: NADP-dependent malic enzyme-like isoform X3 [Glycine max]	ko01200//Carbon metabolism;ko00620//Pyruvate metabolism;ko00710//Carbon fixation in photosynthetic organisms	-	GO:0036094//small molecule binding;GO:0005488//binding;GO:0004471//malate dehydrogenase (decarboxylating) (NAD+) activity;GO:0097159//organic cyclic compound binding;GO:1901363//heterocyclic compound binding;GO:0016491//oxidoreductase activity;GO:0048037//cofactor binding;GO:0050662//coenzyme binding;GO:0000166//nucleotide binding;GO:0051287//NAD binding;GO:0016615//malate dehydrogenase activity;…	GO:0008152//metabolic process;GO:0044699//single-organism process;GO:0044710//single-organism metabolic process;GO:0055114//oxidation-reduction process
Glyma.06G088600	968.587	138.003	13.0933	2.00667	-2.70596	5.47932e-20	2.64184e-17	yes	PREDICTED: ATP-dependent 6-phosphofructokinase 6 isoform X1 [Glycine max]	ko01200//Carbon metabolism;ko01230//Biosynthesis of amino acids;ko03018//RNA degradation;ko00010//Glycolysis / Gluconeogenesis;ko00052//Galactose metabolism;ko00051//Fructose and mannose metabolism;ko00030//Pentose phosphate pathway	-	GO:0008443//phosphofructokinase activity;GO:0016301//kinase activity;GO:0016773//phosphotransferase activity, alcohol group as acceptor;GO:0003872//6-phosphofructokinase activity;GO:0003824//catalytic activity;GO:0019200//carbohydrate kinase activity;GO:0016740//transferase activity;GO:0016772//transferase activity, transferring phosphorus-containing groups	GO:0046496//nicotinamide nucleotide metabolic process;GO:0006090//pyruvate metabolic process;GO:0055086//nucleobase-containing small molecule metabolic process;GO:1901575//organic substance catabolic process;GO:0009167//purine ribonucleoside monophosphate metabolic process;GO:0046034//ATP metabolic process;GO:0044710//single-organism metabolic process;GO:0008152//metabolic process;GO:0009132//nuc…
Glyma.06G088900	69.72	0	0.31	0.001	-8.27612	0.000805579	0.0392098	yes	Calcineurin-binding protein cabin-1 [Glycine soja]	-	-	-	-
Glyma.06G103200	206.8	2.84333	1.68333	0.0233333	-6.17278	3.23399e-07	4.74194e-05	yes	cryptochrome-1-like [Glycine max]	ko04712//Circadian rhythm - plant	-	-	-
Glyma.06G117200	765	1497.33	13.68	30.0833	1.1369	1.66696e-06	0.000202419	yes	1-aminocyclopropane-1-carboxylate oxidase 5 [Glycine soja]	ko00270//Cysteine and methionine metabolism	-	GO:0016491//oxidoreductase activity;GO:0003824//catalytic activity	GO:0044710//single-organism metabolic process;GO:0044699//single-organism process;GO:0008152//metabolic process;GO:0055114//oxidation-reduction process
Glyma.06G120300	679.273	1773.73	9.76	27.92	1.51635	1.37009e-12	3.96819e-10	yes	PREDICTED: 2-oxoisovalerate dehydrogenase subunit alpha 2, mitochondrial-like [Glycine max]	ko00280//Valine, leucine and isoleucine degradation;ko00640//Propanoate metabolism	-	GO:0003824//catalytic activity;GO:0016624//oxidoreductase activity, acting on the aldehyde or oxo group of donors, disulfide as acceptor;GO:0016903//oxidoreductase activity, acting on the aldehyde or oxo group of donors;GO:0016491//oxidoreductase activity	GO:0008152//metabolic process
Glyma.06G122600	8608.78	1009.71	153.317	19.69	-2.96098	3.70694e-32	2.71285e-29	yes	PREDICTED: alcohol dehydrogenase 1 [Glycine max]	ko00010//Glycolysis / Gluconeogenesis;ko00071//Fatty acid degradation;ko00350//Tyrosine metabolism;ko00592//alpha-Linolenic acid metabolism	-	GO:0046914//transition metal ion binding;GO:0003824//catalytic activity;GO:0005488//binding;GO:0043167//ion binding;GO:0016491//oxidoreductase activity;GO:0046872//metal ion binding;GO:0043169//cation binding;GO:0008270//zinc ion binding	GO:0055114//oxidation-reduction process;GO:0044699//single-organism process;GO:0008152//metabolic process;GO:0044710//single-organism metabolic process
Glyma.06G124100	0	79.8567	0.001	1.97	10.944	0.00027035	0.0163657	yes	thiol-disulfide isomerase and thioredoxins protein [Medicago truncatula]	-	-	GO:0016491//oxidoreductase activity;GO:0003824//catalytic activity	-
Glyma.06G125800	1830.83	3340.18	46.2033	92.6833	1.00431	1.01582e-07	1.67192e-05	yes	PREDICTED: bidirectional sugar transporter SWEET3-like [Glycine max]	-	-	-	-
Glyma.06G131400	36.6533	0	0.306667	0.001	-8.26053	0.00103031	0.0472307	yes	PREDICTED: WD repeat-containing protein 44-like [Glycine max]	-	-	GO:0005515//protein binding;GO:0005488//binding	-
Glyma.06G136600	4524.68	1735.94	51.2967	21.8033	-1.23432	5.41107e-11	1.3359e-08	yes	PREDICTED: two-component response regulator-like PRR95 [Glycine max]	ko04712//Circadian rhythm - plant	-	GO:0005515//protein binding;GO:0005488//binding	GO:0023052//signaling;GO:0007154//cell communication;GO:0065007//biological regulation;GO:0050794//regulation of cellular process;GO:0044763//single-organism cellular process;GO:0000160//phosphorelay signal transduction system;GO:0009987//cellular process;GO:0044699//single-organism process;GO:0051716//cellular response to stimulus;GO:0035556//intracellular signal transduction;GO:0007165//signal …
Glyma.06G154400	228.153	30.4567	6.45667	0.923333	-2.80587	1.17037e-05	0.00116702	yes	PREDICTED: NAC transcription factor 25-like isoform X1 [Glycine max]	-	-	GO:0003676//nucleic acid binding;GO:0005488//binding;GO:0097159//organic cyclic compound binding;GO:0003677//DNA binding;GO:1901363//heterocyclic compound binding	GO:0006355//regulation of transcription, DNA-templated;GO:0065007//biological regulation;GO:0010556//regulation of macromolecule biosynthetic process;GO:0031326//regulation of cellular biosynthetic process;GO:0031323//regulation of cellular metabolic process;GO:0051171//regulation of nitrogen compound metabolic process;GO:0050789//regulation of biological process;GO:0051252//regulation of RNA met…
Glyma.06G159900	166.333	363.333	1.83	4.45	1.28196	0.000609263	0.0311724	yes	PREDICTED: ferrochelatase-2, chloroplastic [Glycine max]	ko00860//Porphyrin and chlorophyll metabolism	-	GO:0003824//catalytic activity;GO:0016829//lyase activity;GO:0004325//ferrochelatase activity	GO:0033013//tetrapyrrole metabolic process;GO:0044699//single-organism process;GO:0006779//porphyrin-containing compound biosynthetic process;GO:0034641//cellular nitrogen compound metabolic process;GO:0042168//heme metabolic process;GO:0033014//tetrapyrrole biosynthetic process;GO:0044710//single-organism metabolic process;GO:1901576//organic substance biosynthetic process;GO:0018130//heterocycl…
Glyma.06G162200	48.0533	0	0.386667	0.001	-8.59495	0.000122345	0.00856361	yes	PREDICTED: chaperone protein ClpD, chloroplastic [Glycine max]	-	-	GO:0005488//binding;GO:0000166//nucleotide binding;GO:0043168//anion binding;GO:0016887//ATPase activity;GO:0001882//nucleoside binding;GO:0016817//hydrolase activity, acting on acid anhydrides;GO:0005524//ATP binding;GO:0036094//small molecule binding;GO:0097159//organic cyclic compound binding;GO:0032555//purine ribonucleotide binding;GO:0043167//ion binding;GO:0017076//purine nucleotide bindin…	GO:0043170//macromolecule metabolic process;GO:0071704//organic substance metabolic process;GO:0044238//primary metabolic process;GO:0008152//metabolic process;GO:0019538//protein metabolic process
Glyma.06G170100	628.667	116	12.4367	2.47	-2.33202	7.70034e-12	2.09687e-09	yes	PREDICTED: F-box protein At5g50450 [Glycine max]	-	-	-	-
Glyma.06G170200	759.333	312	16.0967	7.33	-1.13488	2.48903e-05	0.00220794	yes	Serine/threonine-protein kinase RIO1 [Triticum urartu]	-	-	-	-
Glyma.06G172600	246.49	36.4033	4.41333	0.753333	-2.55051	4.57499e-05	0.00370542	yes	glyceraldehyde-3-phosphate dehydrogenase [Glycine max]	ko01200//Carbon metabolism;ko01230//Biosynthesis of amino acids;ko00010//Glycolysis / Gluconeogenesis;ko00710//Carbon fixation in photosynthetic organisms	-	GO:0016903//oxidoreductase activity, acting on the aldehyde or oxo group of donors;GO:0016491//oxidoreductase activity;GO:0016620//oxidoreductase activity, acting on the aldehyde or oxo group of donors, NAD or NADP as acceptor;GO:0003824//catalytic activity	GO:0055114//oxidation-reduction process;GO:0008152//metabolic process;GO:0044699//single-organism process;GO:0044710//single-organism metabolic process
Glyma.06G174800	79.6667	235.667	1.31	4.34333	1.72924	0.000815565	0.0395783	yes	cysteine proteinase precursor [Glycine max]	-	-	GO:0016787//hydrolase activity;GO:0008234//cysteine-type peptidase activity;GO:0003824//catalytic activity;GO:0070011//peptidase activity, acting on L-amino acid peptides;GO:0008233//peptidase activity	GO:0044238//primary metabolic process;GO:0006508//proteolysis;GO:0043170//macromolecule metabolic process;GO:0019538//protein metabolic process;GO:0071704//organic substance metabolic process;GO:0008152//metabolic process
Glyma.06G183100	653.37	203.717	7.15667	2.52333	-1.50396	1.54104e-05	0.00146193	yes	PREDICTED: protein EXECUTER 2, chloroplastic-like [Glycine max]	-	-	-	-
Glyma.06G192400	3572.67	1427.67	93.1567	40.7667	-1.19227	7.37647e-08	1.24208e-05	yes	PREDICTED: pectinesterase 3-like [Glycine max]	-	-	GO:0098772//molecular function regulator;GO:0004857//enzyme inhibitor activity;GO:0030234//enzyme regulator activity	-
Glyma.06G202000	470.62	1106.86	2.23667	5.82333	1.38049	0.000336075	0.0192632	yes	Regulatory E2 [Gossypium arboreum]	-	-	-	-
Glyma.06G216500	375.667	0.666667	11.2767	0.02	-9.13912	2.96958e-23	1.72625e-20	yes	early nodulin-93 [Glycine max]	-	-	-	-
Glyma.06G235900	234	7	3.93667	0.123333	-4.99634	7.8141e-09	1.49297e-06	yes	PREDICTED: probable aminotransferase TAT2 [Glycine max]	ko01230//Biosynthesis of amino acids;ko00270//Cysteine and methionine metabolism;ko00350//Tyrosine metabolism;ko00400//Phenylalanine, tyrosine and tryptophan biosynthesis;ko00130//Ubiquinone and other terpenoid-quinone biosynthesis;ko00360//Phenylalanine metabolism;ko00960//Tropane, piperidine and pyridine alkaloid biosynthesis;ko00950//Isoquinoline alkaloid biosynthesis	-	GO:0048037//cofactor binding;GO:0043168//anion binding;GO:0097159//organic cyclic compound binding;GO:0030170//pyridoxal phosphate binding;GO:0005488//binding;GO:1901363//heterocyclic compound binding;GO:0043167//ion binding	GO:0009058//biosynthetic process;GO:0008152//metabolic process
Glyma.06G238000	1.17667	89.13	0.0133333	0.926667	6.11894	0.000229273	0.0143782	yes	Serine/threonine-protein kinase svkA [Glycine soja]	-	-	GO:0097159//organic cyclic compound binding;GO:0032553//ribonucleotide binding;GO:0001883//purine nucleoside binding;GO:0032559//adenyl ribonucleotide binding;GO:0097367//carbohydrate derivative binding;GO:0016740//transferase activity;GO:1901363//heterocyclic compound binding;GO:0004672//protein kinase activity;GO:0032550//purine ribonucleoside binding;GO:0043168//anion binding;GO:1901265//nucle…	GO:0006468//protein phosphorylation;GO:0006796//phosphate-containing compound metabolic process;GO:0006464//cellular protein modification process;GO:0044238//primary metabolic process;GO:0044237//cellular metabolic process;GO:0043412//macromolecule modification;GO:0016310//phosphorylation;GO:0008152//metabolic process;GO:0071704//organic substance metabolic process;GO:0044267//cellular protein me…
Glyma.06G242100	462.893	142.59	4.02	1.36333	-1.56006	1.3527e-05	0.00131626	yes	PREDICTED: protein SPA1-RELATED 3-like [Glycine max]	ko04120//Ubiquitin mediated proteolysis;ko04712//Circadian rhythm - plant	-	GO:0005488//binding;GO:0043167//ion binding;GO:0036094//small molecule binding;GO:0016772//transferase activity, transferring phosphorus-containing groups;GO:0000166//nucleotide binding;GO:0017076//purine nucleotide binding;GO:0001883//purine nucleoside binding;GO:0043168//anion binding;GO:0003824//catalytic activity;GO:0005515//protein binding;GO:0032550//purine ribonucleoside binding;GO:0032549…	GO:0044260//cellular macromolecule metabolic process;GO:0006793//phosphorus metabolic process;GO:0006468//protein phosphorylation;GO:0036211//protein modification process;GO:0044267//cellular protein metabolic process;GO:0043170//macromolecule metabolic process;GO:0043412//macromolecule modification;GO:0009987//cellular process;GO:0016310//phosphorylation;GO:0006464//cellular protein modification…
Glyma.06G260800	605.45	1348.09	7.96	19.57	1.2978	6.41902e-05	0.00494023	yes	PREDICTED: indole-3-acetic acid-amido synthetase GH3.6-like [Glycine max]	ko04075//Plant hormone signal transduction	-	-	-
Glyma.06G263100	267.303	681.127	2.71667	7.67333	1.49802	1.06915e-06	0.000139765	yes	PREDICTED: beta-glucosidase 25 isoform X1 [Glycine max]	ko00500//Starch and sucrose metabolism;ko00940//Phenylpropanoid biosynthesis;ko00460//Cyanoamino acid metabolism	-	GO:0016787//hydrolase activity;GO:0004553//hydrolase activity, hydrolyzing O-glycosyl compounds;GO:0016798//hydrolase activity, acting on glycosyl bonds;GO:0003824//catalytic activity	GO:0071704//organic substance metabolic process;GO:0044238//primary metabolic process;GO:0005975//carbohydrate metabolic process;GO:0008152//metabolic process
Glyma.06G265700	5071.24	1415.2	102.607	31.91	-1.68504	7.68384e-14	2.50919e-11	yes	Dihydroflavonol-4-reductase [Glycine soja]	-	-	GO:0048037//cofactor binding;GO:0003824//catalytic activity;GO:0050662//coenzyme binding;GO:0005488//binding	-
Glyma.06G267400	0	67.7367	0.001	0.486667	8.92679	0.000369208	0.0207039	yes	TMV resistance protein N [Glycine soja]	-	-	GO:0043168//anion binding;GO:0030554//adenyl nucleotide binding;GO:0001882//nucleoside binding;GO:0097159//organic cyclic compound binding;GO:1901363//heterocyclic compound binding;GO:0043531//ADP binding;GO:0032559//adenyl ribonucleotide binding;GO:0032555//purine ribonucleotide binding;GO:0097367//carbohydrate derivative binding;GO:0032549//ribonucleoside binding;GO:0000166//nucleotide binding;…	GO:0007165//signal transduction;GO:0050896//response to stimulus;GO:0009987//cellular process;GO:0051716//cellular response to stimulus;GO:0065007//biological regulation;GO:0050789//regulation of biological process;GO:0023052//signaling;GO:0050794//regulation of cellular process;GO:0007154//cell communication;GO:0044700//single organism signaling;GO:0044763//single-organism cellular process;GO:00…
Glyma.06G277700	3640	174.667	97.45	5.09	-4.25892	1.65385e-64	2.71116e-61	yes	PREDICTED: DUF724 domain-containing protein 3-like [Vigna angularis]	-	-	-	-
Glyma.06G287000	330.333	625.333	8.87667	18.67	1.07263	0.000104761	0.00749279	yes	Glutaredoxin-C9 [Glycine soja]	-	-	GO:0016491//oxidoreductase activity;GO:0016667//oxidoreductase activity, acting on a sulfur group of donors;GO:0009055//electron carrier activity;GO:0003824//catalytic activity;GO:0015035//protein disulfide oxidoreductase activity;GO:0015036//disulfide oxidoreductase activity	GO:0009987//cellular process;GO:0019725//cellular homeostasis;GO:0045454//cell redox homeostasis;GO:0050794//regulation of cellular process;GO:0065007//biological regulation;GO:0050789//regulation of biological process;GO:0044699//single-organism process;GO:0042592//homeostatic process;GO:0044763//single-organism cellular process;GO:0065008//regulation of biological quality
Glyma.06G297800	1994.4	147.813	64.3333	5.35333	-3.58706	2.59315e-38	2.3103e-35	yes	wound-responsive family protein [Medicago truncatula]	-	-	-	-
Glyma.06G297900	1748.5	304	67.1533	12.7733	-2.39432	1.1144e-25	6.86777e-23	yes	wound-responsive family protein [Medicago truncatula]	-	-	-	-
Glyma.06G298600	17247.3	2295.96	643.927	95.2967	-2.7564	2.33335e-46	2.51648e-43	yes	wound-responsive family protein [Medicago truncatula]	-	-	-	-
Glyma.06G298700	2843.67	232	105.91	9.37333	-3.49813	3.42154e-47	3.94995e-44	yes	wound-responsive family protein [Medicago truncatula]	-	-	-	-
Glyma.06G299000	738.933	89.8567	42.41	5.62333	-2.91491	1.35427e-18	6.00014e-16	yes	wound-responsive family protein [Medicago truncatula]	-	-	-	-
Glyma.06G300100	184.333	485.667	3.95667	11.6533	1.55839	1.01523e-05	0.00102606	yes	PREDICTED: myb-related protein Myb4 [Glycine max]	-	-	-	-
Glyma.06G300200	240.667	473	5.34	11.41	1.09539	0.0010705	0.0488277	yes	PREDICTED: transcription factor WER-like [Glycine max]	-	-	-	-
Glyma.06G302700	202	510	4.39	11.9467	1.44432	2.6208e-05	0.00230734	yes	PREDICTED: peroxidase 3-like [Glycine max]	ko00940//Phenylpropanoid biosynthesis	-	GO:0005488//binding;GO:0003824//catalytic activity;GO:0016209//antioxidant activity;GO:0016491//oxidoreductase activity;GO:0004601//peroxidase activity;GO:0097159//organic cyclic compound binding;GO:0016684//oxidoreductase activity, acting on peroxide as acceptor;GO:1901363//heterocyclic compound binding;GO:0046906//tetrapyrrole binding;GO:0020037//heme binding	GO:0044710//single-organism metabolic process;GO:0006979//response to oxidative stress;GO:0008152//metabolic process;GO:0050896//response to stimulus;GO:0006950//response to stress;GO:0055114//oxidation-reduction process;GO:0044699//single-organism process
Glyma.06G303000	89.3667	0.793333	4.46667	0.0466667	-6.58066	5.0992e-06	0.000551393	yes	wound-responsive family protein [Medicago truncatula]	-	-	-	-
Glyma.06G303200	743	1429.67	7.93667	16.71	1.07411	2.97002e-07	4.42614e-05	yes	isocitrate lyase 1 [Glycine max]	ko01200//Carbon metabolism;ko00630//Glyoxylate and dicarboxylate metabolism	-	GO:0003824//catalytic activity;GO:0016829//lyase activity;GO:0016833//oxo-acid-lyase activity;GO:0004451//isocitrate lyase activity;GO:0016830//carbon-carbon lyase activity	GO:0043436//oxoacid metabolic process;GO:0044281//small molecule metabolic process;GO:0019752//carboxylic acid metabolic process;GO:0044699//single-organism process;GO:0009987//cellular process;GO:0044710//single-organism metabolic process;GO:0044763//single-organism cellular process;GO:0008152//metabolic process;GO:0044237//cellular metabolic process;GO:0006082//organic acid metabolic process;GO…
Glyma.06G314200	185.667	493.667	2.49667	7.30667	1.54921	1.82843e-06	0.000220393	yes	PREDICTED: probable pectinesterase/pectinesterase inhibitor 47 [Glycine max]	ko00500//Starch and sucrose metabolism;ko00040//Pentose and glucuronate interconversions	GO:0005618//cell wall;GO:0044464//cell part;GO:0030312//external encapsulating structure;GO:0071944//cell periphery;GO:0005623//cell	GO:0030599//pectinesterase activity;GO:0030234//enzyme regulator activity;GO:0003824//catalytic activity;GO:0016788//hydrolase activity, acting on ester bonds;GO:0016787//hydrolase activity;GO:0052689//carboxylic ester hydrolase activity;GO:0098772//molecular function regulator;GO:0004857//enzyme inhibitor activity	GO:0016043//cellular component organization;GO:0045229//external encapsulating structure organization;GO:0042545//cell wall modification;GO:0071840//cellular component organization or biogenesis;GO:0071555//cell wall organization;GO:0071554//cell wall organization or biogenesis;GO:0009987//cellular process
Glyma.06G319100	59.3333	203.667	0.9	3.42667	1.92881	0.000891135	0.0422452	yes	PREDICTED: pectinesterase-like [Glycine max]	ko00500//Starch and sucrose metabolism;ko00040//Pentose and glucuronate interconversions	GO:0005623//cell;GO:0030312//external encapsulating structure;GO:0071944//cell periphery;GO:0005618//cell wall;GO:0044464//cell part	GO:0052689//carboxylic ester hydrolase activity;GO:0004857//enzyme inhibitor activity;GO:0098772//molecular function regulator;GO:0030234//enzyme regulator activity;GO:0030599//pectinesterase activity;GO:0003824//catalytic activity;GO:0016788//hydrolase activity, acting on ester bonds;GO:0016787//hydrolase activity	GO:0045229//external encapsulating structure organization;GO:0016043//cellular component organization;GO:0071840//cellular component organization or biogenesis;GO:0042545//cell wall modification;GO:0009987//cellular process;GO:0071555//cell wall organization;GO:0071554//cell wall organization or biogenesis
Glyma.07G001300	732.667	1616.33	7.27333	17.6967	1.28279	1.29883e-09	2.758e-07	yes	PREDICTED: beta-amyrin synthase isoform X1 [Glycine max]	ko00909//Sesquiterpenoid and triterpenoid biosynthesis	-	GO:0003824//catalytic activity	-
Glyma.07G001500	934.077	362.26	7.81667	3.19333	-1.29149	0.000249614	0.0154179	yes	PREDICTED: pyrophosphate-energized membrane proton pump 2 [Glycine max]	-	GO:0016020//membrane	GO:0016462//pyrophosphatase activity;GO:0016818//hydrolase activity, acting on acid anhydrides, in phosphorus-containing anhydrides;GO:0016817//hydrolase activity, acting on acid anhydrides;GO:0004427//inorganic diphosphatase activity;GO:0016787//hydrolase activity;GO:0015399//primary active transmembrane transporter activity;GO:0022804//active transmembrane transporter activity;GO:0015405//P-P-b…	GO:0051179//localization;GO:0006812//cation transport;GO:0015672//monovalent inorganic cation transport;GO:0051234//establishment of localization;GO:1902578//single-organism localization;GO:0015992//proton transport;GO:0044699//single-organism process;GO:0044765//single-organism transport;GO:0006810//transport;GO:0006818//hydrogen transport;GO:0006811//ion transport
Glyma.07G003400	364	907	4.43333	12.2267	1.46357	1.25032e-09	2.66188e-07	yes	PREDICTED: D-3-phosphoglycerate dehydrogenase 2, chloroplastic [Glycine max]	ko01200//Carbon metabolism;ko01230//Biosynthesis of amino acids;ko00260//Glycine, serine and threonine metabolism	-	GO:1901265//nucleoside phosphate binding;GO:0043168//anion binding;GO:0050662//coenzyme binding;GO:0048037//cofactor binding;GO:0036094//small molecule binding;GO:0003824//catalytic activity;GO:0000166//nucleotide binding;GO:0097159//organic cyclic compound binding;GO:0016614//oxidoreductase activity, acting on CH-OH group of donors;GO:0016491//oxidoreductase activity;GO:0043177//organic acid bin…	GO:0055114//oxidation-reduction process;GO:0008152//metabolic process;GO:0044710//single-organism metabolic process;GO:0044699//single-organism process
Glyma.07G005800	195.333	5	6.10333	0.18	-5.08353	9.69714e-09	1.8314e-06	yes	hypothetical protein GLYMA_07G005800 [Glycine max]	-	-	-	-
Glyma.07G010400	1416.06	2736.32	11.8533	24.99	1.07606	2.34498e-08	4.24297e-06	yes	PREDICTED: beta-galactosidase 1-like [Glycine max]	-	-	GO:0016798//hydrolase activity, acting on glycosyl bonds;GO:0005488//binding;GO:0016787//hydrolase activity;GO:0004553//hydrolase activity, hydrolyzing O-glycosyl compounds;GO:0003824//catalytic activity;GO:0030246//carbohydrate binding	GO:0044238//primary metabolic process;GO:0071704//organic substance metabolic process;GO:0005975//carbohydrate metabolic process;GO:0008152//metabolic process
Glyma.07G011800	348.723	45.3333	6.33333	0.913333	-2.79375	3.00375e-08	5.29468e-06	yes	PREDICTED: inorganic pyrophosphatase 2-like [Glycine max]	ko00750//Vitamin B6 metabolism	-	GO:0016788//hydrolase activity, acting on ester bonds;GO:0042578//phosphoric ester hydrolase activity;GO:0003824//catalytic activity;GO:0016787//hydrolase activity;GO:0016791//phosphatase activity	GO:0008152//metabolic process
Glyma.07G011900	1362.61	135.667	35.7233	3.97667	-3.16724	6.78604e-28	4.48563e-25	yes	Inorganic pyrophosphatase 2 [Glycine soja]	ko00750//Vitamin B6 metabolism	-	GO:0016788//hydrolase activity, acting on ester bonds;GO:0016787//hydrolase activity;GO:0016791//phosphatase activity;GO:0003824//catalytic activity;GO:0042578//phosphoric ester hydrolase activity	GO:0008152//metabolic process
Glyma.07G014500	284.667	73.3333	7.89333	2.17333	-1.86073	0.000365951	0.0206011	yes	stem 28 kDa glycoprotein precursor [Glycine max]	-	-	GO:0003993//acid phosphatase activity;GO:0042578//phosphoric ester hydrolase activity;GO:0016791//phosphatase activity;GO:0016787//hydrolase activity;GO:0003824//catalytic activity;GO:0016788//hydrolase activity, acting on ester bonds	-
Glyma.07G039700	16191.9	2586	240.853	42.15	-2.51455	1.54885e-45	1.60698e-42	yes	receptor-like kinase [Medicago truncatula]	-	-	GO:0004672//protein kinase activity;GO:0016301//kinase activity;GO:0016773//phosphotransferase activity, alcohol group as acceptor;GO:0016740//transferase activity;GO:0016772//transferase activity, transferring phosphorus-containing groups;GO:0003824//catalytic activity	GO:0044260//cellular macromolecule metabolic process;GO:0071704//organic substance metabolic process;GO:0006468//protein phosphorylation;GO:0009987//cellular process;GO:0006464//cellular protein modification process;GO:0006796//phosphate-containing compound metabolic process;GO:0044238//primary metabolic process;GO:0016310//phosphorylation;GO:0044237//cellular metabolic process;GO:0006793//phosph…
Glyma.07G041700	189.557	20.8333	3.92	0.463333	-3.08073	2.26175e-05	0.00203983	yes	PREDICTED: protein FLUORESCENT IN BLUE LIGHT, chloroplastic-like [Glycine max]	-	-	-	-
Glyma.07G043100	2363.19	582.987	48.4633	13.0833	-1.88916	3.95435e-16	1.49363e-13	yes	PREDICTED: chaperone protein DnaJ-like isoform X2 [Vigna radiata var. radiata] [Vigna radiata]	-	-	-	-
Glyma.07G043500	149.667	12.3333	3.93333	0.353333	-3.47665	1.85348e-05	0.00171856	yes	PREDICTED: indole-3-acetic acid-induced protein ARG7-like [Glycine max]	-	-	-	GO:0042221//response to chemical;GO:0050896//response to stimulus;GO:0009719//response to endogenous stimulus;GO:0010033//response to organic substance;GO:0009733//response to auxin;GO:0009725//response to hormone
Glyma.07G045900	1376	576.667	18.9233	8.65667	-1.12828	5.25362e-07	7.3609e-05	yes	PREDICTED: alanine aminotransferase 2-like [Glycine max]	ko01200//Carbon metabolism;ko01230//Biosynthesis of amino acids;ko00710//Carbon fixation in photosynthetic organisms;ko01210//2-Oxocarboxylic acid metabolism;ko00250//Alanine, aspartate and glutamate metabolism;ko00220//Arginine biosynthesis	-	GO:0043168//anion binding;GO:0005488//binding;GO:0048037//cofactor binding;GO:0097159//organic cyclic compound binding;GO:0043167//ion binding;GO:1901363//heterocyclic compound binding;GO:0030170//pyridoxal phosphate binding	GO:0009058//biosynthetic process;GO:0008152//metabolic process
Glyma.07G046000	2721.43	939.397	21.2633	8.01667	-1.40729	1.21984e-12	3.57087e-10	yes	PREDICTED: pectinesterase-like [Glycine max]	ko00500//Starch and sucrose metabolism;ko00040//Pentose and glucuronate interconversions	GO:0071944//cell periphery;GO:0005623//cell;GO:0044464//cell part;GO:0030312//external encapsulating structure;GO:0005618//cell wall	GO:0030599//pectinesterase activity;GO:0052689//carboxylic ester hydrolase activity;GO:0030234//enzyme regulator activity;GO:0004857//enzyme inhibitor activity;GO:0016788//hydrolase activity, acting on ester bonds;GO:0016787//hydrolase activity;GO:0003824//catalytic activity;GO:0098772//molecular function regulator	GO:0042545//cell wall modification;GO:0045229//external encapsulating structure organization;GO:0071840//cellular component organization or biogenesis;GO:0071555//cell wall organization;GO:0071554//cell wall organization or biogenesis;GO:0016043//cellular component organization;GO:0009987//cellular process
Glyma.07G047100	0	55.2633	0.001	0.876667	9.77588	0.000932345	0.0438186	yes	serine/threonine-protein phosphatase [Medicago truncatula]	-	-	GO:0003824//catalytic activity;GO:0016787//hydrolase activity	-
Glyma.07G047800	2669.02	859.123	36.02	12.69	-1.50511	1.30759e-14	4.52221e-12	yes	PREDICTED: uncharacterized calcium-binding protein At1g02270-like isoform X1 [Glycine max]	-	-	-	-
Glyma.07G049400	170.913	0	1.69333	0.001	-10.7257	7.2509e-06	0.000758062	yes	PREDICTED: two-component response regulator-like PRR95 isoform X1 [Glycine max]	ko04712//Circadian rhythm - plant	-	GO:0005515//protein binding;GO:0005488//binding	GO:0007165//signal transduction;GO:0050896//response to stimulus;GO:0023052//signaling;GO:0050789//regulation of biological process;GO:0000160//phosphorelay signal transduction system;GO:0007154//cell communication;GO:0044699//single-organism process;GO:0065007//biological regulation;GO:0051716//cellular response to stimulus;GO:0035556//intracellular signal transduction;GO:0009987//cellular proce…
Glyma.07G055900	0	52.2833	0.001	0.25	7.96578	4.08182e-05	0.00338288	yes	PREDICTED: protein TSS-like isoform X2 [Glycine max]	-	-	-	-
Glyma.07G057400	4016.02	604.897	58.6067	9.77667	-2.58365	1.62642e-37	1.40326e-34	yes	WRKY transcription factor [Glycine max]	-	-	GO:0003700//transcription factor activity, sequence-specific DNA binding;GO:0001071//nucleic acid binding transcription factor activity;GO:0043565//sequence-specific DNA binding;GO:0003677//DNA binding;GO:0097159//organic cyclic compound binding;GO:1901363//heterocyclic compound binding;GO:0005488//binding;GO:0003676//nucleic acid binding	GO:0031326//regulation of cellular biosynthetic process;GO:0051171//regulation of nitrogen compound metabolic process;GO:0060255//regulation of macromolecule metabolic process;GO:0050794//regulation of cellular process;GO:1903506//regulation of nucleic acid-templated transcription;GO:0006355//regulation of transcription, DNA-templated;GO:0010468//regulation of gene expression;GO:0010556//regulati…
Glyma.07G057900	126.533	0	1.63667	0.001	-10.6765	4.98049e-05	0.00398658	yes	PREDICTED: probable indole-3-acetic acid-amido synthetase GH3.5 [Glycine max]	ko04075//Plant hormone signal transduction	-	GO:0016881//acid-amino acid ligase activity;GO:0080123//jasmonate-amino synthetase activity;GO:0016879//ligase activity, forming carbon-nitrogen bonds;GO:0016874//ligase activity;GO:0003824//catalytic activity	GO:0009611//response to wounding;GO:0009617//response to bacterium;GO:0002252//immune effector process;GO:0044700//single organism signaling;GO:0098542//defense response to other organism;GO:0050794//regulation of cellular process;GO:0044237//cellular metabolic process;GO:0009682//induced systemic resistance;GO:0007154//cell communication;GO:0044699//single-organism process;GO:0032870//cellular r…
Glyma.07G058800	1763.8	36.96	43.1467	1.01667	-5.40733	1.28949e-76	2.93591e-73	yes	PREDICTED: serine acetyltransferase 5-like [Glycine max]	ko01200//Carbon metabolism;ko01230//Biosynthesis of amino acids;ko00270//Cysteine and methionine metabolism;ko00920//Sulfur metabolism	GO:0005622//intracellular;GO:0044424//intracellular part;GO:0005737//cytoplasm;GO:0005623//cell;GO:0044464//cell part	GO:0016407//acetyltransferase activity;GO:0008374//O-acyltransferase activity;GO:0016740//transferase activity;GO:0016747//transferase activity, transferring acyl groups other than amino-acyl groups;GO:0003824//catalytic activity;GO:0009001//serine O-acetyltransferase activity;GO:0016746//transferase activity, transferring acyl groups;GO:0016413//O-acetyltransferase activity;GO:0016412//serine O-…	GO:0071704//organic substance metabolic process;GO:0043436//oxoacid metabolic process;GO:0009069//serine family amino acid metabolic process;GO:0006535//cysteine biosynthetic process from serine;GO:0009987//cellular process;GO:1901607//alpha-amino acid biosynthetic process;GO:0006534//cysteine metabolic process;GO:1901605//alpha-amino acid metabolic process;GO:0009058//biosynthetic process;GO:000…
Glyma.07G065500	147.82	0	0.513333	0.001	-9.00375	0.00108679	0.0493786	yes	Rpp4C1 [Medicago truncatula]	-	-	GO:0032555//purine ribonucleotide binding;GO:0036094//small molecule binding;GO:0043531//ADP binding;GO:1901363//heterocyclic compound binding;GO:0000166//nucleotide binding;GO:0001883//purine nucleoside binding;GO:0043168//anion binding;GO:0030554//adenyl nucleotide binding;GO:1901265//nucleoside phosphate binding;GO:0032549//ribonucleoside binding;GO:0097367//carbohydrate derivative binding;GO:…	-
Glyma.07G070700	0	146.533	0.001	0.586667	9.1964	0.000923277	0.0434922	yes	PREDICTED: mediator of RNA polymerase II transcription subunit 12-like [Glycine max]	-	-	-	-
Glyma.07G078800	404.533	142.627	8.67333	3.30667	-1.39121	0.000544966	0.0285237	yes	PREDICTED: RING-H2 finger protein ATL39-like isoform X2 [Glycine max]	-	-	GO:0005515//protein binding;GO:0008270//zinc ion binding;GO:0043169//cation binding;GO:0005488//binding;GO:0046872//metal ion binding;GO:0046914//transition metal ion binding;GO:0043167//ion binding	-
Glyma.07G091600	5235.33	532	142.39	15.9067	-3.16214	2.16879e-59	3.29195e-56	yes	PREDICTED: LOB domain-containing protein 41-like [Glycine max]	-	-	-	-
Glyma.07G092700	50.6667	194.043	1.31333	5.51667	2.07056	0.000881116	0.0418773	yes	PREDICTED: transcription factor BEE 1-like [Glycine max]	-	-	GO:0005515//protein binding;GO:0005488//binding;GO:0046983//protein dimerization activity	-
Glyma.07G094900	218.333	52.3333	4.51667	1.17333	-1.94465	0.000973182	0.0452449	yes	hypothetical protein GLYMA_07G094900 [Glycine max]	-	-	-	-
Glyma.07G095900	1749.58	753.78	17.8867	8.46667	-1.07902	1.35536e-07	2.16553e-05	yes	PREDICTED: probable serine/threonine-protein kinase At1g18390 isoform X1 [Glycine max]	-	-	GO:0001883//purine nucleoside binding;GO:0003824//catalytic activity;GO:0032553//ribonucleotide binding;GO:0097367//carbohydrate derivative binding;GO:0016740//transferase activity;GO:0032549//ribonucleoside binding;GO:0043168//anion binding;GO:0001882//nucleoside binding;GO:0005488//binding;GO:0017076//purine nucleotide binding;GO:0035639//purine ribonucleoside triphosphate binding;GO:0005524//A…	GO:0044260//cellular macromolecule metabolic process;GO:0006468//protein phosphorylation;GO:0006793//phosphorus metabolic process;GO:0006796//phosphate-containing compound metabolic process;GO:0036211//protein modification process;GO:0043170//macromolecule metabolic process;GO:0044238//primary metabolic process;GO:0044267//cellular protein metabolic process;GO:0006464//cellular protein modificati…
Glyma.07G096000	2296.07	546.247	58.16	15.4633	-1.91118	6.94365e-19	3.11003e-16	yes	PREDICTED: probable serine/threonine-protein kinase At1g18390 isoform X4 [Glycine max]	-	-	GO:0030246//carbohydrate binding;GO:0001871//pattern binding;GO:0005488//binding;GO:0030247//polysaccharide binding	-
Glyma.07G098500	501	171.667	19.0867	7.10333	-1.426	4.79747e-05	0.00386652	yes	PREDICTED: pollen-specific leucine-rich repeat extensin-like protein 1 [Arachis ipaensis]	-	-	-	-
Glyma.07G101600	0	72.3067	0.001	0.563333	9.13785	0.000259238	0.0158808	yes	PREDICTED: serine/threonine-protein kinase EDR1 isoform X1 [Glycine max]	-	-	GO:0016773//phosphotransferase activity, alcohol group as acceptor;GO:0016301//kinase activity;GO:0016772//transferase activity, transferring phosphorus-containing groups;GO:0004672//protein kinase activity;GO:0003824//catalytic activity;GO:0016740//transferase activity	GO:0044237//cellular metabolic process;GO:0043170//macromolecule metabolic process;GO:0019538//protein metabolic process;GO:0044267//cellular protein metabolic process;GO:0006793//phosphorus metabolic process;GO:0043412//macromolecule modification;GO:0008152//metabolic process;GO:0006468//protein phosphorylation;GO:0006464//cellular protein modification process;GO:0044260//cellular macromolecule …
Glyma.07G106100	151.857	0	1.34	0.001	-10.388	1.26483e-05	0.00124456	yes	PREDICTED: extra-large guanine nucleotide-binding protein 3-like [Glycine max]	-	-	GO:0016462//pyrophosphatase activity;GO:0036094//small molecule binding;GO:0016817//hydrolase activity, acting on acid anhydrides;GO:0005515//protein binding;GO:0016787//hydrolase activity;GO:0017076//purine nucleotide binding;GO:0017111//nucleoside-triphosphatase activity;GO:0004871//signal transducer activity;GO:0031683//G-protein beta/gamma-subunit complex binding;GO:0032403//protein complex b…	GO:0007154//cell communication;GO:0044699//single-organism process;GO:0044763//single-organism cellular process;GO:0007165//signal transduction;GO:0050789//regulation of biological process;GO:0050794//regulation of cellular process;GO:0007186//G-protein coupled receptor signaling pathway;GO:0044700//single organism signaling;GO:0009987//cellular process;GO:0023052//signaling;GO:0050896//response …
Glyma.07G110900	9976.6	2975.72	136.883	45.0467	-1.60345	1.30708e-15	4.76154e-13	yes	PREDICTED: obtusifoliol 14-alpha demethylase-like [Glycine max]	ko00100//Steroid biosynthesis	-	GO:0020037//heme binding;GO:0016491//oxidoreductase activity;GO:0003824//catalytic activity;GO:0046914//transition metal ion binding;GO:0046872//metal ion binding;GO:0043167//ion binding;GO:0016705//oxidoreductase activity, acting on paired donors, with incorporation or reduction of molecular oxygen;GO:0097159//organic cyclic compound binding;GO:0043169//cation binding;GO:1901363//heterocyclic co…	GO:0055114//oxidation-reduction process;GO:0044699//single-organism process;GO:0008152//metabolic process;GO:0044710//single-organism metabolic process
Glyma.07G122900	288.443	609.063	1.13333	2.63333	1.21632	8.15176e-05	0.0061299	yes	DNA replication and repair recF [Gossypium arboreum]	-	-	-	-
Glyma.07G125500	6413	2459.67	178.173	75.1067	-1.24627	3.53679e-11	8.97501e-09	yes	PREDICTED: programmed cell death protein 4-like [Cicer arietinum]	-	-	-	-
Glyma.07G126400	309.58	68.7433	3.45667	0.866667	-1.99583	4.1292e-05	0.00341168	yes	PREDICTED: ATP-dependent 6-phosphofructokinase 3 isoform X1 [Glycine max]	ko01200//Carbon metabolism;ko01230//Biosynthesis of amino acids;ko03018//RNA degradation;ko00010//Glycolysis / Gluconeogenesis;ko00052//Galactose metabolism;ko00051//Fructose and mannose metabolism;ko00030//Pentose phosphate pathway	-	GO:0016740//transferase activity;GO:0003872//6-phosphofructokinase activity;GO:0016772//transferase activity, transferring phosphorus-containing groups;GO:0016773//phosphotransferase activity, alcohol group as acceptor;GO:0003824//catalytic activity;GO:0016301//kinase activity;GO:0008443//phosphofructokinase activity;GO:0019200//carbohydrate kinase activity	GO:0009987//cellular process;GO:0044237//cellular metabolic process;GO:0009179//purine ribonucleoside diphosphate metabolic process;GO:0032787//monocarboxylic acid metabolic process;GO:0072521//purine-containing compound metabolic process;GO:0044238//primary metabolic process;GO:1901360//organic cyclic compound metabolic process;GO:0009205//purine ribonucleoside triphosphate metabolic process;GO:…
Glyma.07G126800	466	193.667	7.29667	3.25667	-1.16384	0.000995964	0.046095	yes	PREDICTED: zinc finger CCCH domain-containing protein 20-like [Glycine max]	-	-	GO:0043169//cation binding;GO:0043167//ion binding;GO:0005488//binding;GO:0046872//metal ion binding	-
Glyma.07G129000	1003.81	236	19.75	5.20333	-1.92434	1.29629e-12	3.78115e-10	yes	PREDICTED: 1-aminocyclopropane-1-carboxylate oxidase 1-like [Glycine max]	ko00270//Cysteine and methionine metabolism	-	GO:0003824//catalytic activity;GO:0016491//oxidoreductase activity	GO:0044710//single-organism metabolic process;GO:0008152//metabolic process;GO:0055114//oxidation-reduction process;GO:0044699//single-organism process
Glyma.07G136800	7808.33	1086.67	289.123	43.9967	-2.71622	1.16545e-43	1.17934e-40	yes	legume-specific protein [Aeschynomene evenia]	-	-	-	-
Glyma.07G151300	499.667	1130.67	6.54	16.2433	1.31249	1.08767e-07	1.76187e-05	yes	Omega-3 fatty acid desaturase, chloroplastic [Glycine soja]	ko01212//Fatty acid metabolism;ko01040//Biosynthesis of unsaturated fatty acids	-	GO:0016705//oxidoreductase activity, acting on paired donors, with incorporation or reduction of molecular oxygen;GO:0016491//oxidoreductase activity;GO:0016717//oxidoreductase activity, acting on paired donors, with oxidation of a pair of donors resulting in the reduction of molecular oxygen to two molecules of water;GO:0003824//catalytic activity	GO:0044699//single-organism process;GO:0071704//organic substance metabolic process;GO:0006629//lipid metabolic process;GO:0008152//metabolic process;GO:0044238//primary metabolic process;GO:0055114//oxidation-reduction process;GO:0044710//single-organism metabolic process
Glyma.07G153100	20013.4	861	239.903	11.5033	-4.38233	1.01392e-96	3.61331e-93	yes	PREDICTED: pyruvate decarboxylase 2 [Glycine max]	ko00010//Glycolysis / Gluconeogenesis	-	GO:0030976//thiamine pyrophosphate binding;GO:0043169//cation binding;GO:0003824//catalytic activity;GO:1901363//heterocyclic compound binding;GO:0097159//organic cyclic compound binding;GO:0036094//small molecule binding;GO:0043168//anion binding;GO:0046872//metal ion binding;GO:0043167//ion binding;GO:1901681//sulfur compound binding;GO:0048037//cofactor binding;GO:0050662//coenzyme binding;GO:…	-
Glyma.07G155300	68.6867	0	0.546667	0.001	-9.09452	0.000818107	0.039591	yes	PREDICTED: PAX3- and PAX7-binding protein 1-like isoform X4 [Glycine max]	-	GO:0005634//nucleus;GO:1990904//ribonucleoprotein complex;GO:0043226//organelle;GO:0071014//post-mRNA release spliceosomal complex;GO:0005681//spliceosomal complex;GO:0044446//intracellular organelle part;GO:0043229//intracellular organelle;GO:0044424//intracellular part;GO:0030529//intracellular ribonucleoprotein complex;GO:0044428//nuclear part;GO:0044464//cell part;GO:0071008//U2-type post-mRN…	GO:0097159//organic cyclic compound binding;GO:0005488//binding;GO:0003676//nucleic acid binding;GO:1901363//heterocyclic compound binding;GO:0003677//DNA binding;GO:0001071//nucleic acid binding transcription factor activity;GO:0003700//transcription factor activity, sequence-specific DNA binding	GO:0071826//ribonucleoprotein complex subunit organization;GO:0060255//regulation of macromolecule metabolic process;GO:0034641//cellular nitrogen compound metabolic process;GO:0019219//regulation of nucleobase-containing compound metabolic process;GO:0000377//RNA splicing, via transesterification reactions with bulged adenosine as nucleophile;GO:0032984//macromolecular complex disassembly;GO:002…
Glyma.07G177600	3314.67	1139.67	60.3633	22.78	-1.4059	1.54697e-11	4.07708e-09	yes	calmodulin-binding protein [Medicago truncatula]	-	-	-	-
Glyma.07G181500	92.3333	0	0.88	0.001	-9.78136	0.000373038	0.0208426	yes	chaperone DnaJ-domain protein [Medicago truncatula]	-	-	-	-
Glyma.07G185000	108.37	7.01	1.6	0.103333	-3.95269	0.000907257	0.0428607	yes	PREDICTED: probable protein S-acyltransferase 23 isoform X2 [Glycine max]	-	-	GO:0046914//transition metal ion binding;GO:0046872//metal ion binding;GO:0043169//cation binding;GO:0005488//binding;GO:0008270//zinc ion binding;GO:0005515//protein binding;GO:0043167//ion binding	-
Glyma.07G193400	737.667	44	12.3	0.83	-3.8894	2.23175e-21	1.12224e-18	yes	PREDICTED: polyphenol oxidase A1, chloroplastic-like [Glycine max]	ko00350//Tyrosine metabolism;ko00950//Isoquinoline alkaloid biosynthesis	-	GO:0003824//catalytic activity;GO:0016491//oxidoreductase activity;GO:0016679//oxidoreductase activity, acting on diphenols and related substances as donors;GO:0016682//oxidoreductase activity, acting on diphenols and related substances as donors, oxygen as acceptor;GO:0004097//catechol oxidase activity	GO:0008152//metabolic process;GO:0044710//single-organism metabolic process;GO:0055114//oxidation-reduction process;GO:0044699//single-organism process
Glyma.07G193500	187	24.6667	2.49333	0.363333	-2.77871	0.000123468	0.00862751	yes	PREDICTED: polyphenol oxidase II, chloroplastic-like [Glycine max]	ko00350//Tyrosine metabolism;ko00950//Isoquinoline alkaloid biosynthesis	-	GO:0016679//oxidoreductase activity, acting on diphenols and related substances as donors;GO:0016491//oxidoreductase activity;GO:0004097//catechol oxidase activity;GO:0003824//catalytic activity;GO:0016682//oxidoreductase activity, acting on diphenols and related substances as donors, oxygen as acceptor	GO:0008152//metabolic process;GO:0044710//single-organism metabolic process;GO:0055114//oxidation-reduction process;GO:0044699//single-organism process
Glyma.07G208300	36.4267	0	0.42	0.001	-8.71425	0.000548562	0.028657	yes	PREDICTED: something about silencing protein 10-like isoform X3 [Glycine max]	-	-	-	-
Glyma.07G209200	2125	363.667	61.6533	11.69	-2.3989	1.44866e-21	7.33899e-19	yes	hypothetical protein GLYMA_07G209200 [Glycine max]	-	-	-	-
Glyma.07G229100	343.667	667.667	6.55667	14.0867	1.1033	2.12074e-05	0.00193355	yes	NAC domain-containing protein 29 [Glycine soja]	-	-	GO:1901363//heterocyclic compound binding;GO:0003676//nucleic acid binding;GO:0003677//DNA binding;GO:0097159//organic cyclic compound binding;GO:0005488//binding	GO:0019219//regulation of nucleobase-containing compound metabolic process;GO:0009889//regulation of biosynthetic process;GO:2001141//regulation of RNA biosynthetic process;GO:0031323//regulation of cellular metabolic process;GO:0010468//regulation of gene expression;GO:2000112//regulation of cellular macromolecule biosynthetic process;GO:0051171//regulation of nitrogen compound metabolic process…
Glyma.07G232500	369.377	89.5533	5.5	1.46	-1.91346	4.99848e-06	0.000541932	yes	PREDICTED: protein CLT1, chloroplastic-like [Glycine max]	-	-	-	-
Glyma.07G233100	149.58	0	0.31	0.001	-8.27612	6.15202e-11	1.51427e-08	yes	calcium-dependent lipid-binding-like protein [Medicago truncatula]	-	-	-	-
Glyma.07G238700	2542.33	937.333	83.04	33.8833	-1.29323	2.93977e-09	5.96432e-07	yes	PREDICTED: polcalcin Bra n 2-like [Glycine max]	ko04626//Plant-pathogen interaction;ko04070//Phosphatidylinositol signaling system	-	GO:0043167//ion binding;GO:0005509//calcium ion binding;GO:0005488//binding;GO:0043169//cation binding;GO:0046872//metal ion binding	-
Glyma.07G243600	2585.66	6048.59	87.4033	221.917	1.34426	4.77237e-12	1.33961e-09	yes	stress-induced protein SAM22 [Glycine max]	-	-	-	GO:0009607//response to biotic stimulus;GO:0050896//response to stimulus;GO:0006952//defense response;GO:0006950//response to stress
Glyma.07G254600	560.333	1381	8.51333	23.22	1.44757	3.13084e-11	8.01934e-09	yes	UDP-glucosyltransferase UGT73F2 [Glycine max]	-	-	GO:0016758//transferase activity, transferring hexosyl groups;GO:0016740//transferase activity;GO:0016757//transferase activity, transferring glycosyl groups;GO:0003824//catalytic activity	GO:0008152//metabolic process
Glyma.07G255400	0	81.9133	0.001	0.94	9.87652	0.000138191	0.00952631	yes	PREDICTED: mitogen-activated protein kinase 15-like isoform X2 [Glycine max]	-	-	GO:0097367//carbohydrate derivative binding;GO:0004672//protein kinase activity;GO:0030554//adenyl nucleotide binding;GO:0032553//ribonucleotide binding;GO:0036094//small molecule binding;GO:0017076//purine nucleotide binding;GO:0032559//adenyl ribonucleotide binding;GO:0035639//purine ribonucleoside triphosphate binding;GO:0097159//organic cyclic compound binding;GO:1901363//heterocyclic compoun…	GO:0044260//cellular macromolecule metabolic process;GO:0044238//primary metabolic process;GO:0019538//protein metabolic process;GO:0006464//cellular protein modification process;GO:0016310//phosphorylation;GO:0006793//phosphorus metabolic process;GO:0044267//cellular protein metabolic process;GO:0044237//cellular metabolic process;GO:0006796//phosphate-containing compound metabolic process;GO:00…
Glyma.07G257700	1496.62	513.667	30.5433	11.3633	-1.42647	4.6492e-09	9.11654e-07	yes	PREDICTED: stem-specific protein TSJT1 [Glycine max]	-	-	-	-
Glyma.07G259000	21.0167	219.46	0.12	1.36333	3.50603	5.3324e-05	0.0042229	yes	PREDICTED: phospholipase A I-like isoform X1 [Glycine max]	-	-	GO:0005515//protein binding;GO:0005488//binding	GO:0071704//organic substance metabolic process;GO:0044238//primary metabolic process;GO:0044699//single-organism process;GO:0044710//single-organism metabolic process;GO:0006629//lipid metabolic process;GO:0008152//metabolic process
Glyma.07G267700	62.4533	0	1.06	0.001	-10.0498	6.11716e-05	0.00473435	yes	PREDICTED: translation initiation factor IF-2-like isoform X1 [Glycine max]	-	-	GO:0043169//cation binding;GO:0005488//binding;GO:0043167//ion binding;GO:0046872//metal ion binding	GO:0006810//transport;GO:0030001//metal ion transport;GO:0044699//single-organism process;GO:0006812//cation transport;GO:0006811//ion transport;GO:0044765//single-organism transport;GO:1902578//single-organism localization;GO:0051179//localization;GO:0051234//establishment of localization
Glyma.07G274000	916.283	221.08	27.91	7.52	-1.89198	6.22005e-11	1.52187e-08	yes	PREDICTED: protein AUXIN-REGULATED GENE INVOLVED IN ORGAN SIZE [Brassica oleracea var. oleracea] [Brassica oleracea]	-	-	-	-
Glyma.08G001200	707.62	1315.63	6.42	13.3233	1.05331	1.35537e-06	0.000170649	yes	PREDICTED: probable methyltransferase PMT26 [Glycine max]	-	-	GO:0003824//catalytic activity;GO:0016740//transferase activity;GO:0008168//methyltransferase activity;GO:0016741//transferase activity, transferring one-carbon groups	-
Glyma.08G012900	162.417	0	7.91333	0.001	-12.9501	9.0248e-12	2.44131e-09	yes	nucleotide binding protein [Arabidopsis thaliana]	-	-	-	-
Glyma.08G017000	1013.67	370.667	13.7867	5.61667	-1.29549	2.17128e-07	3.34529e-05	yes	transferring glycosyl group transferase [Medicago truncatula]	-	GO:0016020//membrane	GO:0003824//catalytic activity;GO:0016757//transferase activity, transferring glycosyl groups;GO:0016740//transferase activity	-
Glyma.08G018800	121.333	14.3333	2.03667	0.26	-2.96963	0.000875747	0.0417086	yes	PREDICTED: protein LURP-one-related 17-like [Glycine max]	-	-	-	-
Glyma.08G021000	457	123.333	13.2433	3.90667	-1.76126	2.90662e-06	0.000335551	yes	Cox19-like CHCH family protein [Theobroma cacao]	-	-	-	-
Glyma.08G021900	322.333	654	4.49667	10.01	1.15451	2.89773e-05	0.00251071	yes	PREDICTED: probable WRKY transcription factor 41 [Glycine max]	-	-	GO:0003676//nucleic acid binding;GO:0005488//binding;GO:0003677//DNA binding;GO:0003700//transcription factor activity, sequence-specific DNA binding;GO:1901363//heterocyclic compound binding;GO:0043565//sequence-specific DNA binding;GO:0097159//organic cyclic compound binding;GO:0001071//nucleic acid binding transcription factor activity	GO:2001141//regulation of RNA biosynthetic process;GO:0050794//regulation of cellular process;GO:0006355//regulation of transcription, DNA-templated;GO:1903506//regulation of nucleic acid-templated transcription;GO:0019222//regulation of metabolic process;GO:0010468//regulation of gene expression;GO:0010556//regulation of macromolecule biosynthetic process;GO:0009889//regulation of biosynthetic p…
Glyma.08G022000	185.667	447	4.38	11.9333	1.44599	5.79656e-05	0.00453354	yes	PREDICTED: uncharacterized protein LOC100798226 [Glycine max]	-	-	-	-
Glyma.08G022900	1329	540	25.2133	11.2367	-1.16597	2.53073e-07	3.84844e-05	yes	PREDICTED: RING-H2 finger protein ATL20-like [Glycine max]	-	-	GO:0046872//metal ion binding;GO:0030246//carbohydrate binding;GO:0008270//zinc ion binding;GO:0043167//ion binding;GO:0005515//protein binding;GO:0046914//transition metal ion binding;GO:0043169//cation binding;GO:0001871//pattern binding;GO:0005488//binding;GO:0030247//polysaccharide binding	-
Glyma.08G029200	566	67.3333	13.5667	1.82	-2.89806	4.8937e-13	1.4856e-10	yes	PREDICTED: 1-aminocyclopropane-1-carboxylate oxidase 1-like [Glycine max]	ko00270//Cysteine and methionine metabolism	-	GO:0003824//catalytic activity;GO:0016491//oxidoreductase activity	GO:0008152//metabolic process;GO:0044699//single-organism process;GO:0055114//oxidation-reduction process;GO:0044710//single-organism metabolic process
Glyma.08G030100	57.6667	269.333	0.866667	4.45	2.36026	2.65413e-06	0.000309454	yes	PREDICTED: 1-aminocyclopropane-1-carboxylate synthase 7-like [Glycine max]	ko00270//Cysteine and methionine metabolism	-	GO:1901363//heterocyclic compound binding;GO:0048037//cofactor binding;GO:0043167//ion binding;GO:0030170//pyridoxal phosphate binding;GO:0005488//binding;GO:0097159//organic cyclic compound binding;GO:0043168//anion binding	GO:0009058//biosynthetic process;GO:0008152//metabolic process
Glyma.08G035700	41.2067	0	0.593333	0.001	-9.2127	0.000583261	0.0301051	yes	PREDICTED: casein kinase I-like [Glycine max]	-	-	GO:0016772//transferase activity, transferring phosphorus-containing groups;GO:1901265//nucleoside phosphate binding;GO:0097367//carbohydrate derivative binding;GO:0000166//nucleotide binding;GO:0032559//adenyl ribonucleotide binding;GO:0005524//ATP binding;GO:0016773//phosphotransferase activity, alcohol group as acceptor;GO:0016301//kinase activity;GO:0004672//protein kinase activity;GO:0043168…	GO:0019538//protein metabolic process;GO:0006793//phosphorus metabolic process;GO:0036211//protein modification process;GO:0006468//protein phosphorylation;GO:0071704//organic substance metabolic process;GO:0008152//metabolic process;GO:0009987//cellular process;GO:0044238//primary metabolic process;GO:0006796//phosphate-containing compound metabolic process;GO:0016310//phosphorylation;GO:0044267…
Glyma.08G045200	92.9333	578.07	2.21	15.34	2.79518	7.06902e-15	2.49747e-12	yes	PREDICTED: nudix hydrolase 17, mitochondrial-like [Glycine max]	-	-	GO:0016787//hydrolase activity;GO:0003824//catalytic activity	-
Glyma.08G046400	456.667	888.333	5.37333	11.49	1.09649	6.96516e-06	0.000729118	yes	PREDICTED: dynamin-related protein 1C-like [Glycine max]	-	-	GO:0097159//organic cyclic compound binding;GO:0000166//nucleotide binding;GO:0016462//pyrophosphatase activity;GO:0032561//guanyl ribonucleotide binding;GO:1901363//heterocyclic compound binding;GO:0016787//hydrolase activity;GO:0016818//hydrolase activity, acting on acid anhydrides, in phosphorus-containing anhydrides;GO:0043168//anion binding;GO:0017076//purine nucleotide binding;GO:0043167//i…	-
Glyma.08G047800	630.787	257.507	10.5167	4.65333	-1.17634	0.000703998	0.0350779	yes	PREDICTED: aspartate-semialdehyde dehydrogenase-like [Glycine max]	ko01230//Biosynthesis of amino acids;ko00270//Cysteine and methionine metabolism;ko00260//Glycine, serine and threonine metabolism;ko01210//2-Oxocarboxylic acid metabolism;ko00300//Lysine biosynthesis;ko00261//Monobactam biosynthesis	GO:0044424//intracellular part;GO:0005622//intracellular;GO:0005737//cytoplasm;GO:0005623//cell;GO:0044464//cell part	GO:0003942//N-acetyl-gamma-glutamyl-phosphate reductase activity;GO:0036094//small molecule binding;GO:0016903//oxidoreductase activity, acting on the aldehyde or oxo group of donors;GO:0016620//oxidoreductase activity, acting on the aldehyde or oxo group of donors, NAD or NADP as acceptor;GO:0048037//cofactor binding;GO:1901363//heterocyclic compound binding;GO:0005515//protein binding;GO:190126…	GO:0016053//organic acid biosynthetic process;GO:0006520//cellular amino acid metabolic process;GO:0006082//organic acid metabolic process;GO:0008652//cellular amino acid biosynthetic process;GO:0044710//single-organism metabolic process;GO:0009987//cellular process;GO:0008152//metabolic process;GO:0044763//single-organism cellular process;GO:1901564//organonitrogen compound metabolic process;GO:…
Glyma.08G050300	83	248.333	1.07667	3.58333	1.73473	0.000448021	0.0243032	yes	PREDICTED: protein O-linked-mannose beta-1,4-N-acetylglucosaminyltransferase 2-like [Glycine max]	-	-	GO:0016757//transferase activity, transferring glycosyl groups;GO:0003824//catalytic activity;GO:0016740//transferase activity	-
Glyma.08G053600	198	422.333	3.06	7.23667	1.24179	0.000554818	0.0289134	yes	PREDICTED: thaumatin-like protein [Glycine max]	-	-	-	-
Glyma.08G058900	619.667	194.333	16.3767	5.61667	-1.54386	9.01498e-07	0.000119372	yes	PREDICTED: F-box protein At1g61340-like [Glycine max]	-	-	-	-
Glyma.08G059300	330.527	639.94	3.79667	8.07667	1.08903	0.000255929	0.0157132	yes	PREDICTED: external alternative NAD(P)H-ubiquinone oxidoreductase B2, mitochondrial-like [Glycine max]	-	-	GO:0043169//cation binding;GO:0003824//catalytic activity;GO:0046872//metal ion binding;GO:0005488//binding;GO:0016491//oxidoreductase activity;GO:0005509//calcium ion binding;GO:0043167//ion binding	GO:0008152//metabolic process;GO:0055114//oxidation-reduction process;GO:0044699//single-organism process;GO:0044710//single-organism metabolic process
Glyma.08G059700	789.667	1757	11.77	28.8433	1.29312	7.66605e-05	0.00578589	yes	PREDICTED: sugar carrier protein C-like [Glycine max]	-	GO:0016020//membrane;GO:0044425//membrane part;GO:0031224//intrinsic component of membrane;GO:0016021//integral component of membrane	GO:0022857//transmembrane transporter activity;GO:0005215//transporter activity	GO:0044763//single-organism cellular process;GO:0044765//single-organism transport;GO:0009987//cellular process;GO:0051179//localization;GO:0044699//single-organism process;GO:0006810//transport;GO:0055085//transmembrane transport;GO:1902578//single-organism localization;GO:0051234//establishment of localization
Glyma.08G062600	361.667	116	4.18667	1.46	-1.51983	0.000182698	0.0119416	yes	BnaA09g13620D [Brassica napus]	-	GO:0016021//integral component of membrane;GO:0044425//membrane part;GO:0031224//intrinsic component of membrane;GO:0016020//membrane	-	-
Glyma.08G062700	251	532.333	3.20333	7.40667	1.20925	0.000166985	0.0111185	yes	PREDICTED: probably inactive leucine-rich repeat receptor-like protein kinase At5g48380 [Glycine max]	-	-	GO:0016301//kinase activity;GO:0016772//transferase activity, transferring phosphorus-containing groups;GO:0004672//protein kinase activity;GO:0016740//transferase activity;GO:0003824//catalytic activity;GO:0016773//phosphotransferase activity, alcohol group as acceptor	GO:0006464//cellular protein modification process;GO:0009987//cellular process;GO:0006796//phosphate-containing compound metabolic process;GO:0036211//protein modification process;GO:0019538//protein metabolic process;GO:0044238//primary metabolic process;GO:0008152//metabolic process;GO:0006468//protein phosphorylation;GO:0044267//cellular protein metabolic process;GO:0071704//organic substance …
Glyma.08G063700	310.98	574.483	4.13	8.37	1.01909	0.000242551	0.0150611	yes	PREDICTED: squalene monooxygenase [Glycine max]	ko00100//Steroid biosynthesis;ko00909//Sesquiterpenoid and triterpenoid biosynthesis	-	GO:0071949//FAD binding;GO:1901265//nucleoside phosphate binding;GO:0050662//coenzyme binding;GO:0048037//cofactor binding;GO:0036094//small molecule binding;GO:0005488//binding;GO:1901363//heterocyclic compound binding;GO:0097159//organic cyclic compound binding;GO:0043168//anion binding;GO:0000166//nucleotide binding;GO:0043167//ion binding;GO:0050660//flavin adenine dinucleotide binding	-
Glyma.08G064400	1072.67	8.66667	19.39	0.18	-6.75117	4.61381e-55	6.09953e-52	yes	hypothetical protein GLYMA_08G064400 [Glycine max]	-	-	-	-
Glyma.08G065700	216.64	0	4.65	0.001	-12.183	3.08932e-14	1.04204e-11	yes	PREDICTED: anti-H(O) lectin 1-like [Glycine max]	-	GO:0016020//membrane	-	-
Glyma.08G070300	272.333	849	8.41667	29.2067	1.79498	8.85156e-11	2.13388e-08	yes	PREDICTED: classical arabinogalactan protein 1-like [Glycine max]	-	-	-	-
Glyma.08G072200	2307.67	5016	43.0733	102.85	1.25567	8.79585e-06	0.000902317	yes	alternative oxidase 2b [Glycine max]	-	-	GO:0009916//alternative oxidase activity;GO:0016682//oxidoreductase activity, acting on diphenols and related substances as donors, oxygen as acceptor;GO:0016679//oxidoreductase activity, acting on diphenols and related substances as donors;GO:0003824//catalytic activity;GO:0016491//oxidoreductase activity	GO:0008152//metabolic process;GO:0044699//single-organism process;GO:0044710//single-organism metabolic process;GO:0055114//oxidation-reduction process
Glyma.08G078900	103.92	9.80667	2.34	0.253333	-3.2074	0.000833743	0.0401514	yes	PREDICTED: polygalacturonase inhibitor 2-like [Glycine max]	-	-	-	-
Glyma.08G080400	3801.33	438.667	47.0267	5.95333	-2.98171	8.14665e-51	9.96627e-48	yes	PREDICTED: reticuline oxidase-like protein [Glycine max]	-	-	GO:1901363//heterocyclic compound binding;GO:0043167//ion binding;GO:0005488//binding;GO:0000166//nucleotide binding;GO:0036094//small molecule binding;GO:0050662//coenzyme binding;GO:0048037//cofactor binding;GO:0050660//flavin adenine dinucleotide binding;GO:0016491//oxidoreductase activity;GO:1901265//nucleoside phosphate binding;GO:0097159//organic cyclic compound binding;GO:0043168//anion bi…	GO:0055114//oxidation-reduction process;GO:0044699//single-organism process;GO:0008152//metabolic process;GO:0044710//single-organism metabolic process
Glyma.08G090700	0	48.06	0.001	0.44	8.78136	5.61663e-05	0.00443087	yes	EMB2794 [Arabidopsis thaliana]	-	-	-	-
Glyma.08G114700	319.617	662.393	3.55333	8.08667	1.18637	0.000822265	0.0397153	yes	PREDICTED: IQ domain-containing protein IQM2-like [Glycine max]	-	-	-	-
Glyma.08G119200	166.033	0	4.29667	0.001	-12.069	6.56642e-12	1.8061e-09	yes	PREDICTED: disease resistance protein RFL1-like isoform X1 [Glycine max]	-	-	GO:0032559//adenyl ribonucleotide binding;GO:0000166//nucleotide binding;GO:1901265//nucleoside phosphate binding;GO:0032553//ribonucleotide binding;GO:0001882//nucleoside binding;GO:0097159//organic cyclic compound binding;GO:0032555//purine ribonucleotide binding;GO:0030554//adenyl nucleotide binding;GO:0032549//ribonucleoside binding;GO:0005488//binding;GO:0097367//carbohydrate derivative bind…	-
Glyma.08G124400	607.6	251.877	5.19333	2.37	-1.13177	9.94258e-05	0.0071928	yes	PREDICTED: homeobox-leucine zipper protein ATHB-14-like [Glycine max]	-	-	GO:0003676//nucleic acid binding;GO:0008289//lipid binding;GO:0097159//organic cyclic compound binding;GO:1901363//heterocyclic compound binding;GO:0005488//binding;GO:0003677//DNA binding	-
Glyma.08G129600	97.1467	0	1.24	0.001	-10.2761	0.000130131	0.00904682	yes	PREDICTED: cationic amino acid transporter 1-like [Glycine max]	-	GO:0016020//membrane	GO:0008514//organic anion transmembrane transporter activity;GO:0015075//ion transmembrane transporter activity;GO:0008509//anion transmembrane transporter activity;GO:0005342//organic acid transmembrane transporter activity;GO:0015171//amino acid transmembrane transporter activity;GO:0022891//substrate-specific transmembrane transporter activity;GO:0046943//carboxylic acid transmembrane transpor…	GO:1903825//organic acid transmembrane transport;GO:0051234//establishment of localization;GO:0071705//nitrogen compound transport;GO:0006865//amino acid transport;GO:0044763//single-organism cellular process;GO:0006810//transport;GO:0098656//anion transmembrane transport;GO:0051179//localization;GO:0044765//single-organism transport;GO:0003333//amino acid transmembrane transport;GO:1902578//sing…
Glyma.08G137500	408.15	36.13	7.88	0.783333	-3.3305	0.000360824	0.0204002	yes	PREDICTED: probable trehalose-phosphate phosphatase J [Glycine max]	ko00500//Starch and sucrose metabolism	-	GO:0003824//catalytic activity	GO:0005975//carbohydrate metabolic process;GO:0044763//single-organism cellular process;GO:0044710//single-organism metabolic process;GO:0005984//disaccharide metabolic process;GO:0016051//carbohydrate biosynthetic process;GO:0005991//trehalose metabolic process;GO:0044699//single-organism process;GO:0009987//cellular process;GO:0046351//disaccharide biosynthetic process;GO:0005992//trehalose bio…
Glyma.08G137600	739.563	1497.94	11.4133	25.2367	1.1448	2.80185e-06	0.000324369	yes	PREDICTED: ethylene-responsive transcription factor ERF060 [Glycine max]	-	-	GO:0003700//transcription factor activity, sequence-specific DNA binding;GO:0001071//nucleic acid binding transcription factor activity	GO:0080090//regulation of primary metabolic process;GO:0065007//biological regulation;GO:0006355//regulation of transcription, DNA-templated;GO:0019222//regulation of metabolic process;GO:2000112//regulation of cellular macromolecule biosynthetic process;GO:0050789//regulation of biological process;GO:0051171//regulation of nitrogen compound metabolic process;GO:1903506//regulation of nucleic aci…
Glyma.08G139800	170	2.66667	7.98333	0.13	-5.94041	7.37991e-08	1.24208e-05	yes	80A08_3 [Brassica rapa subsp. pekinensis] [Brassica rapa]	-	-	-	-
Glyma.08G152500	8600	3340	126.897	54.2733	-1.22534	3.33245e-11	8.48273e-09	yes	PREDICTED: transcription factor bHLH130-like [Glycine max]	-	-	GO:0005488//binding;GO:0046983//protein dimerization activity;GO:0005515//protein binding	-
Glyma.08G156300	159.333	0	1.92333	0.001	-10.9094	4.56089e-12	1.28465e-09	yes	PREDICTED: probable cysteine desulfurase [Vigna radiata var. radiata] [Vigna radiata]	-	-	-	-
Glyma.08G161700	687.083	162.84	21.5933	5.79333	-1.89812	1.05338e-06	0.000137924	yes	Non-specific lipid-transfer protein 8 [Glycine soja]	-	-	-	-
Glyma.08G162100	266.333	696.667	3.51333	10.0433	1.51533	2.5884e-08	4.62218e-06	yes	PREDICTED: protein ASPARTIC PROTEASE IN GUARD CELL 1-like [Glycine max]	-	-	GO:0004175//endopeptidase activity;GO:0016787//hydrolase activity;GO:0070001//aspartic-type peptidase activity;GO:0003824//catalytic activity;GO:0008233//peptidase activity;GO:0070011//peptidase activity, acting on L-amino acid peptides;GO:0004190//aspartic-type endopeptidase activity	GO:0071704//organic substance metabolic process;GO:0043170//macromolecule metabolic process;GO:0044238//primary metabolic process;GO:0008152//metabolic process;GO:0019538//protein metabolic process;GO:0006508//proteolysis
Glyma.08G162700	45	224.333	1	5.54333	2.47075	1.9154e-05	0.0017701	yes	Peroxidase 7 [Glycine soja]	ko00940//Phenylpropanoid biosynthesis	-	GO:0016491//oxidoreductase activity;GO:0003824//catalytic activity;GO:0016209//antioxidant activity;GO:1901363//heterocyclic compound binding;GO:0046906//tetrapyrrole binding;GO:0097159//organic cyclic compound binding;GO:0005488//binding;GO:0004601//peroxidase activity;GO:0020037//heme binding;GO:0016684//oxidoreductase activity, acting on peroxide as acceptor	GO:0044699//single-organism process;GO:0006979//response to oxidative stress;GO:0008152//metabolic process;GO:0050896//response to stimulus;GO:0055114//oxidation-reduction process;GO:0044710//single-organism metabolic process;GO:0006950//response to stress
Glyma.08G174900	740.333	288	19.2467	8.07333	-1.25337	1.66499e-05	0.00156324	yes	Glutathione S-transferase 3 [Glycine soja]	ko00480//Glutathione metabolism	-	GO:0005515//protein binding;GO:0005488//binding	-
Glyma.08G175200	624.667	240.333	16.94	7.16667	-1.24106	5.77576e-05	0.00452158	yes	glutathione S-transferase [Glycine max]	ko00480//Glutathione metabolism	-	GO:0005515//protein binding;GO:0005488//binding	-
Glyma.08G177200	745.333	1484.33	16.16	35.8033	1.14767	2.20412e-06	0.000261828	yes	PREDICTED: lysine-rich arabinogalactan protein 19-like [Glycine max]	-	-	-	-
Glyma.08G181000	910.333	1782.67	14.0367	30.5033	1.11977	3.18803e-07	4.69133e-05	yes	soyasaponin III rhamnosyltransferase [Glycine max]	-	-	GO:0016757//transferase activity, transferring glycosyl groups;GO:0016740//transferase activity;GO:0003824//catalytic activity;GO:0016758//transferase activity, transferring hexosyl groups	GO:0008152//metabolic process
Glyma.08G200100	863.547	141.667	21.4067	3.84	-2.47888	1.04514e-15	3.84149e-13	yes	stem 31 kDa glycoprotein precursor [Glycine max]	-	-	GO:0003993//acid phosphatase activity;GO:0016791//phosphatase activity;GO:0016787//hydrolase activity;GO:0042578//phosphoric ester hydrolase activity;GO:0003824//catalytic activity;GO:0016788//hydrolase activity, acting on ester bonds	-
Glyma.08G202600	543.53	221.687	9.29333	4.13333	-1.16889	0.00020363	0.0130599	yes	BnaC06g05250D [Brassica napus]	-	-	-	-
Glyma.08G202800	650.86	97.5767	5.84	0.993333	-2.55562	4.82473e-12	1.34969e-09	yes	LETM1 and EF-hand domain-containing protein anon-60Da, mitochondrial [Glycine soja]	-	-	-	-
Glyma.08G204300	82.5867	244.213	0.936667	3.04333	1.70004	0.000693269	0.0346342	yes	PREDICTED: malonate--CoA ligase-like [Glycine max]	ko00280//Valine, leucine and isoleucine degradation	-	GO:0003824//catalytic activity	GO:0008152//metabolic process
Glyma.08G214300	174.82	492.857	1.71	5.36	1.64824	1.29994e-05	0.001273	yes	PREDICTED: pyrophosphate-energized vacuolar membrane proton pump [Glycine max]	ko00190//Oxidative phosphorylation	GO:0016020//membrane	GO:0009678//hydrogen-translocating pyrophosphatase activity;GO:0022857//transmembrane transporter activity;GO:0022804//active transmembrane transporter activity;GO:0016787//hydrolase activity;GO:0016462//pyrophosphatase activity;GO:0016818//hydrolase activity, acting on acid anhydrides, in phosphorus-containing anhydrides;GO:0005215//transporter activity;GO:0015405//P-P-bond-hydrolysis-driven tra…	GO:0044765//single-organism transport;GO:0015992//proton transport;GO:0015672//monovalent inorganic cation transport;GO:0051179//localization;GO:0006810//transport;GO:0006811//ion transport;GO:0006812//cation transport;GO:0006818//hydrogen transport;GO:0044699//single-organism process;GO:0051234//establishment of localization;GO:1902578//single-organism localization
Glyma.08G214600	250.59	1.24667	1.76	0.0133333	-7.04439	2.71919e-09	5.55806e-07	yes	PREDICTED: topless-related protein 1-like isoform X1 [Glycine max]	-	-	GO:0005488//binding;GO:0005515//protein binding	-
Glyma.08G223300	1097.33	2446	13.0033	31.8367	1.29181	7.04633e-11	1.70874e-08	yes	PREDICTED: D-3-phosphoglycerate dehydrogenase 2, chloroplastic-like [Glycine max]	ko01200//Carbon metabolism;ko01230//Biosynthesis of amino acids;ko00260//Glycine, serine and threonine metabolism	-	GO:0036094//small molecule binding;GO:1901265//nucleoside phosphate binding;GO:0031406//carboxylic acid binding;GO:0043168//anion binding;GO:0048037//cofactor binding;GO:0016491//oxidoreductase activity;GO:0043167//ion binding;GO:0051287//NAD binding;GO:0016597//amino acid binding;GO:0000166//nucleotide binding;GO:0043177//organic acid binding;GO:0097159//organic cyclic compound binding;GO:005066…	GO:0044710//single-organism metabolic process;GO:0008152//metabolic process;GO:0044699//single-organism process;GO:0055114//oxidation-reduction process
Glyma.08G229700	662	226.333	11.52	4.28667	-1.42621	2.7291e-06	0.000316842	yes	PREDICTED: F-box/kelch-repeat protein At3g23880-like [Glycine max]	-	-	GO:0005488//binding;GO:0005515//protein binding	-
Glyma.08G232400	9274.67	587.667	250.427	17.61	-3.82992	5.11353e-67	9.11153e-64	yes	calcium-binding EF-hand protein [Medicago truncatula]	-	-	-	-
Glyma.08G235300	174	527	3.89	12.8767	1.72692	7.05841e-07	9.56268e-05	yes	PREDICTED: endogenous alpha-amylase/subtilisin inhibitor-like [Vigna radiata var. radiata] [Vigna radiata]	-	-	GO:0004857//enzyme inhibitor activity;GO:0030234//enzyme regulator activity;GO:0004866//endopeptidase inhibitor activity;GO:0098772//molecular function regulator;GO:0061134//peptidase regulator activity;GO:0030414//peptidase inhibitor activity;GO:0061135//endopeptidase regulator activity	-
Glyma.08G238100	1049.5	2213.45	15.3333	35.8433	1.22503	4.06437e-10	9.15209e-08	yes	PREDICTED: cytochrome P450 72A15 [Glycine max]	-	-	GO:0020037//heme binding;GO:0005488//binding;GO:0016705//oxidoreductase activity, acting on paired donors, with incorporation or reduction of molecular oxygen;GO:1901363//heterocyclic compound binding;GO:0043167//ion binding;GO:0046906//tetrapyrrole binding;GO:0003824//catalytic activity;GO:0043169//cation binding;GO:0016491//oxidoreductase activity;GO:0046872//metal ion binding;GO:0097159//organ…	GO:0055114//oxidation-reduction process;GO:0008152//metabolic process;GO:0044710//single-organism metabolic process;GO:0044699//single-organism process
Glyma.08G247500	393.987	75.62	2.78333	0.576667	-2.271	3.24161e-07	4.74461e-05	yes	PREDICTED: protein LONGIFOLIA 1-like [Glycine max]	-	-	-	-
Glyma.08G249600	485.017	945.113	8.19333	17.6267	1.10524	2.31571e-06	0.000273892	yes	PREDICTED: solute carrier family 25 member 44-like isoform X1 [Glycine max]	-	-	-	-
Glyma.08G250300	14441	333.667	518.493	13.2633	-5.28881	1.1927e-90	3.49142e-87	yes	B12D-like protein [Phaseolus vulgaris]	-	-	-	-
Glyma.08G254400	1109.55	462.333	29.36	13.27	-1.14568	1.23982e-05	0.00122731	yes	BZIP transcription factor [Glycine max]	-	-	GO:0003700//transcription factor activity, sequence-specific DNA binding;GO:0001071//nucleic acid binding transcription factor activity;GO:0005488//binding;GO:0043565//sequence-specific DNA binding;GO:0003677//DNA binding;GO:0097159//organic cyclic compound binding;GO:1901363//heterocyclic compound binding;GO:0003676//nucleic acid binding	GO:0051252//regulation of RNA metabolic process;GO:0080090//regulation of primary metabolic process;GO:0051171//regulation of nitrogen compound metabolic process;GO:0065007//biological regulation;GO:1903506//regulation of nucleic acid-templated transcription;GO:0060255//regulation of macromolecule metabolic process;GO:0006355//regulation of transcription, DNA-templated;GO:0031323//regulation of c…
Glyma.08G256900	60.4633	243.097	0.7	3.07667	2.13594	0.000934332	0.0438868	yes	DNA-directed RNA polymerases I and III subunit RPAC2 [Glycine soja]	-	-	-	-
Glyma.08G272600	0	43.4867	0.001	0.77	9.58871	0.000225968	0.0141927	yes	PREDICTED: mitochondrial carnitine/acylcarnitine carrier-like protein [Vigna angularis]	-	-	-	-
Glyma.08G286700	863.727	1676.92	16.3333	34.8833	1.09472	4.97492e-08	8.51293e-06	yes	PREDICTED: carbonic anhydrase 2-like [Glycine max]	ko00910//Nitrogen metabolism	-	GO:0046914//transition metal ion binding;GO:0004089//carbonate dehydratase activity;GO:0016836//hydro-lyase activity;GO:0005488//binding;GO:0003824//catalytic activity;GO:0043169//cation binding;GO:0016835//carbon-oxygen lyase activity;GO:0008270//zinc ion binding;GO:0046872//metal ion binding;GO:0016829//lyase activity;GO:0043167//ion binding	-
Glyma.08G287500	203.333	462.667	2.31667	5.83	1.33145	0.00014544	0.0098929	yes	PREDICTED: probable polygalacturonase non-catalytic subunit JP650 [Glycine max]	-	-	-	-
Glyma.08G295500	709.333	1454.67	12.46	28.0767	1.17207	3.04515e-08	5.35613e-06	yes	PREDICTED: dnaJ homolog subfamily B member 5-like [Glycine max]	-	-	-	-
Glyma.08G308000	567	196	9.22333	3.6	-1.35729	6.40218e-05	0.00493191	yes	PREDICTED: cytochrome b561 domain-containing protein At2g30890-like [Glycine max]	-	GO:0016021//integral component of membrane;GO:0044425//membrane part;GO:0016020//membrane;GO:0031224//intrinsic component of membrane	-	-
Glyma.08G311500	109.667	346.333	1.50667	5.22667	1.79453	1.04351e-05	0.00104947	yes	PREDICTED: spermidine hydroxycinnamoyl transferase-like [Glycine max]	ko00940//Phenylpropanoid biosynthesis;ko00941//Flavonoid biosynthesis;ko00945//Stilbenoid, diarylheptanoid and gingerol biosynthesis	-	GO:0003824//catalytic activity;GO:0016746//transferase activity, transferring acyl groups;GO:0016747//transferase activity, transferring acyl groups other than amino-acyl groups;GO:0016740//transferase activity	-
Glyma.08G312000	1036.67	356	14.0467	5.3	-1.40616	3.58658e-09	7.17009e-07	yes	PREDICTED: spermidine hydroxycinnamoyl transferase-like [Glycine max]	ko00940//Phenylpropanoid biosynthesis;ko00941//Flavonoid biosynthesis;ko00945//Stilbenoid, diarylheptanoid and gingerol biosynthesis	-	GO:0016746//transferase activity, transferring acyl groups;GO:0016740//transferase activity;GO:0016747//transferase activity, transferring acyl groups other than amino-acyl groups;GO:0003824//catalytic activity	-
Glyma.08G329900	394.667	721	4.44	8.99333	1.0183	0.00049745	0.0265132	yes	PREDICTED: fasciclin-like arabinogalactan protein 1 [Glycine max]	-	-	-	-
Glyma.08G342000	396.333	729	8.75333	17.7	1.01584	8.82305e-05	0.00653871	yes	Trypsin inhibitor A [Glycine soja]	-	-	GO:0030234//enzyme regulator activity;GO:0030414//peptidase inhibitor activity;GO:0061134//peptidase regulator activity;GO:0004866//endopeptidase inhibitor activity;GO:0098772//molecular function regulator;GO:0061135//endopeptidase regulator activity;GO:0004857//enzyme inhibitor activity	-
Glyma.08G342100	227.233	712.56	6.49667	22.3533	1.78272	2.63814e-09	5.40589e-07	yes	PREDICTED: kunitz-type trypsin inhibitor KTI1-like [Glycine max]	-	-	GO:0004866//endopeptidase inhibitor activity;GO:0098772//molecular function regulator;GO:0004857//enzyme inhibitor activity;GO:0030234//enzyme regulator activity;GO:0061134//peptidase regulator activity;GO:0030414//peptidase inhibitor activity;GO:0061135//endopeptidase regulator activity	-
Glyma.08G348500	327	646	4.49667	9.72	1.1121	3.51149e-05	0.00297334	yes	PREDICTED: UDP-glucose flavonoid 3-O-glucosyltransferase 7 [Glycine max]	-	-	GO:0003824//catalytic activity;GO:0016740//transferase activity;GO:0016758//transferase activity, transferring hexosyl groups;GO:0016757//transferase activity, transferring glycosyl groups	GO:0008152//metabolic process
Glyma.08G350800	166	482	2.35667	7.58667	1.68672	0.000389065	0.0215762	yes	cytochrome P450 monooxygenaseCYP93D1 [Glycine max]	ko00909//Sesquiterpenoid and triterpenoid biosynthesis	-	GO:0046914//transition metal ion binding;GO:0097159//organic cyclic compound binding;GO:0016705//oxidoreductase activity, acting on paired donors, with incorporation or reduction of molecular oxygen;GO:0016491//oxidoreductase activity;GO:0046906//tetrapyrrole binding;GO:1901363//heterocyclic compound binding;GO:0046872//metal ion binding;GO:0005506//iron ion binding;GO:0020037//heme binding;GO:00…	GO:0044710//single-organism metabolic process;GO:0055114//oxidation-reduction process;GO:0044699//single-organism process;GO:0008152//metabolic process
Glyma.08G355200	83.43	236.977	0.756667	2.37333	1.64918	0.000951995	0.0445887	yes	Serine/Threonine kinase, plant-type protein [Medicago truncatula]	-	-	GO:1901363//heterocyclic compound binding;GO:0043168//anion binding;GO:0005488//binding;GO:0097159//organic cyclic compound binding;GO:0000166//nucleotide binding;GO:0097367//carbohydrate derivative binding;GO:0016740//transferase activity;GO:0032555//purine ribonucleotide binding;GO:0032550//purine ribonucleoside binding;GO:0004672//protein kinase activity;GO:0001882//nucleoside binding;GO:00055…	GO:0048544//recognition of pollen;GO:0008152//metabolic process;GO:0009987//cellular process;GO:0044267//cellular protein metabolic process;GO:0019538//protein metabolic process;GO:0006468//protein phosphorylation;GO:0044703//multi-organism reproductive process;GO:0043412//macromolecule modification;GO:0006796//phosphate-containing compound metabolic process;GO:0044702//single organism reproducti…
Glyma.08G356800	638	1300.67	8.42667	19.0533	1.17701	1.05903e-07	1.72905e-05	yes	PREDICTED: probable pectate lyase 8 [Glycine max]	ko00040//Pentose and glucuronate interconversions	-	-	-
Glyma.08G365100	14933.7	1176.67	234.427	20.4267	-3.52061	9.96665e-68	1.81537e-64	yes	PREDICTED: LOB domain-containing protein 41-like [Glycine max]	-	-	-	-
Glyma.09G002600	48.8433	0.02	0.563333	0.001	-9.13785	0.000130468	0.00906253	yes	PREDICTED: ethylene receptor isoform X2 [Glycine max]	ko04075//Plant hormone signal transduction	-	GO:0016740//transferase activity;GO:0005515//protein binding;GO:0004673//protein histidine kinase activity;GO:0038023//signaling receptor activity;GO:0005057//receptor signaling protein activity;GO:0004871//signal transducer activity;GO:0004872//receptor activity;GO:0016772//transferase activity, transferring phosphorus-containing groups;GO:0005488//binding;GO:0004672//protein kinase activity;GO:…	GO:0035556//intracellular signal transduction;GO:0050794//regulation of cellular process;GO:0023052//signaling;GO:0050789//regulation of biological process;GO:0007165//signal transduction;GO:0007154//cell communication;GO:0044763//single-organism cellular process;GO:0051716//cellular response to stimulus;GO:0044700//single organism signaling;GO:0000160//phosphorelay signal transduction system;GO:…
Glyma.09G011800	2086.95	860.44	24.04	10.89	-1.14243	1.4978e-06	0.000184891	yes	PREDICTED: scarecrow-like protein 13 [Glycine max]	-	-	-	-
Glyma.09G028400	455.667	887.303	6.84667	14.68	1.10038	4.74462e-06	0.000519216	yes	PREDICTED: patellin-4 [Glycine max]	-	-	-	-
Glyma.09G038600	758.61	5626.05	7.86	64.3267	3.03282	2.51584e-56	3.43875e-53	yes	PREDICTED: beta-D-xylosidase 1-like [Glycine max]	-	-	GO:0004553//hydrolase activity, hydrolyzing O-glycosyl compounds;GO:0003824//catalytic activity;GO:0016787//hydrolase activity;GO:0016798//hydrolase activity, acting on glycosyl bonds	GO:0044238//primary metabolic process;GO:0008152//metabolic process;GO:0005975//carbohydrate metabolic process;GO:0071704//organic substance metabolic process
Glyma.09G073600	1906.62	231.47	14.52	2.01	-2.85277	5.84694e-27	3.7441e-24	yes	PREDICTED: sucrose synthase [Glycine max]	ko00500//Starch and sucrose metabolism	-	GO:0016157//sucrose synthase activity;GO:0003824//catalytic activity;GO:0008194//UDP-glycosyltransferase activity;GO:0046527//glucosyltransferase activity;GO:0016740//transferase activity;GO:0016758//transferase activity, transferring hexosyl groups;GO:0016757//transferase activity, transferring glycosyl groups;GO:0035251//UDP-glucosyltransferase activity	GO:0008152//metabolic process;GO:0009987//cellular process;GO:0044723//single-organism carbohydrate metabolic process;GO:0044237//cellular metabolic process;GO:0044763//single-organism cellular process;GO:0044710//single-organism metabolic process;GO:0044699//single-organism process;GO:0005984//disaccharide metabolic process;GO:0071704//organic substance metabolic process;GO:0005975//carbohydrate…
Glyma.09G080100	5068.3	11108.9	115.113	276.043	1.26184	3.12536e-13	9.74032e-11	yes	Guanine deaminase [Glycine soja]	-	-	GO:0046914//transition metal ion binding;GO:0043167//ion binding;GO:0046872//metal ion binding;GO:0005488//binding;GO:0008270//zinc ion binding;GO:0043169//cation binding	-
Glyma.09G083300	760.85	244.89	5.41333	1.89	-1.51813	3.88408e-08	6.70228e-06	yes	PREDICTED: lysine-specific demethylase JMJ18-like [Glycine max]	-	GO:0005634//nucleus;GO:0005622//intracellular;GO:0044424//intracellular part;GO:0043227//membrane-bounded organelle;GO:0043229//intracellular organelle;GO:0043226//organelle;GO:0043231//intracellular membrane-bounded organelle;GO:0005623//cell;GO:0044464//cell part	-	-
Glyma.09G085000	913.27	400.867	8.6	4.19	-1.03739	2.1809e-05	0.00198179	yes	DUF630 family protein [Medicago truncatula]	-	-	-	-
Glyma.09G092100	1237.33	343.333	11.5067	3.49667	-1.71842	9.45882e-12	2.5503e-09	yes	plant/F18G18-20 protein [Medicago truncatula]	-	-	-	-
Glyma.09G111800	269.333	601.667	6.77667	16.7167	1.30264	2.11972e-05	0.00193355	yes	PREDICTED: VQ motif-containing protein 25-like [Glycine max]	-	-	-	-
Glyma.09G138100	456.093	983.72	8.24	19.56	1.24719	5.06308e-07	7.1305e-05	yes	PREDICTED: oxalate--CoA ligase [Glycine max]	-	-	GO:0003824//catalytic activity	GO:0008152//metabolic process
Glyma.09G140800	6145.67	79.6667	118.02	1.76667	-6.06186	3.90801e-89	1.10455e-85	yes	PREDICTED: E3 ubiquitin-protein ligase ATL31-like [Glycine max]	-	-	GO:0008270//zinc ion binding;GO:0046914//transition metal ion binding;GO:0043167//ion binding;GO:0043169//cation binding;GO:0005515//protein binding;GO:0046872//metal ion binding;GO:0005488//binding	-
Glyma.09G150400	3189.33	109.333	76.4233	2.85	-4.74498	6.45541e-73	1.29053e-69	yes	PREDICTED: mannose-specific lectin alpha chain-like [Glycine max]	-	-	GO:0030246//carbohydrate binding;GO:0005488//binding	-
Glyma.09G153900	4602.58	343.51	68.77	5.72	-3.58769	2.11295e-60	3.26769e-57	yes	PREDICTED: enolase [Glycine max]	ko01200//Carbon metabolism;ko01230//Biosynthesis of amino acids;ko03018//RNA degradation;ko00010//Glycolysis / Gluconeogenesis	GO:0005623//cell;GO:0044444//cytoplasmic part;GO:0043234//protein complex;GO:0032991//macromolecular complex;GO:1902494//catalytic complex;GO:0005737//cytoplasm;GO:0005622//intracellular;GO:0000015//phosphopyruvate hydratase complex;GO:0005829//cytosol;GO:0044445//cytosolic part;GO:0044464//cell part;GO:0044424//intracellular part	GO:0016835//carbon-oxygen lyase activity;GO:0004634//phosphopyruvate hydratase activity;GO:0000287//magnesium ion binding;GO:0003824//catalytic activity;GO:0005488//binding;GO:0016829//lyase activity;GO:0043167//ion binding;GO:0043169//cation binding;GO:0016836//hydro-lyase activity;GO:0046872//metal ion binding	GO:0009141//nucleoside triphosphate metabolic process;GO:0055086//nucleobase-containing small molecule metabolic process;GO:0006796//phosphate-containing compound metabolic process;GO:0006082//organic acid metabolic process;GO:1901575//organic substance catabolic process;GO:0009150//purine ribonucleotide metabolic process;GO:0006753//nucleoside phosphate metabolic process;GO:0009185//ribonucleosi…
Glyma.09G155500	538.333	1563.67	15.95	51.0367	1.67798	9.81611e-15	3.42373e-12	yes	Kunitz trypsin protease inhibitor precursor [Glycine max]	-	-	GO:0004866//endopeptidase inhibitor activity;GO:0061134//peptidase regulator activity;GO:0030234//enzyme regulator activity;GO:0061135//endopeptidase regulator activity;GO:0030414//peptidase inhibitor activity;GO:0004857//enzyme inhibitor activity;GO:0098772//molecular function regulator	-
Glyma.09G159900	158.667	427.667	2.83333	8.62	1.60519	5.65026e-05	0.00445311	yes	UPF0481 plant-like protein [Medicago truncatula]	-	-	-	-
Glyma.09G160100	107.867	9.76333	1.86667	0.18	-3.3744	0.000611164	0.0312307	yes	plant/F9H3-4 protein [Medicago truncatula]	-	-	-	-
Glyma.09G162500	107.03	2	2.34667	0.0433333	-5.75899	5.8915e-05	0.00458156	yes	PREDICTED: miraculin-like [Glycine max]	-	-	GO:0030234//enzyme regulator activity;GO:0098772//molecular function regulator;GO:0061135//endopeptidase regulator activity;GO:0004866//endopeptidase inhibitor activity;GO:0030414//peptidase inhibitor activity;GO:0004857//enzyme inhibitor activity;GO:0061134//peptidase regulator activity	-
Glyma.09G162700	242.943	31.1667	5.27	0.766667	-2.78113	6.54021e-06	0.000691701	yes	PREDICTED: miraculin-like [Glycine max]	-	-	GO:0004857//enzyme inhibitor activity;GO:0061135//endopeptidase regulator activity;GO:0030414//peptidase inhibitor activity;GO:0098772//molecular function regulator;GO:0061134//peptidase regulator activity;GO:0030234//enzyme regulator activity;GO:0004866//endopeptidase inhibitor activity	-
Glyma.09G163000	122.97	2.33333	3.89667	0.0733333	-5.73163	4.26109e-05	0.0034926	yes	Miraculin [Glycine soja]	-	-	GO:0004866//endopeptidase inhibitor activity;GO:0030414//peptidase inhibitor activity;GO:0030234//enzyme regulator activity;GO:0061134//peptidase regulator activity;GO:0004857//enzyme inhibitor activity;GO:0098772//molecular function regulator;GO:0061135//endopeptidase regulator activity	-
Glyma.09G163700	5288	2151.33	155.82	69.8133	-1.15831	3.35235e-09	6.76786e-07	yes	Miraculin [Glycine soja]	-	-	GO:0004866//endopeptidase inhibitor activity;GO:0004857//enzyme inhibitor activity;GO:0061135//endopeptidase regulator activity;GO:0030234//enzyme regulator activity;GO:0030414//peptidase inhibitor activity;GO:0098772//molecular function regulator;GO:0061134//peptidase regulator activity	-
Glyma.09G163800	1417.67	40.3333	41.3867	1.28667	-5.00746	1.11253e-50	1.34101e-47	yes	Miraculin [Cajanus cajan]	-	-	GO:0030234//enzyme regulator activity;GO:0098772//molecular function regulator;GO:0030414//peptidase inhibitor activity;GO:0061134//peptidase regulator activity;GO:0061135//endopeptidase regulator activity;GO:0004866//endopeptidase inhibitor activity;GO:0004857//enzyme inhibitor activity	-
Glyma.09G196200	70.94	0	0.82	0.001	-9.67948	0.000639758	0.032389	yes	PREDICTED: RNA polymerase I-specific transcription initiation factor RRN3-like [Glycine max]	-	-	-	-
Glyma.09G203000	2310.18	739.02	43.2467	15.0467	-1.52315	7.9967e-14	2.59735e-11	yes	Transcription factor bHLH93 [Glycine soja]	-	-	GO:0046983//protein dimerization activity;GO:0005488//binding;GO:0005515//protein binding	-
Glyma.09G204200	626.333	254.667	17.6833	7.87667	-1.16673	9.21414e-05	0.0067917	yes	uncharacterized protein LOC100789109 [Glycine max]	-	-	-	-
Glyma.09G208200	420.983	775.333	3.02	6.11333	1.01741	0.00098978	0.0458865	yes	PREDICTED: cellulose synthase-like protein D3 [Glycine max]	-	GO:0016020//membrane	GO:0016758//transferase activity, transferring hexosyl groups;GO:0016740//transferase activity;GO:0035251//UDP-glucosyltransferase activity;GO:0016759//cellulose synthase activity;GO:0016757//transferase activity, transferring glycosyl groups;GO:0003824//catalytic activity;GO:0008194//UDP-glycosyltransferase activity;GO:0046527//glucosyltransferase activity;GO:0016760//cellulose synthase (UDP-for…	GO:0006073//cellular glucan metabolic process;GO:0044249//cellular biosynthetic process;GO:1901576//organic substance biosynthetic process;GO:0044699//single-organism process;GO:0016051//carbohydrate biosynthetic process;GO:0044723//single-organism carbohydrate metabolic process;GO:0034645//cellular macromolecule biosynthetic process;GO:0030243//cellulose metabolic process;GO:0043170//macromolecu…
Glyma.09G210900	740.153	93	10.8767	1.51333	-2.84543	6.37258e-18	2.67861e-15	yes	PREDICTED: phosphoribulokinase, chloroplastic [Glycine max]	ko01200//Carbon metabolism;ko00710//Carbon fixation in photosynthetic organisms	-	GO:1901363//heterocyclic compound binding;GO:0030554//adenyl nucleotide binding;GO:0035639//purine ribonucleoside triphosphate binding;GO:0001882//nucleoside binding;GO:0032555//purine ribonucleotide binding;GO:0032549//ribonucleoside binding;GO:0003824//catalytic activity;GO:0000166//nucleotide binding;GO:0001883//purine nucleoside binding;GO:0016740//transferase activity;GO:0016772//transferase…	GO:0008152//metabolic process
Glyma.09G216800	232.283	632.123	2.85667	8.89	1.63785	1.53199e-05	0.00145503	yes	PREDICTED: pectin acetylesterase 8-like isoform X2 [Glycine max]	-	-	GO:0016787//hydrolase activity;GO:0003824//catalytic activity	-
Glyma.09G223300	0	53.03	0.001	0.48	8.90689	2.9876e-05	0.00258311	yes	PREDICTED: DNA topoisomerase 1-like [Glycine max]	-	GO:0043229//intracellular organelle;GO:0043228//non-membrane-bounded organelle;GO:0044464//cell part;GO:0043226//organelle;GO:0043232//intracellular non-membrane-bounded organelle;GO:0005622//intracellular;GO:0005694//chromosome;GO:0005623//cell;GO:0044424//intracellular part	GO:0017111//nucleoside-triphosphatase activity;GO:0016787//hydrolase activity;GO:0016817//hydrolase activity, acting on acid anhydrides;GO:0003677//DNA binding;GO:0005488//binding;GO:0003676//nucleic acid binding;GO:1901363//heterocyclic compound binding;GO:0016853//isomerase activity;GO:0008094//DNA-dependent ATPase activity;GO:0016887//ATPase activity;GO:0003918//DNA topoisomerase type II (ATP-…	GO:0043170//macromolecule metabolic process;GO:0071103//DNA conformation change;GO:0071840//cellular component organization or biogenesis;GO:0034641//cellular nitrogen compound metabolic process;GO:0046483//heterocycle metabolic process;GO:1901360//organic cyclic compound metabolic process;GO:0071704//organic substance metabolic process;GO:0006996//organelle organization;GO:0006807//nitrogen comp…
Glyma.09G232900	0	47.51	0.001	0.703333	9.45806	0.000172422	0.0114064	yes	PREDICTED: UDP-glucuronate 4-epimerase 4-like isoform X3 [Glycine max]	ko00500//Starch and sucrose metabolism;ko00520//Amino sugar and nucleotide sugar metabolism	-	GO:0016229//steroid dehydrogenase activity;GO:0003824//catalytic activity;GO:0033764//steroid dehydrogenase activity, acting on the CH-OH group of donors, NAD or NADP as acceptor;GO:0016616//oxidoreductase activity, acting on the CH-OH group of donors, NAD or NADP as acceptor;GO:0003854//3-beta-hydroxy-delta5-steroid dehydrogenase activity;GO:0016491//oxidoreductase activity;GO:0016614//oxidoredu…	GO:0006694//steroid biosynthetic process;GO:0044711//single-organism biosynthetic process;GO:0008202//steroid metabolic process;GO:0071704//organic substance metabolic process;GO:0044238//primary metabolic process;GO:1901576//organic substance biosynthetic process;GO:0009058//biosynthetic process;GO:0006629//lipid metabolic process;GO:1901360//organic cyclic compound metabolic process;GO:0008152/…
Glyma.09G237000	3848.33	1181.33	47.3267	16.0367	-1.56128	7.05952e-17	2.8089e-14	yes	PREDICTED: cyclic dof factor 2-like [Glycine max]	-	-	GO:0003676//nucleic acid binding;GO:1901363//heterocyclic compound binding;GO:0003677//DNA binding;GO:0097159//organic cyclic compound binding;GO:0005488//binding	GO:0080090//regulation of primary metabolic process;GO:0050794//regulation of cellular process;GO:1903506//regulation of nucleic acid-templated transcription;GO:0009889//regulation of biosynthetic process;GO:0010556//regulation of macromolecule biosynthetic process;GO:0060255//regulation of macromolecule metabolic process;GO:0050789//regulation of biological process;GO:0019222//regulation of meta…
Glyma.09G240100	991.393	87.18	14.4433	1.36333	-3.40519	1.06626e-22	5.94533e-20	yes	PREDICTED: plant cysteine oxidase 2-like isoform X2 [Glycine max]	ko00430//Taurine and hypotaurine metabolism	-	GO:0003824//catalytic activity;GO:0016702//oxidoreductase activity, acting on single donors with incorporation of molecular oxygen, incorporation of two atoms of oxygen;GO:0016491//oxidoreductase activity;GO:0051213//dioxygenase activity;GO:0016701//oxidoreductase activity, acting on single donors with incorporation of molecular oxygen	GO:0044710//single-organism metabolic process;GO:0055114//oxidation-reduction process;GO:0008152//metabolic process;GO:0044699//single-organism process
Glyma.09G269400	243	9.33333	5.89	0.25	-4.55827	1.93122e-10	4.56175e-08	yes	PREDICTED: vestitone reductase-like isoform X2 [Glycine max]	-	-	GO:0048037//cofactor binding;GO:0050662//coenzyme binding;GO:0005488//binding;GO:0003824//catalytic activity	-
Glyma.09G273000	39.4367	0	0.463333	0.001	-8.85591	0.00077515	0.0379314	yes	PREDICTED: uveal autoantigen with coiled-coil domains and ankyrin repeats protein-like isoform X6 [Glycine max]	-	-	-	-
Glyma.10G013500	54.7433	0	0.263333	0.001	-8.04075	4.1377e-05	0.00341194	yes	PH-interacting protein [Glycine soja]	-	-	GO:0005488//binding;GO:0005515//protein binding	-
Glyma.10G013700	2424.67	124.667	61.7	3.46333	-4.15504	2.34004e-61	3.68848e-58	yes	Universal stress protein A-like protein [Glycine soja]	-	-	-	GO:0050896//response to stimulus;GO:0006950//response to stress
Glyma.10G014200	703.22	105.89	16.53	2.73333	-2.59635	4.62043e-15	1.63945e-12	yes	Transmembrane protein 205 family [Cajanus cajan]	-	-	-	-
Glyma.10G014400	62.9333	0	0.583333	0.001	-9.18818	0.000981596	0.0455586	yes	Proteasome subunit alpha type-5 [Glycine soja]	-	-	-	GO:0044238//primary metabolic process;GO:0006629//lipid metabolic process;GO:0071704//organic substance metabolic process;GO:0044699//single-organism process;GO:0008152//metabolic process;GO:0044710//single-organism metabolic process
Glyma.10G015000	138.667	381.667	3.98667	12.0033	1.59018	2.70049e-05	0.00236986	yes	DUF761 domain protein [Medicago truncatula]	-	-	-	-
Glyma.10G015800	334.333	626	7.94667	16.3767	1.04322	0.000101034	0.00729524	yes	mitochondrial carrier family protein [Populus trichocarpa]	-	-	-	-
Glyma.10G016500	12338	918.667	204.827	16.87	-3.60187	4.16989e-74	8.76372e-71	yes	Ethylene-responsive transcription factor RAP2-3 [Glycine soja]	-	-	GO:0001071//nucleic acid binding transcription factor activity;GO:0003700//transcription factor activity, sequence-specific DNA binding	GO:0051171//regulation of nitrogen compound metabolic process;GO:0031326//regulation of cellular biosynthetic process;GO:0019222//regulation of metabolic process;GO:0080090//regulation of primary metabolic process;GO:0051252//regulation of RNA metabolic process;GO:0009889//regulation of biosynthetic process;GO:0050789//regulation of biological process;GO:1903506//regulation of nucleic acid-templa…
Glyma.10G016600	110.667	632.667	3.33333	20.7867	2.64062	4.84187e-09	9.4717e-07	yes	uncharacterized LOC100527907 precursor [Glycine max]	-	-	-	-
Glyma.10G017600	18562	8323	681.633	335.093	-1.02443	3.51924e-09	7.06995e-07	yes	Indole-3-acetic acid-induced protein ARG2 [Cajanus cajan]	-	-	-	GO:0006950//response to stress;GO:0050896//response to stimulus
Glyma.10G022500	962.333	1913.33	21.9933	48.0267	1.12677	1.29425e-07	2.08007e-05	yes	PREDICTED: peroxidase 3-like [Glycine max]	ko00940//Phenylpropanoid biosynthesis	-	GO:0020037//heme binding;GO:0016209//antioxidant activity;GO:0005488//binding;GO:0046906//tetrapyrrole binding;GO:1901363//heterocyclic compound binding;GO:0004601//peroxidase activity;GO:0016684//oxidoreductase activity, acting on peroxide as acceptor;GO:0097159//organic cyclic compound binding;GO:0016491//oxidoreductase activity;GO:0003824//catalytic activity	GO:0055114//oxidation-reduction process;GO:0006950//response to stress;GO:0006979//response to oxidative stress;GO:0044699//single-organism process;GO:0008152//metabolic process;GO:0044710//single-organism metabolic process;GO:0050896//response to stimulus
Glyma.10G024600	67.6667	218.333	1.84333	6.54	1.82697	0.000607205	0.031106	yes	PREDICTED: probable glutathione peroxidase 4 [Glycine max]	ko00480//Glutathione metabolism;ko00590//Arachidonic acid metabolism	-	GO:0016684//oxidoreductase activity, acting on peroxide as acceptor;GO:0016491//oxidoreductase activity;GO:0016209//antioxidant activity;GO:0004602//glutathione peroxidase activity;GO:0004601//peroxidase activity;GO:0003824//catalytic activity	GO:0008152//metabolic process;GO:0006950//response to stress;GO:0006979//response to oxidative stress;GO:0044710//single-organism metabolic process;GO:0050896//response to stimulus;GO:0055114//oxidation-reduction process;GO:0044699//single-organism process
Glyma.10G026800	339.333	696	6.20333	13.9667	1.17087	6.02315e-06	0.000645343	yes	PREDICTED: probable inactive patatin-like protein 9 [Glycine max]	-	-	-	GO:0008152//metabolic process;GO:0044710//single-organism metabolic process;GO:0006629//lipid metabolic process;GO:0044238//primary metabolic process;GO:0044699//single-organism process;GO:0071704//organic substance metabolic process
Glyma.10G027900	1096.33	462.667	18.4333	8.61	-1.09823	2.68926e-06	0.000313104	yes	PREDICTED: protein MARD1 [Vigna angularis]	-	-	-	-
Glyma.10G036600	116.333	332.667	3.57667	11.3767	1.66939	0.000155045	0.0104595	yes	Ethylene-responsive transcription factor ERF098 [Glycine soja]	-	-	GO:0003700//transcription factor activity, sequence-specific DNA binding;GO:0001071//nucleic acid binding transcription factor activity	GO:0019222//regulation of metabolic process;GO:0031326//regulation of cellular biosynthetic process;GO:0051252//regulation of RNA metabolic process;GO:0065007//biological regulation;GO:0080090//regulation of primary metabolic process;GO:2001141//regulation of RNA biosynthetic process;GO:0050789//regulation of biological process;GO:0060255//regulation of macromolecule metabolic process;GO:2000112/…
Glyma.10G036700	163.667	482.333	3.18667	10.5	1.72027	7.47749e-07	0.000100971	yes	PREDICTED: ethylene-responsive transcription factor 1B-like [Glycine max]	ko04075//Plant hormone signal transduction	-	GO:0003700//transcription factor activity, sequence-specific DNA binding;GO:0001071//nucleic acid binding transcription factor activity	GO:0009889//regulation of biosynthetic process;GO:0051171//regulation of nitrogen compound metabolic process;GO:0010556//regulation of macromolecule biosynthetic process;GO:0050789//regulation of biological process;GO:2001141//regulation of RNA biosynthetic process;GO:0051252//regulation of RNA metabolic process;GO:0031323//regulation of cellular metabolic process;GO:0019222//regulation of metabo…
Glyma.10G042100	484.333	186.667	13.21	5.59667	-1.23899	0.000351647	0.0199604	yes	Photosystem I reaction center subunit IV A, chloroplastic [Glycine soja]	ko00195//Photosynthesis	GO:0044436//thylakoid part;GO:0009522//photosystem I;GO:0016020//membrane;GO:0009521//photosystem;GO:0032991//macromolecular complex;GO:0098796//membrane protein complex;GO:0034357//photosynthetic membrane;GO:0009579//thylakoid;GO:0044464//cell part;GO:0044425//membrane part;GO:0043234//protein complex;GO:0005623//cell;GO:0009538//photosystem I reaction center;GO:0005622//intracellular;GO:0044424…	-	GO:0009987//cellular process;GO:0015979//photosynthesis;GO:0008152//metabolic process;GO:0044237//cellular metabolic process
Glyma.10G044200	91.35	0	0.746667	0.001	-9.54432	8.39799e-07	0.000111925	yes	Chromodomain-helicase-DNA-binding protein 4 [Glycine soja]	-	-	GO:0005488//binding;GO:0005515//protein binding	-
Glyma.10G064900	222.687	13.3333	4.49333	0.29	-3.95366	1.74444e-07	2.73914e-05	yes	PREDICTED: DNA ligase 1-like [Vigna angularis]	-	-	-	-
Glyma.10G079900	6810.67	2361.33	158.12	60.7333	-1.38046	3.23116e-14	1.08542e-11	yes	PREDICTED: protein YLS9 [Glycine max]	-	-	-	-
Glyma.10G104700	155.667	441	2.43667	7.59667	1.64046	3.03002e-06	0.000345899	yes	PREDICTED: soyasaponin III rhamnosyltransferase-like [Glycine max]	-	-	GO:0016740//transferase activity;GO:0016758//transferase activity, transferring hexosyl groups;GO:0016757//transferase activity, transferring glycosyl groups;GO:0003824//catalytic activity	GO:0008152//metabolic process
Glyma.10G106600	1148.67	3056	13.5667	39.8033	1.55282	1.57795e-16	6.21813e-14	yes	PREDICTED: beta-glucosidase BoGH3B [Glycine max]	ko00500//Starch and sucrose metabolism;ko00940//Phenylpropanoid biosynthesis;ko00460//Cyanoamino acid metabolism	-	GO:0016798//hydrolase activity, acting on glycosyl bonds;GO:0003824//catalytic activity;GO:0004553//hydrolase activity, hydrolyzing O-glycosyl compounds;GO:0016787//hydrolase activity	GO:0071704//organic substance metabolic process;GO:0005975//carbohydrate metabolic process;GO:0044238//primary metabolic process;GO:0008152//metabolic process
Glyma.10G129500	142	338.333	5.08333	12.9867	1.35318	0.000908601	0.0428995	yes	hypothetical protein GLYMA_10G129500 [Glycine max]	-	-	-	-
Glyma.10G132300	3599	1012	48.38	15.1233	-1.67763	2.69014e-17	1.09157e-14	yes	PREDICTED: ammonium transporter 1 member 1 [Glycine max]	-	GO:0016020//membrane	GO:0022890//inorganic cation transmembrane transporter activity;GO:0022892//substrate-specific transporter activity;GO:0005215//transporter activity;GO:0022857//transmembrane transporter activity;GO:0022891//substrate-specific transmembrane transporter activity;GO:0015075//ion transmembrane transporter activity;GO:0015077//monovalent inorganic cation transmembrane transporter activity;GO:0008324/…	GO:0098662//inorganic cation transmembrane transport;GO:0098660//inorganic ion transmembrane transport;GO:0072488//ammonium transmembrane transport;GO:0044763//single-organism cellular process;GO:0006810//transport;GO:0071705//nitrogen compound transport;GO:0034220//ion transmembrane transport;GO:0051179//localization;GO:0015672//monovalent inorganic cation transport;GO:0006812//cation transport;…
Glyma.10G145300	311.413	617.4	5.65667	12.1433	1.10214	0.000287257	0.0171112	yes	Glycogenin-1 [Glycine soja]	ko00052//Galactose metabolism	-	GO:0016740//transferase activity;GO:0003824//catalytic activity;GO:0016757//transferase activity, transferring glycosyl groups	-
Glyma.10G147700	37972	8188.33	1177.91	278.747	-2.0792	1.37896e-30	9.82842e-28	yes	Universal stress protein A-like protein [Glycine soja]	-	-	-	GO:0006950//response to stress;GO:0050896//response to stimulus
Glyma.10G152200	11736.3	5229.73	92.4567	45.23	-1.0315	7.09565e-10	1.56343e-07	yes	PREDICTED: LOW QUALITY PROTEIN: respiratory burst oxidase homolog protein B-like [Glycine max]	ko04626//Plant-pathogen interaction	-	GO:0016684//oxidoreductase activity, acting on peroxide as acceptor;GO:0016491//oxidoreductase activity;GO:0016209//antioxidant activity;GO:0050664//oxidoreductase activity, acting on NAD(P)H, oxygen as acceptor;GO:0004601//peroxidase activity;GO:0016174//NAD(P)H oxidase activity;GO:0016651//oxidoreductase activity, acting on NAD(P)H;GO:0003824//catalytic activity	GO:0055114//oxidation-reduction process;GO:0008152//metabolic process;GO:0044710//single-organism metabolic process;GO:0044699//single-organism process
Glyma.10G164300	56.58	0	0.653333	0.001	-9.35168	8.3334e-05	0.00624357	yes	UPF0655 protein C17G9.12c [Glycine soja]	-	-	-	-
Glyma.10G164700	602.433	1121.33	4.54667	9.31333	1.03449	3.0244e-06	0.000345739	yes	PREDICTED: leucine-rich repeat receptor-like protein kinase PXL1 [Glycine max]	-	-	GO:0000166//nucleotide binding;GO:0005515//protein binding;GO:0001883//purine nucleoside binding;GO:0016301//kinase activity;GO:0032559//adenyl ribonucleotide binding;GO:0043168//anion binding;GO:1901363//heterocyclic compound binding;GO:0016772//transferase activity, transferring phosphorus-containing groups;GO:1901265//nucleoside phosphate binding;GO:0032553//ribonucleotide binding;GO:0001882//…	GO:0036211//protein modification process;GO:0043170//macromolecule metabolic process;GO:0019538//protein metabolic process;GO:0044267//cellular protein metabolic process;GO:0006464//cellular protein modification process;GO:0009987//cellular process;GO:0044237//cellular metabolic process;GO:0006468//protein phosphorylation;GO:0071704//organic substance metabolic process;GO:0008152//metabolic proce…
Glyma.10G172700	6608.67	14042.3	111.203	261.087	1.23133	9.96847e-13	2.92855e-10	yes	PREDICTED: methionine gamma-lyase [Glycine max]	ko00270//Cysteine and methionine metabolism;ko00450//Selenocompound metabolism	-	GO:0043167//ion binding;GO:0097159//organic cyclic compound binding;GO:0048037//cofactor binding;GO:0005488//binding;GO:1901363//heterocyclic compound binding;GO:0030170//pyridoxal phosphate binding;GO:0043168//anion binding	GO:0008152//metabolic process;GO:0009058//biosynthetic process
Glyma.10G179500	45.38	0	0.356667	0.001	-8.47843	0.000157175	0.0105684	yes	PREDICTED: U-box domain-containing protein 44 isoform X1 [Glycine max]	-	-	GO:0016740//transferase activity;GO:0019787//ubiquitin-like protein transferase activity;GO:0003824//catalytic activity;GO:0004842//ubiquitin-protein transferase activity	GO:0009987//cellular process;GO:0070647//protein modification by small protein conjugation or removal;GO:0008152//metabolic process;GO:0032446//protein modification by small protein conjugation;GO:0044238//primary metabolic process;GO:0043170//macromolecule metabolic process;GO:0043412//macromolecule modification;GO:0071704//organic substance metabolic process;GO:0044260//cellular macromolecule m…
Glyma.10G179600	2257.33	843.667	29.35	12	-1.29033	4.2221e-10	9.48122e-08	yes	PREDICTED: CBL-interacting serine/threonine-protein kinase 4 [Glycine max]	-	-	-	GO:0007165//signal transduction;GO:0007154//cell communication;GO:0044699//single-organism process;GO:0065007//biological regulation;GO:0044700//single organism signaling;GO:0050896//response to stimulus;GO:0023052//signaling;GO:0009987//cellular process;GO:0050794//regulation of cellular process;GO:0044763//single-organism cellular process;GO:0051716//cellular response to stimulus;GO:0050789//re…
Glyma.10G180500	694	285.333	9.86667	4.53333	-1.12199	9.72606e-05	0.00707362	yes	PREDICTED: basic 7S globulin-like [Glycine max]	-	-	GO:0004190//aspartic-type endopeptidase activity;GO:0004175//endopeptidase activity;GO:0070001//aspartic-type peptidase activity;GO:0008233//peptidase activity;GO:0070011//peptidase activity, acting on L-amino acid peptides;GO:0016787//hydrolase activity;GO:0003824//catalytic activity	GO:0071704//organic substance metabolic process;GO:0006508//proteolysis;GO:0019538//protein metabolic process;GO:0008152//metabolic process;GO:0044238//primary metabolic process;GO:0043170//macromolecule metabolic process
Glyma.10G183000	212	42.3333	2.21333	0.483333	-2.19513	0.000383366	0.0213034	yes	PREDICTED: long-chain-alcohol oxidase FAO1-like [Glycine max]	-	-	GO:0016491//oxidoreductase activity;GO:0016614//oxidoreductase activity, acting on CH-OH group of donors;GO:0003824//catalytic activity	GO:0044699//single-organism process;GO:0055114//oxidation-reduction process;GO:0008152//metabolic process;GO:0044710//single-organism metabolic process
Glyma.10G186600	743.797	148.027	6.95333	1.41667	-2.2952	1.29851e-06	0.000164247	yes	PREDICTED: serine/threonine-protein phosphatase PP1-like isoform X2 [Glycine max]	ko03015//mRNA surveillance pathway;ko04931//Insulin resistance	-	GO:0003824//catalytic activity;GO:0016787//hydrolase activity	-
Glyma.10G188500	414.14	103.57	4.08333	1.11667	-1.87055	6.40462e-06	0.000682646	yes	Ethylene receptor 2 [Glycine soja]	ko04075//Plant hormone signal transduction	-	GO:0016772//transferase activity, transferring phosphorus-containing groups;GO:0003824//catalytic activity;GO:0016775//phosphotransferase activity, nitrogenous group as acceptor;GO:0016740//transferase activity;GO:0004673//protein histidine kinase activity;GO:0016301//kinase activity;GO:0016773//phosphotransferase activity, alcohol group as acceptor;GO:0000155//phosphorelay sensor kinase activity…	GO:0007154//cell communication;GO:0044699//single-organism process;GO:0051716//cellular response to stimulus;GO:0050794//regulation of cellular process;GO:0050896//response to stimulus;GO:0023052//signaling;GO:0044763//single-organism cellular process;GO:0065007//biological regulation;GO:0007165//signal transduction;GO:0044700//single organism signaling;GO:0050789//regulation of biological proces…
Glyma.10G189400	0.45	39.6267	0.00333333	0.363333	6.76818	0.000973765	0.0452464	yes	Cyclopropane-fatty-acyl-phospholipid synthase [Cajanus cajan]	-	-	GO:0016491//oxidoreductase activity;GO:0003824//catalytic activity	GO:0055114//oxidation-reduction process;GO:0044710//single-organism metabolic process;GO:0008152//metabolic process;GO:0044699//single-organism process
Glyma.10G191500	0	84.33	0.001	1.18333	10.2086	0.000171279	0.0113583	yes	Transmembrane protein 135 [Glycine soja]	-	-	-	-
Glyma.10G193400	354.667	672.333	5.84333	12.3567	1.08043	0.000179992	0.0118024	yes	PREDICTED: ethylene-responsive transcription factor ERF062 [Glycine max]	-	-	GO:0001071//nucleic acid binding transcription factor activity;GO:0003700//transcription factor activity, sequence-specific DNA binding	GO:0019219//regulation of nucleobase-containing compound metabolic process;GO:0031323//regulation of cellular metabolic process;GO:0060255//regulation of macromolecule metabolic process;GO:0051171//regulation of nitrogen compound metabolic process;GO:1903506//regulation of nucleic acid-templated transcription;GO:0051252//regulation of RNA metabolic process;GO:0009889//regulation of biosynthetic p…
Glyma.10G195700	1272.49	474.273	10.89	4.41667	-1.30197	1.22129e-08	2.26478e-06	yes	PREDICTED: receptor-like protein kinase [Glycine max]	-	-	GO:0097367//carbohydrate derivative binding;GO:0017076//purine nucleotide binding;GO:0016773//phosphotransferase activity, alcohol group as acceptor;GO:1901265//nucleoside phosphate binding;GO:0005515//protein binding;GO:0036094//small molecule binding;GO:0032559//adenyl ribonucleotide binding;GO:0004672//protein kinase activity;GO:0016301//kinase activity;GO:0001882//nucleoside binding;GO:003255…	GO:0036211//protein modification process;GO:0044237//cellular metabolic process;GO:0006796//phosphate-containing compound metabolic process;GO:0071704//organic substance metabolic process;GO:0044267//cellular protein metabolic process;GO:0019538//protein metabolic process;GO:0006468//protein phosphorylation;GO:0043412//macromolecule modification;GO:0044260//cellular macromolecule metabolic proces…
Glyma.10G201100	5470.58	169	76.6767	2.63	-4.86565	7.79565e-106	4.2598e-102	yes	PREDICTED: pyruvate kinase 1, cytosolic-like [Glycine max]	ko01200//Carbon metabolism;ko01230//Biosynthesis of amino acids;ko00230//Purine metabolism;ko00010//Glycolysis / Gluconeogenesis;ko00620//Pyruvate metabolism	-	GO:0005488//binding;GO:0000287//magnesium ion binding;GO:0046872//metal ion binding;GO:0031420//alkali metal ion binding;GO:0043167//ion binding;GO:0043169//cation binding;GO:0016772//transferase activity, transferring phosphorus-containing groups;GO:0030955//potassium ion binding;GO:0016740//transferase activity;GO:0004743//pyruvate kinase activity;GO:0016773//phosphotransferase activity, alcoho…	GO:0006096//glycolytic process;GO:0009144//purine nucleoside triphosphate metabolic process;GO:0006090//pyruvate metabolic process;GO:0006807//nitrogen compound metabolic process;GO:0044723//single-organism carbohydrate metabolic process;GO:1901575//organic substance catabolic process;GO:0019752//carboxylic acid metabolic process;GO:0009056//catabolic process;GO:0009132//nucleoside diphosphate me…
Glyma.10G204400	4935.33	1230.67	74.17	20.2033	-1.87624	1.47462e-24	8.82241e-22	yes	RAV-like DNA-binding protein [Glycine max]	-	-	GO:1901363//heterocyclic compound binding;GO:0005488//binding;GO:0003700//transcription factor activity, sequence-specific DNA binding;GO:0097159//organic cyclic compound binding;GO:0003677//DNA binding;GO:0003676//nucleic acid binding;GO:0001071//nucleic acid binding transcription factor activity	GO:0010468//regulation of gene expression;GO:0019222//regulation of metabolic process;GO:2000112//regulation of cellular macromolecule biosynthetic process;GO:0009889//regulation of biosynthetic process;GO:0065007//biological regulation;GO:0031326//regulation of cellular biosynthetic process;GO:0060255//regulation of macromolecule metabolic process;GO:0050789//regulation of biological process;GO:…
Glyma.10G211200	233	484.667	4.27667	9.82667	1.20022	0.000125541	0.0087649	yes	PREDICTED: caffeoylshikimate esterase-like [Glycine max]	-	-	-	-
Glyma.10G214700	597.783	1157.78	6.16333	12.91	1.06671	0.000234497	0.014661	yes	PREDICTED: probable alkaline/neutral invertase D [Glycine max]	-	-	GO:0016787//hydrolase activity;GO:0003824//catalytic activity;GO:0033926//glycopeptide alpha-N-acetylgalactosaminidase activity;GO:0016798//hydrolase activity, acting on glycosyl bonds;GO:0004553//hydrolase activity, hydrolyzing O-glycosyl compounds	-
Glyma.10G215700	920.667	42	19.4133	0.99	-4.29348	8.07941e-33	6.13175e-30	yes	PREDICTED: isoliquiritigenin 2'-O-methyltransferase-like [Glycine max]	ko00940//Phenylpropanoid biosynthesis	-	GO:0046983//protein dimerization activity;GO:0008171//O-methyltransferase activity;GO:0008168//methyltransferase activity;GO:0016740//transferase activity;GO:0005515//protein binding;GO:0003824//catalytic activity;GO:0005488//binding;GO:0016741//transferase activity, transferring one-carbon groups	-
Glyma.10G225300	455.19	916.113	2.32	5.12333	1.14296	0.000561003	0.0291768	yes	Sequence-specific DNA binding transcription factors [Theobroma cacao]	-	-	-	-
Glyma.10G228200	225.293	53.8167	2.5	0.646667	-1.95083	0.00101301	0.046702	yes	PREDICTED: LRR receptor-like serine/threonine-protein kinase RCH1 [Glycine max]	-	-	GO:0005515//protein binding;GO:0005488//binding	-
Glyma.10G236100	0	80.3167	0.001	0.65	9.3443	0.000411488	0.0226357	yes	PREDICTED: MAR-binding filament-like protein 1-1 [Glycine max]	-	-	-	-
Glyma.10G236600	66.6667	231.703	1.57333	6.06333	1.94629	0.00035958	0.0203543	yes	PREDICTED: transcription factor LAF1 [Glycine max]	-	-	-	-
Glyma.10G241600	404.333	761	3.50667	7.37	1.07156	0.000141378	0.00968898	yes	PREDICTED: subtilisin-like protease SBT1.7 [Glycine max]	-	-	GO:0008236//serine-type peptidase activity;GO:0004175//endopeptidase activity;GO:0017171//serine hydrolase activity;GO:0016787//hydrolase activity;GO:0008233//peptidase activity;GO:0004252//serine-type endopeptidase activity;GO:0070011//peptidase activity, acting on L-amino acid peptides;GO:0003824//catalytic activity	GO:0043170//macromolecule metabolic process;GO:0008152//metabolic process;GO:0044238//primary metabolic process;GO:0006508//proteolysis;GO:0019538//protein metabolic process;GO:0071704//organic substance metabolic process
Glyma.10G261400	1863.33	758.333	24.9633	11.2167	-1.15417	2.56284e-08	4.58653e-06	yes	PREDICTED: D-3-phosphoglycerate dehydrogenase 3, chloroplastic-like [Glycine max]	ko01200//Carbon metabolism;ko01230//Biosynthesis of amino acids;ko00260//Glycine, serine and threonine metabolism	-	GO:0016597//amino acid binding;GO:0003824//catalytic activity;GO:0000166//nucleotide binding;GO:1901363//heterocyclic compound binding;GO:0016616//oxidoreductase activity, acting on the CH-OH group of donors, NAD or NADP as acceptor;GO:0016614//oxidoreductase activity, acting on CH-OH group of donors;GO:0043168//anion binding;GO:0043177//organic acid binding;GO:0097159//organic cyclic compound bi…	GO:0055114//oxidation-reduction process;GO:0044710//single-organism metabolic process;GO:0008152//metabolic process;GO:0044699//single-organism process
Glyma.10G263800	480.667	205	6.32	2.94	-1.10411	0.00109738	0.0497766	yes	PREDICTED: multicopper oxidase LPR2-like [Glycine max]	-	-	GO:0003824//catalytic activity;GO:0016491//oxidoreductase activity;GO:0043169//cation binding;GO:0046872//metal ion binding;GO:0046914//transition metal ion binding;GO:0043167//ion binding;GO:0005507//copper ion binding;GO:0005488//binding	GO:0008152//metabolic process;GO:0044710//single-organism metabolic process;GO:0055114//oxidation-reduction process;GO:0044699//single-organism process
Glyma.10G264400	206.33	630.753	1.54	5.04	1.71049	0.000949635	0.0445036	yes	PREDICTED: probable splicing factor 3A subunit 1 [Glycine max]	ko03040//Spliceosome	-	GO:0097159//organic cyclic compound binding;GO:0003676//nucleic acid binding;GO:0005488//binding;GO:0005515//protein binding;GO:0003723//RNA binding;GO:1901363//heterocyclic compound binding	GO:0010467//gene expression;GO:0008152//metabolic process;GO:0009987//cellular process;GO:1901360//organic cyclic compound metabolic process;GO:0090304//nucleic acid metabolic process;GO:0006807//nitrogen compound metabolic process;GO:0071704//organic substance metabolic process;GO:0043170//macromolecule metabolic process;GO:0006725//cellular aromatic compound metabolic process;GO:0006396//RNA pr…
Glyma.10G265100	238.333	547.667	6.09	15.1233	1.31226	4.20319e-05	0.00345898	yes	BnaC09g20470D [Brassica napus]	-	-	-	-
Glyma.10G278600	1854.33	454.667	59.2067	16.0967	-1.879	3.37193e-16	1.28549e-13	yes	PREDICTED: uncharacterized protein LOC100780772 [Glycine max]	-	-	-	-
Glyma.11G027600	11	121.333	0.27	3.25667	3.59236	4.65524e-05	0.00376299	yes	PREDICTED: expansin-A7 [Glycine max]	-	-	-	-
Glyma.11G030300	99	293	3.91667	12.7167	1.69902	0.000241623	0.015036	yes	PREDICTED: non-specific lipid transfer protein GPI-anchored 1-like [Cicer arietinum]	-	-	-	-
Glyma.11G036400	222.333	590	6.19667	18.0033	1.5387	0.000158822	0.0106355	yes	ethylene-responsive transcription factor 5-like [Glycine max]	-	-	GO:0003700//transcription factor activity, sequence-specific DNA binding;GO:0001071//nucleic acid binding transcription factor activity	GO:2000112//regulation of cellular macromolecule biosynthetic process;GO:0065007//biological regulation;GO:0010556//regulation of macromolecule biosynthetic process;GO:1903506//regulation of nucleic acid-templated transcription;GO:0060255//regulation of macromolecule metabolic process;GO:0031326//regulation of cellular biosynthetic process;GO:0050794//regulation of cellular process;GO:0010468//re…
Glyma.11G038600	449.3	1039.53	11.6033	29.4833	1.34536	5.93972e-07	8.19611e-05	yes	Protein TIFY 10B [Glycine soja]	ko04075//Plant hormone signal transduction	-	-	-
Glyma.11G039800	4433.67	1274.67	87.57	27.7633	-1.65726	2.13127e-17	8.73448e-15	yes	ethphon-induced protein [Medicago truncatula]	-	-	-	-
Glyma.11G041600	83.2833	0	1.02	0.001	-9.99435	0.000282252	0.0169238	yes	Type I inositol-1,4,5-trisphosphate 5-phosphatase 2 [Glycine soja]	-	-	-	-
Glyma.11G046400	367	726	12.7233	27.89	1.13227	1.36087e-05	0.00132161	yes	PREDICTED: VQ motif-containing protein 29-like [Vigna angularis]	-	-	-	-
Glyma.11G053400	780.667	1469.67	8.58333	17.7	1.04414	1.90684e-06	0.00022917	yes	flavonoid glycosyltransferase [Glycine max]	-	-	GO:0016757//transferase activity, transferring glycosyl groups;GO:0003824//catalytic activity;GO:0016740//transferase activity;GO:0016758//transferase activity, transferring hexosyl groups	GO:0008152//metabolic process
Glyma.11G056200	459	916	7.58667	16.7067	1.13889	3.25328e-06	0.000368817	yes	PREDICTED: heat shock factor protein HSF24-like [Glycine max]	-	GO:0043229//intracellular organelle;GO:0005622//intracellular;GO:0043226//organelle;GO:0005623//cell;GO:0044424//intracellular part;GO:0005634//nucleus;GO:0044464//cell part;GO:0043231//intracellular membrane-bounded organelle;GO:0043227//membrane-bounded organelle	GO:0005488//binding;GO:0003676//nucleic acid binding;GO:0003677//DNA binding;GO:1901363//heterocyclic compound binding;GO:0097159//organic cyclic compound binding;GO:0001071//nucleic acid binding transcription factor activity;GO:0003700//transcription factor activity, sequence-specific DNA binding;GO:0043565//sequence-specific DNA binding	GO:2000112//regulation of cellular macromolecule biosynthetic process;GO:0050794//regulation of cellular process;GO:2001141//regulation of RNA biosynthetic process;GO:0019222//regulation of metabolic process;GO:0031326//regulation of cellular biosynthetic process;GO:0010468//regulation of gene expression;GO:0051171//regulation of nitrogen compound metabolic process;GO:0031323//regulation of cellu…
Glyma.11G059200	414.38	847.117	4.90667	11.13	1.18164	1.14994e-06	0.000148667	yes	PREDICTED: L-ascorbate oxidase homolog [Glycine max]	-	-	GO:0043167//ion binding;GO:0016491//oxidoreductase activity;GO:0046872//metal ion binding;GO:0046914//transition metal ion binding;GO:0005488//binding;GO:0005507//copper ion binding;GO:0003824//catalytic activity;GO:0043169//cation binding	GO:0055114//oxidation-reduction process;GO:0044710//single-organism metabolic process;GO:0044699//single-organism process;GO:0008152//metabolic process
Glyma.11G060500	11027.3	132	398.62	5.40667	-6.20413	4.8471e-118	4.15008e-114	yes	BnaA07g12210D [Brassica napus]	-	-	-	-
Glyma.11G070200	5606.08	1732	118.44	40.1433	-1.56092	8.31101e-13	2.45925e-10	yes	PREDICTED: isoflavone reductase-like protein [Glycine max]	-	-	GO:0003824//catalytic activity;GO:0048037//cofactor binding;GO:0050662//coenzyme binding;GO:0005488//binding	-
Glyma.11G075500	1103.67	360.333	29.1733	10.4233	-1.48483	6.17481e-10	1.37532e-07	yes	PREDICTED: histone H1 [Glycine max]	-	GO:0043226//organelle;GO:0043229//intracellular organelle;GO:0032993//protein-DNA complex;GO:0044446//intracellular organelle part;GO:0005623//cell;GO:0000786//nucleosome;GO:0044815//DNA packaging complex;GO:0005622//intracellular;GO:0044424//intracellular part;GO:0044422//organelle part;GO:0044464//cell part;GO:0005694//chromosome;GO:0043228//non-membrane-bounded organelle;GO:0043231//intracellu…	GO:0003677//DNA binding;GO:1901363//heterocyclic compound binding;GO:0005488//binding;GO:0097159//organic cyclic compound binding;GO:0003676//nucleic acid binding	GO:0071103//DNA conformation change;GO:0071824//protein-DNA complex subunit organization;GO:0022607//cellular component assembly;GO:0016043//cellular component organization;GO:0051276//chromosome organization;GO:0043933//macromolecular complex subunit organization;GO:0006325//chromatin organization;GO:0006461//protein complex assembly;GO:0034728//nucleosome organization;GO:0034622//cellular macro…
Glyma.11G077900	484.667	7.66667	13.3733	0.216667	-5.94774	3.35613e-21	1.66718e-18	yes	PREDICTED: thiosulfate sulfurtransferase 18-like [Glycine max]	-	-	-	-
Glyma.11G081000	4000.33	1411.33	126.24	48.62	-1.37655	4.91184e-11	1.22371e-08	yes	methionine-S-oxide reductase [Medicago truncatula]	-	-	-	-
Glyma.11G088600	415.29	1056.98	6.33333	17.27	1.44723	3.81224e-07	5.49157e-05	yes	PREDICTED: uncharacterized transporter YBR287W [Glycine max]	-	GO:0016021//integral component of membrane;GO:0031224//intrinsic component of membrane;GO:0016020//membrane;GO:0044425//membrane part	-	GO:0009987//cellular process;GO:0051179//localization;GO:0051234//establishment of localization;GO:0044765//single-organism transport;GO:0006810//transport;GO:0044763//single-organism cellular process;GO:1902578//single-organism localization;GO:0055085//transmembrane transport;GO:0044699//single-organism process
Glyma.11G095100	2692.33	723.667	57.85	16.9567	-1.77046	3.08605e-15	1.10458e-12	yes	Glucan endo-1,3-beta-glucosidase, acidic isoform GL153 [Glycine soja]	-	-	GO:0016798//hydrolase activity, acting on glycosyl bonds;GO:0004553//hydrolase activity, hydrolyzing O-glycosyl compounds;GO:0016787//hydrolase activity;GO:0003824//catalytic activity	GO:0008152//metabolic process;GO:0005975//carbohydrate metabolic process;GO:0044238//primary metabolic process;GO:0071704//organic substance metabolic process
Glyma.11G101300	92.0533	333.98	1.10333	4.38667	1.99126	6.55139e-06	0.000691991	yes	PREDICTED: endoglucanase 5-like [Glycine max]	-	-	GO:0016787//hydrolase activity;GO:0005488//binding;GO:0003824//catalytic activity;GO:0004553//hydrolase activity, hydrolyzing O-glycosyl compounds;GO:0016798//hydrolase activity, acting on glycosyl bonds;GO:0030246//carbohydrate binding	GO:0071704//organic substance metabolic process;GO:0044238//primary metabolic process;GO:0008152//metabolic process;GO:0005975//carbohydrate metabolic process
Glyma.11G111800	0	36.6667	0.001	0.43	8.74819	0.000306112	0.0179602	yes	PREDICTED: subtilisin-like protease SBT3.5 [Glycine max]	-	-	GO:0008236//serine-type peptidase activity;GO:0003824//catalytic activity;GO:0017171//serine hydrolase activity;GO:0004252//serine-type endopeptidase activity;GO:0004175//endopeptidase activity;GO:0016787//hydrolase activity;GO:0070011//peptidase activity, acting on L-amino acid peptides;GO:0008233//peptidase activity	GO:0006508//proteolysis;GO:0043170//macromolecule metabolic process;GO:0019538//protein metabolic process;GO:0044238//primary metabolic process;GO:0071704//organic substance metabolic process;GO:0008152//metabolic process
Glyma.11G117100	442.117	99.27	7.16667	1.75333	-2.0312	1.40933e-07	2.2474e-05	yes	PREDICTED: transcription factor HBI1-like isoform X2 [Glycine max]	-	-	GO:0046983//protein dimerization activity;GO:0005488//binding;GO:0005515//protein binding	-
Glyma.11G119500	864.987	1688.33	11.6367	24.71	1.08642	1.68655e-06	0.000204192	yes	Polyol transporter 5 [Glycine soja]	-	GO:0031224//intrinsic component of membrane;GO:0016021//integral component of membrane;GO:0016020//membrane;GO:0044425//membrane part	GO:0022857//transmembrane transporter activity;GO:0005215//transporter activity	GO:0006810//transport;GO:0051234//establishment of localization;GO:0044765//single-organism transport;GO:0055085//transmembrane transport;GO:0044763//single-organism cellular process;GO:1902578//single-organism localization;GO:0044699//single-organism process;GO:0051179//localization;GO:0009987//cellular process
Glyma.11G119900	899.477	2073.83	12.1567	30.8933	1.34555	1.57755e-09	3.29856e-07	yes	PREDICTED: BURP domain-containing protein 4-like isoform X2 [Glycine max]	-	-	-	-
Glyma.11G121800	205617	61897	5659.26	1870.27	-1.59737	4.13088e-18	1.76593e-15	yes	PREDICTED: non-symbiotic hemoglobin 1 [Glycine max]	-	-	GO:0005488//binding;GO:0020037//heme binding;GO:0019825//oxygen binding;GO:1901363//heterocyclic compound binding;GO:0097159//organic cyclic compound binding;GO:0046906//tetrapyrrole binding	-
Glyma.11G123300	5676.33	26	175.073	0.89	-7.61994	6.38389e-128	1.30814e-123	yes	stress-induced protein 8 [Capsicum annuum]	-	-	-	-
Glyma.11G123400	4953.33	10.3333	153.607	0.366667	-8.71056	5.37934e-147	4.40918e-142	yes	hypothetical protein glysoja_031608 [Glycine soja]	-	-	-	-
Glyma.11G123500	75.18	0	0.17	0.001	-7.40939	0.000428516	0.0233688	yes	PREDICTED: serine/threonine-protein kinase SMG1 [Glycine max]	ko03015//mRNA surveillance pathway	-	GO:0016772//transferase activity, transferring phosphorus-containing groups;GO:0016740//transferase activity;GO:0003824//catalytic activity;GO:0016773//phosphotransferase activity, alcohol group as acceptor	-
Glyma.11G125500	50.9467	0	0.426667	0.001	-8.73697	0.000145738	0.009905	yes	PREDICTED: protein NLP9-like [Glycine max]	-	-	GO:0005488//binding;GO:0005515//protein binding	-
Glyma.11G131300	232.333	448.667	4.25333	9.08	1.0941	0.000959113	0.0447845	yes	PREDICTED: DNA-damage-repair/toleration protein DRT100 [Glycine max]	-	-	GO:0005488//binding;GO:0005515//protein binding	-
Glyma.11G132100	77.6667	341	3.61	17.4933	2.27673	2.15526e-06	0.000256767	yes	hypothetical protein glysoja_008805 [Glycine soja]	-	-	-	-
Glyma.11G139300	735.927	330.807	10.6867	5.22333	-1.03277	0.000181025	0.0118513	yes	PREDICTED: protein kinase APK1A, chloroplastic-like isoform X1 [Glycine max]	-	-	GO:0016773//phosphotransferase activity, alcohol group as acceptor;GO:0016740//transferase activity;GO:0016301//kinase activity;GO:0004672//protein kinase activity;GO:0003824//catalytic activity;GO:0016772//transferase activity, transferring phosphorus-containing groups	GO:0006793//phosphorus metabolic process;GO:0043170//macromolecule metabolic process;GO:0006468//protein phosphorylation;GO:0043412//macromolecule modification;GO:0071704//organic substance metabolic process;GO:0006796//phosphate-containing compound metabolic process;GO:0036211//protein modification process;GO:0009987//cellular process;GO:0006464//cellular protein modification process;GO:0044260/…
Glyma.11G143300	112.667	375.333	2.54	9.39	1.8863	1.37941e-06	0.000172601	yes	zinc finger, C3HC4 type (RING finger) protein [Medicago truncatula]	-	-	-	-
Glyma.11G147700	234.557	546	4.37	11.1667	1.35349	0.000361139	0.0204002	yes	root cap/late embryogenesis-like protein [Medicago truncatula]	-	-	-	-
Glyma.11G154800	1234	446.333	7.16333	2.82	-1.34494	3.79567e-09	7.55126e-07	yes	PREDICTED: F-box protein At3g54460 [Glycine max]	-	-	GO:0043168//anion binding;GO:0017076//purine nucleotide binding;GO:0030554//adenyl nucleotide binding;GO:0036094//small molecule binding;GO:1901363//heterocyclic compound binding;GO:0008270//zinc ion binding;GO:0043169//cation binding;GO:0005488//binding;GO:0005515//protein binding;GO:0097367//carbohydrate derivative binding;GO:0032559//adenyl ribonucleotide binding;GO:0043167//ion binding;GO:003…	-
Glyma.11G160000	355.667	763.667	8.12333	19.17	1.23871	3.34893e-06	0.000379137	yes	Expansin-A8 [Glycine soja]	-	-	-	-
Glyma.11G161800	30.3333	174.333	0.68	4.22333	2.63478	0.000150253	0.0102034	yes	Peroxidase 4 [Glycine soja]	ko00940//Phenylpropanoid biosynthesis	-	GO:0016684//oxidoreductase activity, acting on peroxide as acceptor;GO:0020037//heme binding;GO:0097159//organic cyclic compound binding;GO:0016491//oxidoreductase activity;GO:0016209//antioxidant activity;GO:0003824//catalytic activity;GO:1901363//heterocyclic compound binding;GO:0005488//binding;GO:0004601//peroxidase activity;GO:0046906//tetrapyrrole binding	GO:0006979//response to oxidative stress;GO:0055114//oxidation-reduction process;GO:0044710//single-organism metabolic process;GO:0006950//response to stress;GO:0050896//response to stimulus;GO:0044699//single-organism process;GO:0008152//metabolic process
Glyma.11G163400	131.333	17.3333	1.89	0.273333	-2.78965	0.00088796	0.042119	yes	methyltransferase [Medicago truncatula]	-	-	-	-
Glyma.11G171400	6715.46	12336	83.1333	166.75	1.00419	1.62515e-08	2.97998e-06	yes	PREDICTED: asparagine synthetase [glutamine-hydrolyzing] 2 [Glycine max]	ko00250//Alanine, aspartate and glutamate metabolism	-	GO:0016884//carbon-nitrogen ligase activity, with glutamine as amido-N-donor;GO:0003824//catalytic activity;GO:0016874//ligase activity;GO:0016879//ligase activity, forming carbon-nitrogen bonds;GO:0004066//asparagine synthase (glutamine-hydrolyzing) activity	GO:0009066//aspartate family amino acid metabolic process;GO:0043603//cellular amide metabolic process;GO:0044249//cellular biosynthetic process;GO:0006529//asparagine biosynthetic process;GO:1901605//alpha-amino acid metabolic process;GO:0009067//aspartate family amino acid biosynthetic process;GO:1901566//organonitrogen compound biosynthetic process;GO:0019752//carboxylic acid metabolic process…
Glyma.11G183300	1399.2	611.283	24.0333	11.48	-1.06591	1.85326e-05	0.00171856	yes	Ferredoxin-3, chloroplastic [Glycine soja]	ko00195//Photosynthesis	-	GO:0051540//metal cluster binding;GO:0051536//iron-sulfur cluster binding;GO:0005488//binding;GO:0009055//electron carrier activity	-
Glyma.11G183800	135.727	0	0.86	0.001	-9.74819	2.37196e-06	0.000280052	yes	BnaA10g13890D [Brassica napus]	-	-	-	-
Glyma.11G185000	260.333	64.6667	3.76333	1.04667	-1.84621	0.000538303	0.0282291	yes	PREDICTED: alcohol-forming fatty acyl-CoA reductase-like [Glycine max]	ko04146//Peroxisome;ko00073//Cutin, suberine and wax biosynthesis	-	GO:0003824//catalytic activity;GO:0016620//oxidoreductase activity, acting on the aldehyde or oxo group of donors, NAD or NADP as acceptor;GO:0080019//fatty-acyl-CoA reductase (alcohol-forming) activity;GO:0016903//oxidoreductase activity, acting on the aldehyde or oxo group of donors;GO:0016491//oxidoreductase activity	-
Glyma.11G192300	705.14	288.03	7.7	3.49667	-1.13888	9.82158e-05	0.00712412	yes	PREDICTED: pheophorbide a oxygenase, chloroplastic [Glycine max]	ko00860//Porphyrin and chlorophyll metabolism	-	GO:0016491//oxidoreductase activity;GO:0004497//monooxygenase activity;GO:0016703//oxidoreductase activity, acting on single donors with incorporation of molecular oxygen, incorporation of one atom of oxygen (internal monooxygenases or internal mixed function oxidases);GO:0003824//catalytic activity;GO:0005488//binding;GO:0051536//iron-sulfur cluster binding;GO:0051537//2 iron, 2 sulfur cluster b…	GO:0044710//single-organism metabolic process;GO:0008152//metabolic process;GO:0055114//oxidation-reduction process;GO:0044699//single-organism process
Glyma.11G192900	2293.08	1016.25	41.7	20.4067	-1.03101	3.09289e-07	4.5857e-05	yes	PREDICTED: E3 ubiquitin-protein ligase MIEL1-like [Glycine max]	ko04120//Ubiquitin mediated proteolysis	-	GO:0005515//protein binding;GO:0043167//ion binding;GO:0008270//zinc ion binding;GO:0005488//binding;GO:0046914//transition metal ion binding;GO:0043169//cation binding;GO:0046872//metal ion binding	-
Glyma.11G195200	2182.28	5297.18	28.27	75.79	1.42274	9.0791e-08	1.50947e-05	yes	PREDICTED: high affinity nitrate transporter 2.4 [Glycine max]	ko00910//Nitrogen metabolism	GO:0016020//membrane;GO:0044425//membrane part;GO:0031224//intrinsic component of membrane;GO:0016021//integral component of membrane	-	GO:0044699//single-organism process;GO:0051179//localization;GO:0044763//single-organism cellular process;GO:1902578//single-organism localization;GO:0009987//cellular process;GO:0044765//single-organism transport;GO:0051234//establishment of localization;GO:0055085//transmembrane transport;GO:0006810//transport
Glyma.11G196300	55.6667	0	0.516667	0.001	-9.01309	3.6026e-05	0.00303169	yes	PREDICTED: BEL1-like homeodomain protein 8 [Glycine max]	-	-	GO:0097159//organic cyclic compound binding;GO:0003676//nucleic acid binding;GO:0003677//DNA binding;GO:1901363//heterocyclic compound binding;GO:0005488//binding	GO:0006355//regulation of transcription, DNA-templated;GO:0050789//regulation of biological process;GO:0019222//regulation of metabolic process;GO:0051171//regulation of nitrogen compound metabolic process;GO:0010468//regulation of gene expression;GO:0031323//regulation of cellular metabolic process;GO:0010556//regulation of macromolecule biosynthetic process;GO:0009889//regulation of biosyntheti…
Glyma.11G210300	352.983	58.0767	5.99	1.08	-2.47152	5.83015e-07	8.05848e-05	yes	PREDICTED: glycinol 4-dimethylallyltransferase-like isoform X1 [Glycine max]	ko00130//Ubiquinone and other terpenoid-quinone biosynthesis	GO:0044425//membrane part;GO:0016020//membrane;GO:0016021//integral component of membrane;GO:0031224//intrinsic component of membrane	GO:0004659//prenyltransferase activity;GO:0003824//catalytic activity;GO:0016765//transferase activity, transferring alkyl or aryl (other than methyl) groups;GO:0016740//transferase activity	-
Glyma.11G215200	1161	2454.33	12.3333	28.7667	1.22184	6.69285e-10	1.48666e-07	yes	PREDICTED: aspartic proteinase PCS1-like [Glycine max]	-	-	GO:0008233//peptidase activity;GO:0070011//peptidase activity, acting on L-amino acid peptides;GO:0004190//aspartic-type endopeptidase activity;GO:0016787//hydrolase activity;GO:0004175//endopeptidase activity;GO:0070001//aspartic-type peptidase activity;GO:0003824//catalytic activity	GO:0008152//metabolic process;GO:0006508//proteolysis;GO:0071704//organic substance metabolic process;GO:0043170//macromolecule metabolic process;GO:0044238//primary metabolic process;GO:0019538//protein metabolic process
Glyma.11G215800	254.667	614.333	4.86333	13.0533	1.4244	6.71332e-07	9.15569e-05	yes	PREDICTED: protein ODORANT1 [Glycine max]	-	-	-	-
Glyma.11G235000	4257.49	42.6667	177.54	2.07333	-6.42005	7.03303e-74	1.44116e-70	yes	hypoxia-responsive family protein [Medicago truncatula]	-	-	-	-
Glyma.11G240900	941.99	363.543	10.56	4.33667	-1.28395	7.68105e-06	0.000795925	yes	PREDICTED: probable LRR receptor-like serine/threonine-protein kinase At5g10290 isoform X2 [Glycine max]	-	-	GO:0003824//catalytic activity;GO:0005515//protein binding;GO:0043168//anion binding;GO:0016301//kinase activity;GO:0032555//purine ribonucleotide binding;GO:0035639//purine ribonucleoside triphosphate binding;GO:1901265//nucleoside phosphate binding;GO:0005524//ATP binding;GO:1901363//heterocyclic compound binding;GO:0032559//adenyl ribonucleotide binding;GO:0032549//ribonucleoside binding;GO:00…	GO:0044238//primary metabolic process;GO:0036211//protein modification process;GO:0008152//metabolic process;GO:0006464//cellular protein modification process;GO:0006796//phosphate-containing compound metabolic process;GO:0043170//macromolecule metabolic process;GO:0044267//cellular protein metabolic process;GO:0043412//macromolecule modification;GO:0009987//cellular process;GO:0044260//cellular …
Glyma.11G242100	1589	709.667	43.9933	21.74	-1.01693	1.49978e-05	0.00142775	yes	uncharacterized protein LOC100781700 [Glycine max]	-	-	-	-
Glyma.11G243100	712.667	1628.33	19.5633	49.62	1.34277	1.38984e-09	2.93604e-07	yes	PREDICTED: GATA zinc finger domain-containing protein 14-like [Glycine max]	-	-	-	-
Glyma.11G243400	521.667	221	17.1533	7.99	-1.10222	0.000506389	0.0268649	yes	E3 ubiquitin-protein ligase [Glycine soja]	-	-	GO:0005515//protein binding;GO:0046914//transition metal ion binding;GO:0005488//binding;GO:0043167//ion binding;GO:0043169//cation binding;GO:0008270//zinc ion binding;GO:0046872//metal ion binding	-
Glyma.11G245600	1110.33	386	21.7867	8.12667	-1.42271	2.07289e-08	3.76729e-06	yes	PREDICTED: very-long-chain 3-oxoacyl-CoA reductase 1 [Glycine max]	ko01212//Fatty acid metabolism;ko01040//Biosynthesis of unsaturated fatty acids;ko00062//Fatty acid elongation	-	-	-
Glyma.11G247600	13686.3	4758.41	241.317	92.3567	-1.38564	1.55549e-14	5.29027e-12	yes	PREDICTED: glyceraldehyde-3-phosphate dehydrogenase GAPC1, cytosolic [Vigna radiata var. radiata] [Vigna radiata]	ko01200//Carbon metabolism;ko01230//Biosynthesis of amino acids;ko00010//Glycolysis / Gluconeogenesis;ko00710//Carbon fixation in photosynthetic organisms	-	GO:0016903//oxidoreductase activity, acting on the aldehyde or oxo group of donors;GO:0016491//oxidoreductase activity;GO:0016620//oxidoreductase activity, acting on the aldehyde or oxo group of donors, NAD or NADP as acceptor;GO:0003824//catalytic activity	GO:0008152//metabolic process;GO:0055114//oxidation-reduction process;GO:0044699//single-organism process;GO:0044710//single-organism metabolic process
Glyma.11G254700	585	1617.67	8.68	26.56	1.61349	1.76891e-13	5.64159e-11	yes	PREDICTED: adenosylhomocysteinase-like [Glycine max]	ko00270//Cysteine and methionine metabolism	-	GO:1901363//heterocyclic compound binding;GO:0005488//binding;GO:0048037//cofactor binding;GO:0003824//catalytic activity;GO:0016802//trialkylsulfonium hydrolase activity;GO:0000166//nucleotide binding;GO:0036094//small molecule binding;GO:1901265//nucleoside phosphate binding;GO:0016787//hydrolase activity;GO:0051287//NAD binding;GO:0016801//hydrolase activity, acting on ether bonds;GO:0097159//…	GO:0044281//small molecule metabolic process;GO:0006730//one-carbon metabolic process;GO:0009987//cellular process;GO:0044763//single-organism cellular process;GO:0044710//single-organism metabolic process;GO:0055114//oxidation-reduction process;GO:0008152//metabolic process;GO:0044699//single-organism process;GO:0044237//cellular metabolic process
Glyma.12G002400	374.333	1002.67	3.54333	10.3433	1.54552	1.94191e-10	4.5738e-08	yes	cytokinin-regulated kinase precursor [Glycine max]	-	-	GO:0030554//adenyl nucleotide binding;GO:0005488//binding;GO:0043167//ion binding;GO:0097159//organic cyclic compound binding;GO:0032550//purine ribonucleoside binding;GO:0005524//ATP binding;GO:0016772//transferase activity, transferring phosphorus-containing groups;GO:0003824//catalytic activity;GO:0004672//protein kinase activity;GO:0016773//phosphotransferase activity, alcohol group as accept…	GO:0044267//cellular protein metabolic process;GO:0016310//phosphorylation;GO:0044237//cellular metabolic process;GO:0008152//metabolic process;GO:0044238//primary metabolic process;GO:0009987//cellular process;GO:0006468//protein phosphorylation;GO:0043170//macromolecule metabolic process;GO:0043412//macromolecule modification;GO:0006793//phosphorus metabolic process;GO:0036211//protein modifica…
Glyma.12G015300	206.667	478.667	2.41	6.18667	1.36013	4.91718e-05	0.0039436	yes	Alcohol dehydrogenase-like 2 [Glycine soja]	ko01200//Carbon metabolism;ko00010//Glycolysis / Gluconeogenesis;ko00071//Fatty acid degradation;ko00350//Tyrosine metabolism;ko01220//Degradation of aromatic compounds	-	GO:0003824//catalytic activity;GO:0046914//transition metal ion binding;GO:0008270//zinc ion binding;GO:0043167//ion binding;GO:0046872//metal ion binding;GO:0005488//binding;GO:0016491//oxidoreductase activity;GO:0043169//cation binding	GO:0044699//single-organism process;GO:0055114//oxidation-reduction process;GO:0044710//single-organism metabolic process;GO:0008152//metabolic process
Glyma.12G022800	875.843	289.65	18.6467	6.78667	-1.45814	1.58535e-08	2.91352e-06	yes	PREDICTED: expansin-like A2 [Glycine max]	-	-	-	-
Glyma.12G025100	0	58.5867	0.001	1.68	10.7142	0.000628327	0.0319881	yes	PREDICTED: ribosomal RNA small subunit methyltransferase nep-1 [Vigna radiata var. radiata] [Vigna radiata]	ko03008//Ribosome biogenesis in eukaryotes	-	GO:0008168//methyltransferase activity;GO:0016740//transferase activity;GO:0003824//catalytic activity;GO:0016741//transferase activity, transferring one-carbon groups	-
Glyma.12G027200	35.46	327.15	0.416667	4.24667	3.34937	2.79785e-08	4.96377e-06	yes	PREDICTED: endoglucanase 5 [Glycine max]	-	-	GO:0005488//binding;GO:0016798//hydrolase activity, acting on glycosyl bonds;GO:0004553//hydrolase activity, hydrolyzing O-glycosyl compounds;GO:0016787//hydrolase activity;GO:0003824//catalytic activity;GO:0030246//carbohydrate binding	GO:0005975//carbohydrate metabolic process;GO:0008152//metabolic process;GO:0044238//primary metabolic process;GO:0071704//organic substance metabolic process
Glyma.12G030000	40.14	0	0.33	0.001	-8.36632	0.000526569	0.0277737	yes	PREDICTED: inactive leucine-rich repeat receptor-like serine/threonine-protein kinase At1g60630 [Glycine max]	-	-	GO:0032553//ribonucleotide binding;GO:0001882//nucleoside binding;GO:0001883//purine nucleoside binding;GO:0097159//organic cyclic compound binding;GO:0005524//ATP binding;GO:0016301//kinase activity;GO:0097367//carbohydrate derivative binding;GO:0032555//purine ribonucleotide binding;GO:0032550//purine ribonucleoside binding;GO:0032549//ribonucleoside binding;GO:0000166//nucleotide binding;GO:00…	GO:0006796//phosphate-containing compound metabolic process;GO:0044260//cellular macromolecule metabolic process;GO:0043170//macromolecule metabolic process;GO:0044237//cellular metabolic process;GO:0006468//protein phosphorylation;GO:0006793//phosphorus metabolic process;GO:0006464//cellular protein modification process;GO:0036211//protein modification process;GO:0043412//macromolecule modificat…
Glyma.12G037400	311.447	93.88	5.07667	1.69667	-1.58118	0.00102418	0.0471347	yes	PREDICTED: fructose-bisphosphate aldolase 1, chloroplastic [Glycine max]	ko01200//Carbon metabolism;ko01230//Biosynthesis of amino acids;ko00010//Glycolysis / Gluconeogenesis;ko00710//Carbon fixation in photosynthetic organisms;ko00051//Fructose and mannose metabolism;ko00030//Pentose phosphate pathway	-	GO:0016830//carbon-carbon lyase activity;GO:0004332//fructose-bisphosphate aldolase activity;GO:0016829//lyase activity;GO:0003824//catalytic activity;GO:0016832//aldehyde-lyase activity	GO:0006096//glycolytic process;GO:0009116//nucleoside metabolic process;GO:0032787//monocarboxylic acid metabolic process;GO:0044763//single-organism cellular process;GO:0044238//primary metabolic process;GO:0006725//cellular aromatic compound metabolic process;GO:0009987//cellular process;GO:0042278//purine nucleoside metabolic process;GO:0071704//organic substance metabolic process;GO:0006796//…
Glyma.12G048000	2019	11.6667	67.1567	0.476667	-7.13841	2.51723e-56	3.43875e-53	yes	stress-induced protein 8 [Capsicum annuum]	-	-	-	-
Glyma.12G048100	283	0.666667	7.61333	0.0166667	-8.83542	3.50148e-18	1.51851e-15	yes	hypothetical protein glysoja_010250 [Glycine soja]	-	-	-	-
Glyma.12G066000	488.97	166.37	11.79	4.26333	-1.46751	8.82018e-05	0.00653871	yes	PREDICTED: transcription factor MYB59-like [Glycine max]	-	-	-	-
Glyma.12G072900	37.2233	0	0.216667	0.001	-7.75933	0.00049109	0.02624	yes	BnaC09g35460D [Brassica napus]	-	-	-	-
Glyma.12G075200	489	1052.33	7.36333	17.15	1.21978	4.88027e-07	6.89675e-05	yes	PREDICTED: exocyst complex component EXO70B1-like [Glycine max]	-	GO:0005623//cell;GO:0044424//intracellular part;GO:0099568//cytoplasmic region;GO:0000145//exocyst;GO:0032991//macromolecular complex;GO:0005938//cell cortex;GO:0044464//cell part;GO:0005622//intracellular;GO:0044448//cell cortex part;GO:0071944//cell periphery;GO:0043234//protein complex;GO:0005737//cytoplasm;GO:0044444//cytoplasmic part	-	GO:0032940//secretion by cell;GO:0044765//single-organism transport;GO:0009987//cellular process;GO:0044699//single-organism process;GO:0051179//localization;GO:0046903//secretion;GO:0006887//exocytosis;GO:0051234//establishment of localization;GO:0006810//transport;GO:0051649//establishment of localization in cell;GO:1902578//single-organism localization;GO:0016192//vesicle-mediated transport;GO…
Glyma.12G077400	82.5633	0	0.34	0.001	-8.40939	8.83483e-07	0.000117356	yes	Helicase protein MOM1 [Glycine soja]	-	-	-	-
Glyma.12G087400	211.667	46.3333	3.12	0.776667	-2.00618	0.00100771	0.0465334	yes	PREDICTED: alcohol-forming fatty acyl-CoA reductase [Glycine max]	ko04146//Peroxisome;ko00073//Cutin, suberine and wax biosynthesis	-	GO:0003824//catalytic activity;GO:0016903//oxidoreductase activity, acting on the aldehyde or oxo group of donors;GO:0080019//fatty-acyl-CoA reductase (alcohol-forming) activity;GO:0016620//oxidoreductase activity, acting on the aldehyde or oxo group of donors, NAD or NADP as acceptor;GO:0016491//oxidoreductase activity	-
Glyma.12G109600	593.533	258.49	9.54667	4.61	-1.05023	0.000388553	0.0215624	yes	plant/F9H3-4 protein [Medicago truncatula]	-	-	-	-
Glyma.12G145400	2987.67	1062.67	27.0733	10.57	-1.3569	6.72447e-12	1.84338e-09	yes	PREDICTED: receptor-like serine/threonine-protein kinase SD1-7 [Glycine max]	-	-	GO:0016740//transferase activity;GO:0016772//transferase activity, transferring phosphorus-containing groups;GO:0004672//protein kinase activity;GO:0016301//kinase activity;GO:0003824//catalytic activity;GO:0016773//phosphotransferase activity, alcohol group as acceptor	GO:0044237//cellular metabolic process;GO:0006468//protein phosphorylation;GO:0032501//multicellular organismal process;GO:0006464//cellular protein modification process;GO:0044699//single-organism process;GO:0009875//pollen-pistil interaction;GO:0048544//recognition of pollen;GO:0044260//cellular macromolecule metabolic process;GO:0009856//pollination;GO:0008037//cell recognition;GO:0044703//mul…
Glyma.12G150500	1620.67	316.667	43.65	9.43	-2.21065	3.7788e-19	1.71121e-16	yes	PREDICTED: stem-specific protein TSJT1-like [Glycine max]	-	-	-	-
Glyma.12G155900	3333	1114.67	26.67	9.77	-1.44879	8.78526e-15	3.09049e-12	yes	PREDICTED: probable LRR receptor-like serine/threonine-protein kinase At1g53430 [Glycine max]	-	-	GO:0016772//transferase activity, transferring phosphorus-containing groups;GO:0016773//phosphotransferase activity, alcohol group as acceptor;GO:0003824//catalytic activity;GO:0004672//protein kinase activity;GO:0005488//binding;GO:0016301//kinase activity;GO:0016740//transferase activity;GO:0005515//protein binding	GO:0006468//protein phosphorylation;GO:0006464//cellular protein modification process;GO:0006793//phosphorus metabolic process;GO:0019538//protein metabolic process;GO:0009987//cellular process;GO:0044267//cellular protein metabolic process;GO:0043170//macromolecule metabolic process;GO:0043412//macromolecule modification;GO:0016310//phosphorylation;GO:0036211//protein modification process;GO:004…
Glyma.12G159000	0	55.02	0.001	0.923333	9.85071	0.000822996	0.0397163	yes	DUF246 domain-containing protein [Glycine soja]	-	GO:0016020//membrane;GO:0031224//intrinsic component of membrane;GO:0044425//membrane part;GO:0016021//integral component of membrane	GO:0005215//transporter activity;GO:0015075//ion transmembrane transporter activity;GO:0072509//divalent inorganic cation transmembrane transporter activity;GO:0016772//transferase activity, transferring phosphorus-containing groups;GO:0005488//binding;GO:0043169//cation binding;GO:0022857//transmembrane transporter activity;GO:0000287//magnesium ion binding;GO:0008324//cation transmembrane trans…	GO:0071704//organic substance metabolic process;GO:0019752//carboxylic acid metabolic process;GO:0030001//metal ion transport;GO:0005975//carbohydrate metabolic process;GO:0009144//purine nucleoside triphosphate metabolic process;GO:0032787//monocarboxylic acid metabolic process;GO:0009132//nucleoside diphosphate metabolic process;GO:0044238//primary metabolic process;GO:1902578//single-organism …
Glyma.12G175400	0	65.08	0.001	0.333333	8.38082	0.000466947	0.0251467	yes	PREDICTED: helicase protein MOM1-like isoform X1 [Glycine max]	-	-	-	-
Glyma.12G200100	82.13	243.147	0.916667	3.09333	1.75469	0.000865819	0.0414042	yes	PREDICTED: diacylglycerol kinase 5 [Glycine max]	ko00564//Glycerophospholipid metabolism;ko04070//Phosphatidylinositol signaling system;ko00561//Glycerolipid metabolism	-	GO:0016740//transferase activity;GO:0003824//catalytic activity;GO:0016772//transferase activity, transferring phosphorus-containing groups;GO:0004143//diacylglycerol kinase activity;GO:0016301//kinase activity;GO:0016773//phosphotransferase activity, alcohol group as acceptor	GO:0050794//regulation of cellular process;GO:0007205//protein kinase C-activating G-protein coupled receptor signaling pathway;GO:0050896//response to stimulus;GO:0065007//biological regulation;GO:0044700//single organism signaling;GO:0009987//cellular process;GO:0050789//regulation of biological process;GO:0007186//G-protein coupled receptor signaling pathway;GO:0044699//single-organism process…
Glyma.12G200400	1006.33	32.3333	30.52	1.04333	-4.87048	8.05029e-41	7.67258e-38	yes	Wound-responsive family protein [Theobroma cacao]	-	-	-	-
Glyma.12G200500	1287	104.333	30.9033	2.71333	-3.50962	6.14591e-34	4.79761e-31	yes	wound-responsive family protein [Medicago truncatula]	-	-	-	-
Glyma.12G200600	1378.33	36.3333	37.5967	1.11	-5.08197	3.97978e-58	5.93096e-55	yes	wound-responsive family protein [Medicago truncatula]	-	-	-	-
Glyma.12G200800	1319.33	440.667	54.64	20.1	-1.44276	1.60565e-10	3.80366e-08	yes	wound-responsive family protein [Medicago truncatula]	-	-	-	-
Glyma.12G207400	1249.33	500	38.4233	17.0067	-1.17588	1.28208e-06	0.000162924	yes	PREDICTED: glutaredoxin-C9-like [Glycine max]	-	-	GO:0015036//disulfide oxidoreductase activity;GO:0009055//electron carrier activity;GO:0015035//protein disulfide oxidoreductase activity;GO:0003824//catalytic activity;GO:0016491//oxidoreductase activity;GO:0016667//oxidoreductase activity, acting on a sulfur group of donors	GO:0009987//cellular process;GO:0065008//regulation of biological quality;GO:0065007//biological regulation;GO:0042592//homeostatic process;GO:0044699//single-organism process;GO:0044763//single-organism cellular process;GO:0019725//cellular homeostasis;GO:0050794//regulation of cellular process;GO:0045454//cell redox homeostasis;GO:0050789//regulation of biological process
Glyma.12G209600	2811.81	445.51	50.31	8.80333	-2.51472	3.14241e-30	2.20143e-27	yes	PREDICTED: protein trichome birefringence-like 39 [Glycine max]	-	-	-	-
Glyma.12G216100	478.667	1040.33	5.44	12.8967	1.24532	7.41472e-08	1.24538e-05	yes	PREDICTED: chitin-inducible gibberellin-responsive protein 1-like [Glycine max]	-	-	-	-
Glyma.12G218300	19681.3	366.333	593.6	12.3233	-5.59003	6.36018e-121	8.68854e-117	yes	wound-responsive family protein [Medicago truncatula]	-	-	-	-
Glyma.12G222400	19921.7	3930.08	416.32	90.1867	-2.20671	6.16498e-35	5.00309e-32	yes	PREDICTED: stem-specific protein TSJT1 [Glycine max]	-	-	-	-
Glyma.12G224300	178.333	23	3.46667	0.496667	-2.8032	7.36416e-05	0.00558892	yes	transmembrane protein [Arabidopsis thaliana]	-	-	-	-
Glyma.12G225100	190.667	490	3.57	9.83	1.46127	0.000171782	0.0113733	yes	PREDICTED: protein GRIM REAPER-like [Glycine max]	-	-	-	-
Glyma.12G237600	668.667	125.667	21.7633	4.5	-2.2739	2.11259e-12	6.03339e-10	yes	DIS3-exonuclease-like protein [Medicago truncatula]	-	-	-	-
Glyma.13G001800	4056	211	89.4233	5.05667	-4.14439	2.92114e-70	5.44162e-67	yes	hypothetical protein GLYMA_13G001800 [Glycine max]	-	-	-	-
Glyma.13G005500	2377.25	920.873	38.84	16.3633	-1.24708	2.45007e-09	5.07121e-07	yes	PREDICTED: 36.4 kDa proline-rich protein-like [Glycine max]	-	-	-	-
Glyma.13G029900	1357.42	550.4	21.57	9.53333	-1.17797	6.94493e-08	1.17612e-05	yes	PREDICTED: 7-deoxyloganetin glucosyltransferase-like [Glycine max]	-	-	GO:0003824//catalytic activity;GO:0016758//transferase activity, transferring hexosyl groups;GO:0016740//transferase activity;GO:0016757//transferase activity, transferring glycosyl groups	GO:0008152//metabolic process
Glyma.13G046300	10784.3	364.667	217.513	8.06667	-4.75299	5.95755e-114	4.06926e-110	yes	PREDICTED: LOB domain-containing protein 41-like [Glycine max]	-	-	-	-
Glyma.13G049700	166	462.667	2.26	7.07667	1.64675	2.6471e-06	0.000309454	yes	PREDICTED: proline dehydrogenase 2, mitochondrial-like [Glycine max]	ko00330//Arginine and proline metabolism	-	GO:0004657//proline dehydrogenase activity;GO:0003824//catalytic activity;GO:0016491//oxidoreductase activity;GO:0016645//oxidoreductase activity, acting on the CH-NH group of donors	GO:0044282//small molecule catabolic process;GO:0009063//cellular amino acid catabolic process;GO:0044712//single-organism catabolic process;GO:0071704//organic substance metabolic process;GO:1901360//organic cyclic compound metabolic process;GO:0044281//small molecule metabolic process;GO:0046700//heterocycle catabolic process;GO:1901605//alpha-amino acid metabolic process;GO:0006562//proline ca…
Glyma.13G053600	0	240.097	0.001	2.21	11.1098	0.000281225	0.0168869	yes	Receptor-like protein kinase FERONIA [Glycine soja]	-	-	GO:0016772//transferase activity, transferring phosphorus-containing groups;GO:0003824//catalytic activity;GO:0016773//phosphotransferase activity, alcohol group as acceptor;GO:0004672//protein kinase activity;GO:0016740//transferase activity;GO:0016301//kinase activity	GO:0006793//phosphorus metabolic process;GO:0006468//protein phosphorylation;GO:0071704//organic substance metabolic process;GO:0019538//protein metabolic process;GO:0044238//primary metabolic process;GO:0043170//macromolecule metabolic process;GO:0036211//protein modification process;GO:0044237//cellular metabolic process;GO:0044267//cellular protein metabolic process;GO:0044260//cellular macrom…
Glyma.13G064000	711.633	307.447	12.77	6.17	-1.04942	0.000380072	0.0211635	yes	PREDICTED: homeobox-leucine zipper protein HAT7-like isoform X1 [Glycine max]	-	-	GO:0003676//nucleic acid binding;GO:0003677//DNA binding;GO:0005488//binding;GO:0097159//organic cyclic compound binding;GO:0043565//sequence-specific DNA binding;GO:1901363//heterocyclic compound binding;GO:0003700//transcription factor activity, sequence-specific DNA binding;GO:0001071//nucleic acid binding transcription factor activity	GO:0065007//biological regulation;GO:0050789//regulation of biological process;GO:0080090//regulation of primary metabolic process;GO:0051252//regulation of RNA metabolic process;GO:0051171//regulation of nitrogen compound metabolic process;GO:0060255//regulation of macromolecule metabolic process;GO:2000112//regulation of cellular macromolecule biosynthetic process;GO:0009889//regulation of bios…
Glyma.13G064300	3673	655.333	52.27	10.2167	-2.35506	1.80204e-34	1.42023e-31	yes	PREDICTED: plant cysteine oxidase 2-like [Glycine max]	ko00430//Taurine and hypotaurine metabolism	-	GO:0016701//oxidoreductase activity, acting on single donors with incorporation of molecular oxygen;GO:0051213//dioxygenase activity;GO:0003824//catalytic activity;GO:0016491//oxidoreductase activity;GO:0016702//oxidoreductase activity, acting on single donors with incorporation of molecular oxygen, incorporation of two atoms of oxygen	GO:0055114//oxidation-reduction process;GO:0008152//metabolic process;GO:0044699//single-organism process;GO:0044710//single-organism metabolic process
Glyma.13G066500	3371	1127.67	61.8433	22.6767	-1.44741	1.69259e-13	5.41928e-11	yes	PREDICTED: probable prolyl 4-hydroxylase 7 [Glycine max]	ko00330//Arginine and proline metabolism	-	GO:0016491//oxidoreductase activity;GO:0003824//catalytic activity	GO:0008152//metabolic process;GO:0044699//single-organism process;GO:0055114//oxidation-reduction process;GO:0044710//single-organism metabolic process
Glyma.13G070300	996.623	2051.54	10.3233	23.4433	1.18327	5.54828e-09	1.07509e-06	yes	PREDICTED: xyloglucan glycosyltransferase 4-like [Glycine max]	-	-	-	-
Glyma.13G077800	251.3	26.53	4.77667	0.55	-3.1185	3.13346e-07	4.62764e-05	yes	PREDICTED: WAT1-related protein At4g08290-like isoform X1 [Glycine max]	-	GO:0031224//intrinsic component of membrane;GO:0044425//membrane part;GO:0016020//membrane;GO:0016021//integral component of membrane	GO:0005215//transporter activity;GO:0022857//transmembrane transporter activity	-
Glyma.13G093300	277.333	73.6667	4.46333	1.30333	-1.77592	0.000369293	0.0207039	yes	PREDICTED: glutamate receptor 2.8-like [Glycine max]	-	GO:0016020//membrane	GO:0022838//substrate-specific channel activity;GO:0022857//transmembrane transporter activity;GO:0099600//transmembrane receptor activity;GO:0022836//gated channel activity;GO:0015267//channel activity;GO:0022891//substrate-specific transmembrane transporter activity;GO:0005216//ion channel activity;GO:0015075//ion transmembrane transporter activity;GO:0005215//transporter activity;GO:0022803//p…	-
Glyma.13G094200	114.333	391.333	2.20667	8.18667	1.89141	1.29762e-06	0.000164247	yes	PREDICTED: pathogenesis-related protein PR-1-like [Glycine max]	-	-	-	-
Glyma.13G094500	156.187	404.463	0.906667	2.54667	1.48997	0.000866977	0.0414354	yes	Serine/threonine-protein kinase CTR1 [Glycine soja]	-	-	GO:0016301//kinase activity;GO:0005515//protein binding;GO:0004672//protein kinase activity;GO:0016773//phosphotransferase activity, alcohol group as acceptor;GO:0016740//transferase activity;GO:0016772//transferase activity, transferring phosphorus-containing groups;GO:0003824//catalytic activity;GO:0005488//binding	GO:0016310//phosphorylation;GO:0006796//phosphate-containing compound metabolic process;GO:0043412//macromolecule modification;GO:0008152//metabolic process;GO:0009987//cellular process;GO:0044267//cellular protein metabolic process;GO:0036211//protein modification process;GO:0044238//primary metabolic process;GO:0006464//cellular protein modification process;GO:0044260//cellular macromolecule me…
Glyma.13G097100	8283.33	3656.33	221.083	107.053	-1.04626	1.31892e-09	2.79342e-07	yes	Ribulose bisphosphate carboxylase small chain, chloroplastic [Glycine soja]	ko01200//Carbon metabolism;ko00630//Glyoxylate and dicarboxylate metabolism;ko00710//Carbon fixation in photosynthetic organisms	-	-	-
Glyma.13G101500	565.433	73.2667	14.2667	2.00667	-2.82978	4.87718e-12	1.35972e-09	yes	Methionyl-tRNA synthetase [Theobroma cacao]	-	-	-	-
Glyma.13G104300	0	52.1533	0.001	0.336667	8.39518	8.12202e-05	0.00611314	yes	Receptor-like serine/threonine-protein kinase ALE2 [Glycine soja]	-	-	GO:0016773//phosphotransferase activity, alcohol group as acceptor;GO:0003824//catalytic activity;GO:0004672//protein kinase activity;GO:0016772//transferase activity, transferring phosphorus-containing groups;GO:0016301//kinase activity;GO:0016740//transferase activity	GO:0009987//cellular process;GO:0043170//macromolecule metabolic process;GO:0006793//phosphorus metabolic process;GO:0006796//phosphate-containing compound metabolic process;GO:0044267//cellular protein metabolic process;GO:0008152//metabolic process;GO:0006468//protein phosphorylation;GO:0071704//organic substance metabolic process;GO:0044260//cellular macromolecule metabolic process;GO:0044237/…
Glyma.13G112200	15894	6083.67	353.883	148.887	-1.24906	1.90888e-13	6.04098e-11	yes	DUF581 family protein [Medicago truncatula]	-	-	-	-
Glyma.13G114000	1776.89	723.51	15.78	7.01667	-1.16924	3.64599e-08	6.34488e-06	yes	sucrose synthase [Glycine max]	ko00500//Starch and sucrose metabolism	-	GO:0016740//transferase activity;GO:0003824//catalytic activity;GO:0016758//transferase activity, transferring hexosyl groups;GO:0046527//glucosyltransferase activity;GO:0016157//sucrose synthase activity;GO:0008194//UDP-glycosyltransferase activity;GO:0016757//transferase activity, transferring glycosyl groups;GO:0035251//UDP-glucosyltransferase activity	GO:0044238//primary metabolic process;GO:0005975//carbohydrate metabolic process;GO:0044699//single-organism process;GO:0044723//single-organism carbohydrate metabolic process;GO:0005984//disaccharide metabolic process;GO:0071704//organic substance metabolic process;GO:0009311//oligosaccharide metabolic process;GO:0044237//cellular metabolic process;GO:0005985//sucrose metabolic process;GO:004476…
Glyma.13G114800	86.2833	0	0.35	0.001	-8.45121	0.000251482	0.015475	yes	PREDICTED: 1-phosphatidylinositol-3-phosphate 5-kinase FAB1B-like isoform X1 [Glycine max]	ko04070//Phosphatidylinositol signaling system;ko04145//Phagosome;ko00562//Inositol phosphate metabolism	-	GO:0003824//catalytic activity;GO:1901363//heterocyclic compound binding;GO:0032553//ribonucleotide binding;GO:0097159//organic cyclic compound binding;GO:0043169//cation binding;GO:0097367//carbohydrate derivative binding;GO:0032550//purine ribonucleoside binding;GO:0032555//purine ribonucleotide binding;GO:0001883//purine nucleoside binding;GO:0030554//adenyl nucleotide binding;GO:0043168//anio…	GO:0044255//cellular lipid metabolic process;GO:0006650//glycerophospholipid metabolic process;GO:0009987//cellular process;GO:0044237//cellular metabolic process;GO:0008152//metabolic process;GO:0046486//glycerolipid metabolic process;GO:0044710//single-organism metabolic process;GO:0006644//phospholipid metabolic process;GO:0044238//primary metabolic process;GO:0006629//lipid metabolic process;…
Glyma.13G118400	0	43.51	0.001	0.5	8.96578	0.000194293	0.0125395	yes	PREDICTED: protein CHUP1, chloroplastic-like isoform X3 [Glycine max]	-	-	-	-
Glyma.13G122200	0	96.2633	0.001	1.1	10.1033	5.71314e-05	0.00447896	yes	PREDICTED: autophagy-related protein 9-like [Glycine max]	-	-	-	-
Glyma.13G123100	128.667	433.333	2.55667	9.49	1.89214	1.23219e-06	0.000157807	yes	PREDICTED: ethylene-responsive transcription factor 1B-like [Glycine max]	ko04075//Plant hormone signal transduction	-	GO:0001071//nucleic acid binding transcription factor activity;GO:0003700//transcription factor activity, sequence-specific DNA binding	GO:0050789//regulation of biological process;GO:1903506//regulation of nucleic acid-templated transcription;GO:0009889//regulation of biosynthetic process;GO:0060255//regulation of macromolecule metabolic process;GO:2000112//regulation of cellular macromolecule biosynthetic process;GO:0006355//regulation of transcription, DNA-templated;GO:0010556//regulation of macromolecule biosynthetic process;…
Glyma.13G139300	699	227.333	9.85333	3.51667	-1.4864	2.55708e-07	3.87414e-05	yes	AT-rich interactive domain-containing 5B [Gossypium arboreum]	-	-	GO:0003824//catalytic activity;GO:0016741//transferase activity, transferring one-carbon groups;GO:0008168//methyltransferase activity;GO:0016740//transferase activity	GO:0008152//metabolic process
Glyma.13G144600	38.0967	0	0.556667	0.001	-9.12067	0.000709771	0.0353441	yes	Telomere repeat-binding protein 4 [Glycine soja]	-	-	-	-
Glyma.13G145100	1095.92	331.96	5.92333	1.86667	-1.66594	0.000257561	0.0157898	yes	PREDICTED: ethylene-insensitive protein 2-like [Glycine max]	ko04075//Plant hormone signal transduction	GO:0016020//membrane	GO:0005215//transporter activity	GO:0006810//transport;GO:0051179//localization;GO:0051234//establishment of localization
Glyma.13G149700	6115.98	512	79.0133	7.40333	-3.41585	2.40277e-33	1.85795e-30	yes	PREDICTED: DNA ligase 1-like [Vigna angularis]	-	-	-	-
Glyma.13G152900	422.667	952.29	5.22333	12.7833	1.29122	2.31462e-07	3.53951e-05	yes	PREDICTED: butyrate--CoA ligase AAE11, peroxisomal-like [Glycine max]	-	-	GO:0003824//catalytic activity	GO:0008152//metabolic process
Glyma.13G164300	1609.13	632.277	23.4	10.21	-1.19653	2.91382e-07	4.35824e-05	yes	plant/F18G18-20 protein [Medicago truncatula]	-	-	-	-
Glyma.13G178200	83.5467	0	0.646667	0.001	-9.33688	1.37575e-06	0.00017242	yes	PREDICTED: protein SMG7L-like isoform X1 [Glycine max]	ko03015//mRNA surveillance pathway	-	-	-
Glyma.13G183000	1754.61	244.28	28.5633	4.37	-2.70846	1.66461e-28	1.1276e-25	yes	PREDICTED: polyphenol oxidase A1, chloroplastic-like [Glycine max]	ko00350//Tyrosine metabolism;ko00950//Isoquinoline alkaloid biosynthesis	-	GO:0004097//catechol oxidase activity;GO:0016491//oxidoreductase activity;GO:0003824//catalytic activity;GO:0016679//oxidoreductase activity, acting on diphenols and related substances as donors;GO:0016682//oxidoreductase activity, acting on diphenols and related substances as donors, oxygen as acceptor	GO:0008152//metabolic process;GO:0055114//oxidation-reduction process;GO:0044699//single-organism process;GO:0044710//single-organism metabolic process
Glyma.13G183500	1440.05	157.387	19.13	2.36667	-3.01491	5.992e-27	3.80724e-24	yes	PREDICTED: polyphenol oxidase A1, chloroplastic-like [Glycine max]	ko00350//Tyrosine metabolism;ko00950//Isoquinoline alkaloid biosynthesis	-	GO:0004097//catechol oxidase activity;GO:0016491//oxidoreductase activity;GO:0016682//oxidoreductase activity, acting on diphenols and related substances as donors, oxygen as acceptor;GO:0003824//catalytic activity;GO:0016679//oxidoreductase activity, acting on diphenols and related substances as donors	GO:0055114//oxidation-reduction process;GO:0044699//single-organism process;GO:0008152//metabolic process;GO:0044710//single-organism metabolic process
Glyma.13G185900	361	115.667	14.2367	4.97667	-1.51636	0.000208399	0.0132826	yes	Clavata3/ESR (CLE) gene family member [Medicago truncatula]	-	-	-	-
Glyma.13G186100	47	218.667	0.66	3.38667	2.35933	5.85858e-05	0.00456463	yes	pectinesterase/pectinesterase inhibitor [Medicago truncatula]	ko00500//Starch and sucrose metabolism;ko00040//Pentose and glucuronate interconversions	GO:0005623//cell;GO:0071944//cell periphery;GO:0044464//cell part;GO:0030312//external encapsulating structure;GO:0005618//cell wall	GO:0016788//hydrolase activity, acting on ester bonds;GO:0098772//molecular function regulator;GO:0004857//enzyme inhibitor activity;GO:0016787//hydrolase activity;GO:0003824//catalytic activity;GO:0030234//enzyme regulator activity;GO:0052689//carboxylic ester hydrolase activity;GO:0030599//pectinesterase activity	GO:0071555//cell wall organization;GO:0016043//cellular component organization;GO:0042545//cell wall modification;GO:0071840//cellular component organization or biogenesis;GO:0009987//cellular process;GO:0045229//external encapsulating structure organization;GO:0071554//cell wall organization or biogenesis
Glyma.13G201400	58.6667	234.667	0.46	1.99333	2.11548	0.000103937	0.00744688	yes	PREDICTED: probable receptor-like protein kinase At4g39110 [Glycine max]	-	-	GO:0016773//phosphotransferase activity, alcohol group as acceptor;GO:0016772//transferase activity, transferring phosphorus-containing groups;GO:0016301//kinase activity;GO:0004672//protein kinase activity;GO:0016740//transferase activity;GO:0003824//catalytic activity	GO:0044260//cellular macromolecule metabolic process;GO:0008152//metabolic process;GO:0006796//phosphate-containing compound metabolic process;GO:0019538//protein metabolic process;GO:0006468//protein phosphorylation;GO:0016310//phosphorylation;GO:0009987//cellular process;GO:0044238//primary metabolic process;GO:0044267//cellular protein metabolic process;GO:0006464//cellular protein modificatio…
Glyma.13G204900	0	63.2767	0.001	0.41	8.67948	0.000422649	0.0231616	yes	Myb-like protein O [Glycine soja]	-	GO:0044425//membrane part;GO:0005623//cell;GO:0016020//membrane;GO:0044464//cell part;GO:0005622//intracellular;GO:0044424//intracellular part;GO:0016469//proton-transporting two-sector ATPase complex;GO:0045261//proton-transporting ATP synthase complex, catalytic core F(1);GO:0045259//proton-transporting ATP synthase complex;GO:0098796//membrane protein complex;GO:0032991//macromolecular complex…	GO:0016887//ATPase activity;GO:0044769//ATPase activity, coupled to transmembrane movement of ions, rotational mechanism;GO:0022890//inorganic cation transmembrane transporter activity;GO:0017111//nucleoside-triphosphatase activity;GO:0019829//cation-transporting ATPase activity;GO:0036442//hydrogen-exporting ATPase activity;GO:0015405//P-P-bond-hydrolysis-driven transmembrane transporter activit…	GO:0009124//nucleoside monophosphate biosynthetic process;GO:0019637//organophosphate metabolic process;GO:1901362//organic cyclic compound biosynthetic process;GO:0009161//ribonucleoside monophosphate metabolic process;GO:0006811//ion transport;GO:1901137//carbohydrate derivative biosynthetic process;GO:0009259//ribonucleotide metabolic process;GO:0006818//hydrogen transport;GO:0046129//purine r…
Glyma.13G213400	0	55.1467	0.001	0.626667	9.29155	1.43828e-05	0.00137882	yes	PREDICTED: squamosa promoter-binding-like protein 7 [Glycine max]	-	-	-	-
Glyma.13G218700	524.333	207.333	16.9367	7.30667	-1.21286	0.000223797	0.0140995	yes	PREDICTED: outer envelope membrane protein 7 [Vigna angularis]	-	-	-	-
Glyma.13G218800	1262.78	519.067	13.1733	5.69	-1.21112	5.19822e-05	0.00414065	yes	PREDICTED: F-box/kelch-repeat protein At1g30090-like [Glycine max]	-	-	GO:0005515//protein binding;GO:0005488//binding	-
Glyma.13G229300	114.333	3.66667	2.37	0.0933333	-4.66635	9.482e-05	0.00692685	yes	PREDICTED: abscisic acid receptor PYL12-like [Glycine max]	ko04075//Plant hormone signal transduction	-	-	-
Glyma.13G231700	4524.39	225.167	44.49	2.40667	-4.20837	9.77191e-80	2.58372e-76	yes	PREDICTED: pyruvate decarboxylase 1 isoform X1 [Glycine max]	ko00010//Glycolysis / Gluconeogenesis	-	GO:0043169//cation binding;GO:1901363//heterocyclic compound binding;GO:0030976//thiamine pyrophosphate binding;GO:0000287//magnesium ion binding;GO:0043168//anion binding;GO:0005488//binding;GO:0003824//catalytic activity;GO:0019842//vitamin binding;GO:0043167//ion binding;GO:0036094//small molecule binding;GO:1901681//sulfur compound binding;GO:0097159//organic cyclic compound binding;GO:005066…	-
Glyma.13G234500	1823.67	728.333	47.8667	21.0633	-1.18429	3.97334e-08	6.8419e-06	yes	PREDICTED: glutaredoxin-C9-like [Glycine max]	-	-	GO:0003824//catalytic activity;GO:0016667//oxidoreductase activity, acting on a sulfur group of donors;GO:0015035//protein disulfide oxidoreductase activity;GO:0016491//oxidoreductase activity;GO:0015036//disulfide oxidoreductase activity;GO:0009055//electron carrier activity	GO:0044763//single-organism cellular process;GO:0050789//regulation of biological process;GO:0009987//cellular process;GO:0042592//homeostatic process;GO:0065007//biological regulation;GO:0044699//single-organism process;GO:0050794//regulation of cellular process;GO:0065008//regulation of biological quality;GO:0019725//cellular homeostasis;GO:0045454//cell redox homeostasis
Glyma.13G241100	3583.33	1619.67	22.84	11.3367	-1.01057	7.11153e-08	1.20185e-05	yes	PREDICTED: mediator of RNA polymerase II transcription subunit 16-like [Glycine max]	-	-	-	-
Glyma.13G247000	1000.67	30.6667	48.1933	1.63	-4.88589	1.48614e-39	1.36867e-36	yes	wound-responsive family protein [Medicago truncatula]	-	-	-	-
Glyma.13G259400	206.617	598.313	4.01333	12.66	1.6574	5.18315e-08	8.85076e-06	yes	Gibberellin 2-beta-dioxygenase 1 [Glycine soja]	ko00904//Diterpenoid biosynthesis	-	GO:0016491//oxidoreductase activity;GO:0003824//catalytic activity	GO:0044699//single-organism process;GO:0044710//single-organism metabolic process;GO:0008152//metabolic process;GO:0055114//oxidation-reduction process
Glyma.13G270600	494.54	984.167	10.77	23.5	1.12564	6.39662e-06	0.000682646	yes	14-3-3-like protein D [Glycine max]	-	-	GO:0019904//protein domain specific binding;GO:0005515//protein binding;GO:0005488//binding	-
Glyma.13G279100	452.333	884	7.46333	15.9267	1.09355	9.21194e-06	0.000940294	yes	PREDICTED: CBS domain-containing protein CBSX5-like [Glycine max]	-	-	-	-
Glyma.13G279200	5061.39	1111	108.613	26.12	-2.05597	6.03717e-28	4.02306e-25	yes	PREDICTED: stem-specific protein TSJT1 [Glycine max]	-	-	-	-
Glyma.13G282200	964.827	378.433	25.1267	10.75	-1.22488	1.25627e-06	0.00016014	yes	wound-responsive family protein [Medicago truncatula]	-	-	-	-
Glyma.13G282400	2553.51	602.567	104.66	27.05	-1.95201	5.23783e-22	2.71721e-19	yes	wound-responsive family protein [Medicago truncatula]	-	-	-	-
Glyma.13G290100	37.82	0	0.653333	0.001	-9.35168	0.000445104	0.0241769	yes	PREDICTED: two-component response regulator ARR18-like [Vigna angularis]	-	-	-	-
Glyma.13G291700	3224	1387.67	53.5	25.3933	-1.07509	5.96241e-07	8.21359e-05	yes	PREDICTED: protein trichome birefringence-like 39 [Glycine max]	-	-	-	-
Glyma.13G299100	396.88	54.0167	4.68667	0.716667	-2.70919	9.25792e-08	1.53298e-05	yes	plant/F9H3-4 protein [Medicago truncatula]	-	-	-	-
Glyma.13G301400	3899.67	1170.67	134.097	44.4533	-1.59291	1.08635e-17	4.51993e-15	yes	wound-responsive family protein [Medicago truncatula]	-	-	-	-
Glyma.13G301600	1037	54	40.0233	2.35333	-4.08806	7.3951e-31	5.31701e-28	yes	wound-responsive family protein [Medicago truncatula]	-	-	-	-
Glyma.13G301700	2129	189	48.72	4.74667	-3.35953	2.33387e-41	2.25053e-38	yes	wound-responsive family protein [Medicago truncatula]	-	-	-	-
Glyma.13G301900	5534.33	117.667	205.39	4.76	-5.43126	2.26173e-120	2.64833e-116	yes	wound-responsive family protein [Medicago truncatula]	-	-	-	-
Glyma.13G302500	803	1989.67	13.0533	35.4733	1.44232	3.34526e-13	1.03469e-10	yes	PREDICTED: coumaroyl-CoA:anthocyanidin 3-O-glucoside-6''-O-coumaroyltransferase 2-like [Glycine max]	-	-	GO:0016747//transferase activity, transferring acyl groups other than amino-acyl groups;GO:0016740//transferase activity;GO:0003824//catalytic activity;GO:0016746//transferase activity, transferring acyl groups	-
Glyma.13G303500	107.333	0	1.22667	0.001	-10.2605	1.53372e-08	2.83134e-06	yes	PREDICTED: protein ROOT PRIMORDIUM DEFECTIVE 1-like [Glycine max]	-	-	-	-
Glyma.13G306100	0	59.81	0.001	0.826667	9.69116	0.00106954	0.0488111	yes	transferring glycosyl group transferase [Medicago truncatula]	-	GO:0016020//membrane	GO:0003824//catalytic activity;GO:0016757//transferase activity, transferring glycosyl groups;GO:0016740//transferase activity	-
Glyma.13G312800	319.667	766	5.48333	14.5167	1.40459	3.63841e-08	6.34488e-06	yes	E3 ubiquitin-protein ligase PUB23 [Glycine soja]	-	-	GO:0003824//catalytic activity;GO:0019787//ubiquitin-like protein transferase activity;GO:0004842//ubiquitin-protein transferase activity;GO:0016740//transferase activity	GO:0016567//protein ubiquitination;GO:0006464//cellular protein modification process;GO:0044238//primary metabolic process;GO:0009987//cellular process;GO:0043412//macromolecule modification;GO:0043170//macromolecule metabolic process;GO:0036211//protein modification process;GO:0044260//cellular macromolecule metabolic process;GO:0008152//metabolic process;GO:0032446//protein modification by smal…
Glyma.13G322500	365	1666.33	6.77667	33.7967	2.31823	7.00543e-23	3.9875e-20	yes	PREDICTED: xyloglucan endotransglucosylase/hydrolase protein 31-like [Vigna angularis]	-	GO:0044464//cell part;GO:0005623//cell;GO:0048046//apoplast;GO:0030312//external encapsulating structure;GO:0071944//cell periphery;GO:0005576//extracellular region;GO:0005618//cell wall	GO:0003824//catalytic activity;GO:0016758//transferase activity, transferring hexosyl groups;GO:0016787//hydrolase activity;GO:0016740//transferase activity;GO:0016798//hydrolase activity, acting on glycosyl bonds;GO:0004553//hydrolase activity, hydrolyzing O-glycosyl compounds;GO:0016757//transferase activity, transferring glycosyl groups;GO:0016762//xyloglucan:xyloglucosyl transferase activity	GO:0043170//macromolecule metabolic process;GO:0071704//organic substance metabolic process;GO:0044237//cellular metabolic process;GO:0044264//cellular polysaccharide metabolic process;GO:0009987//cellular process;GO:0005975//carbohydrate metabolic process;GO:0044238//primary metabolic process;GO:0044262//cellular carbohydrate metabolic process;GO:0006073//cellular glucan metabolic process;GO:004…
Glyma.13G323800	2924.5	6399.67	38.4833	93.27	1.27718	0.000312957	0.0182313	yes	NRT2 protein [Glycine max]	ko00910//Nitrogen metabolism	GO:0044425//membrane part;GO:0016020//membrane;GO:0031224//intrinsic component of membrane;GO:0016021//integral component of membrane	-	GO:0006810//transport;GO:0044765//single-organism transport;GO:0055085//transmembrane transport;GO:0044699//single-organism process;GO:1902578//single-organism localization;GO:0051179//localization;GO:0044763//single-organism cellular process;GO:0051234//establishment of localization;GO:0009987//cellular process
Glyma.13G333100	70.35	283.423	1.77	7.92	2.16175	2.42976e-05	0.00217305	yes	Aquaporin TIP1-3 [Glycine soja]	-	GO:0016020//membrane	GO:0005215//transporter activity	GO:0006810//transport;GO:0051179//localization;GO:0051234//establishment of localization
Glyma.13G339500	0	100.887	0.001	1.89	10.8842	9.69251e-09	1.8314e-06	yes	PREDICTED: probable serine/threonine-protein kinase DDB_G0272282 isoform X3 [Arachis ipaensis]	-	-	-	-
Glyma.13G340200	0	206.04	0.001	4.01	11.9694	1.31356e-14	4.52379e-12	yes	PREDICTED: polyadenylate-binding protein RBP47B'-like isoform X2 [Glycine max]	-	-	GO:0097159//organic cyclic compound binding;GO:0003676//nucleic acid binding;GO:0005488//binding;GO:1901363//heterocyclic compound binding	-
Glyma.13G340500	266.173	674.327	4.49333	12.4267	1.46758	9.11384e-08	1.51218e-05	yes	PREDICTED: ADP,ATP carrier protein 1, mitochondrial-like [Glycine max]	-	-	-	-
Glyma.13G343200	1294	587.667	24.5067	12.1933	-1.00708	6.413e-06	0.000682651	yes	PREDICTED: acidic leucine-rich nuclear phosphoprotein 32-related protein-like [Sesamum indicum]	-	-	-	-
Glyma.13G347000	64.07	267.833	0.65	3.12667	2.26611	0.000162949	0.0108763	yes	PHD3 [Glycine max]	-	-	GO:0005488//binding;GO:0005515//protein binding;GO:0042393//histone binding	GO:0019219//regulation of nucleobase-containing compound metabolic process;GO:0010556//regulation of macromolecule biosynthetic process;GO:0060255//regulation of macromolecule metabolic process;GO:0010468//regulation of gene expression;GO:0031323//regulation of cellular metabolic process;GO:0065007//biological regulation;GO:0050789//regulation of biological process;GO:2001141//regulation of RNA b…
Glyma.13G347700	26437.8	53381.9	216.85	479.71	1.14547	4.13165e-11	1.03563e-08	yes	lipoxygease L-4 [Glycine max]	ko00591//Linoleic acid metabolism	-	GO:0051213//dioxygenase activity;GO:0043169//cation binding;GO:0046872//metal ion binding;GO:0016491//oxidoreductase activity;GO:0016702//oxidoreductase activity, acting on single donors with incorporation of molecular oxygen, incorporation of two atoms of oxygen;GO:0043167//ion binding;GO:0005488//binding;GO:0016701//oxidoreductase activity, acting on single donors with incorporation of molecula…	GO:0044699//single-organism process;GO:0008152//metabolic process;GO:0044710//single-organism metabolic process;GO:0055114//oxidation-reduction process
Glyma.13G347800	239.033	1661.68	2.12	16.1467	2.9291	1.33367e-35	1.11545e-32	yes	lipoxygenase [Glycine max]	ko00591//Linoleic acid metabolism	-	GO:0016491//oxidoreductase activity;GO:0043167//ion binding;GO:0005515//protein binding;GO:0046872//metal ion binding;GO:0051213//dioxygenase activity;GO:0005488//binding;GO:0003824//catalytic activity;GO:0016702//oxidoreductase activity, acting on single donors with incorporation of molecular oxygen, incorporation of two atoms of oxygen;GO:0043169//cation binding;GO:0016701//oxidoreductase activ…	GO:0008152//metabolic process;GO:0044699//single-organism process;GO:0044710//single-organism metabolic process;GO:0055114//oxidation-reduction process
Glyma.13G360600	1420.67	537	21.5167	8.89	-1.2752	7.08647e-07	9.58486e-05	yes	PREDICTED: F-box/kelch-repeat protein At1g80440-like [Glycine max]	-	-	GO:0005488//binding;GO:0005515//protein binding	-
Glyma.13G362800	803	1859	14.7633	37.86	1.35866	3.12322e-10	7.19087e-08	yes	plant/F18G18-200 protein [Medicago truncatula]	-	-	-	-
Glyma.13G364700	159.333	414.667	3.07333	8.85667	1.52696	8.58542e-05	0.00641481	yes	PREDICTED: probable polygalacturonase At3g15720 [Glycine max]	-	-	GO:0016798//hydrolase activity, acting on glycosyl bonds;GO:0004553//hydrolase activity, hydrolyzing O-glycosyl compounds;GO:0016787//hydrolase activity;GO:0003824//catalytic activity;GO:0004650//polygalacturonase activity	GO:0044238//primary metabolic process;GO:0005975//carbohydrate metabolic process;GO:0071704//organic substance metabolic process;GO:0008152//metabolic process
Glyma.13G370100	160	369.667	2.81333	7.13333	1.3423	0.000331036	0.0190409	yes	PREDICTED: probable WRKY transcription factor 40 [Glycine max]	-	-	GO:0043565//sequence-specific DNA binding;GO:0001071//nucleic acid binding transcription factor activity;GO:0005488//binding;GO:0003677//DNA binding;GO:0003676//nucleic acid binding;GO:1901363//heterocyclic compound binding;GO:0097159//organic cyclic compound binding;GO:0003700//transcription factor activity, sequence-specific DNA binding	GO:0009889//regulation of biosynthetic process;GO:0050794//regulation of cellular process;GO:0051252//regulation of RNA metabolic process;GO:2000112//regulation of cellular macromolecule biosynthetic process;GO:1903506//regulation of nucleic acid-templated transcription;GO:0019219//regulation of nucleobase-containing compound metabolic process;GO:0051171//regulation of nitrogen compound metabolic…
Glyma.13G372200	3019.67	1115.33	37.1067	14.89	-1.31733	1.15582e-08	2.15801e-06	yes	PREDICTED: D-3-phosphoglycerate dehydrogenase 2, chloroplastic-like [Glycine max]	ko01200//Carbon metabolism;ko01230//Biosynthesis of amino acids;ko00260//Glycine, serine and threonine metabolism	-	GO:0051287//NAD binding;GO:1901363//heterocyclic compound binding;GO:0043177//organic acid binding;GO:0048037//cofactor binding;GO:0031406//carboxylic acid binding;GO:0050662//coenzyme binding;GO:0016597//amino acid binding;GO:0000166//nucleotide binding;GO:0016614//oxidoreductase activity, acting on CH-OH group of donors;GO:0003824//catalytic activity;GO:0005488//binding;GO:0016491//oxidoreducta…	GO:0055114//oxidation-reduction process;GO:0044699//single-organism process;GO:0008152//metabolic process;GO:0044710//single-organism metabolic process
Glyma.14G003200	3999.72	1283.32	67.0733	23.8067	-1.49437	2.65596e-07	4.00913e-05	yes	PREDICTED: oxygen-dependent coproporphyrinogen-III oxidase, chloroplastic-like [Glycine max]	ko00860//Porphyrin and chlorophyll metabolism	-	GO:0004109//coproporphyrinogen oxidase activity;GO:0016491//oxidoreductase activity;GO:0016627//oxidoreductase activity, acting on the CH-CH group of donors;GO:0016634//oxidoreductase activity, acting on the CH-CH group of donors, oxygen as acceptor;GO:0003824//catalytic activity	GO:0006725//cellular aromatic compound metabolic process;GO:0044249//cellular biosynthetic process;GO:0044237//cellular metabolic process;GO:0018130//heterocycle biosynthetic process;GO:0071704//organic substance metabolic process;GO:0033013//tetrapyrrole metabolic process;GO:1901360//organic cyclic compound metabolic process;GO:0008152//metabolic process;GO:0044271//cellular nitrogen compound bi…
Glyma.14G003400	328.397	101.907	7.08667	2.41	-1.55607	0.00047615	0.0255584	yes	PREDICTED: chlorophyll a-b binding protein 8, chloroplastic [Glycine max]	ko00196//Photosynthesis - antenna proteins	GO:0016020//membrane	-	GO:0019684//photosynthesis, light reaction;GO:0008152//metabolic process;GO:0044237//cellular metabolic process;GO:0015979//photosynthesis;GO:0009987//cellular process;GO:0009765//photosynthesis, light harvesting;GO:0006091//generation of precursor metabolites and energy
Glyma.14G004200	475.333	895.667	7.14333	14.6767	1.03885	5.24965e-05	0.0041735	yes	PREDICTED: fasciclin-like arabinogalactan protein 2 [Glycine max]	-	-	-	-
Glyma.14G005800	0	94.28	0.001	0.753333	9.55714	4.72595e-07	6.71339e-05	yes	PREDICTED: nuclear pore complex protein NUP96 [Glycine max]	ko03013//RNA transport	GO:0005643//nuclear pore;GO:0005634//nucleus;GO:0044422//organelle part;GO:0043229//intracellular organelle;GO:0031967//organelle envelope;GO:0005622//intracellular;GO:0031975//envelope;GO:0043227//membrane-bounded organelle;GO:0012505//endomembrane system;GO:0043231//intracellular membrane-bounded organelle;GO:0044464//cell part;GO:0044446//intracellular organelle part;GO:0043226//organelle;GO:0…	-	GO:0006810//transport;GO:0051179//localization;GO:0051234//establishment of localization
Glyma.14G010500	1076.88	4135.5	10.5633	44.4733	2.07388	4.04849e-13	1.23359e-10	yes	PREDICTED: probable galactinol--sucrose galactosyltransferase 1 [Glycine max]	ko00052//Galactose metabolism	-	-	-
Glyma.14G010600	334.333	33.3333	10.38	1.15667	-3.16576	3.82688e-09	7.59492e-07	yes	PREDICTED: chaperone protein dnaJ 11, chloroplastic-like [Glycine max]	-	-	-	-
Glyma.14G029100	109.857	379.207	0.81	3.08333	1.9285	0.00020797	0.0132695	yes	PREDICTED: probable sucrose-phosphate synthase 3 [Glycine max]	ko00500//Starch and sucrose metabolism	-	GO:0003824//catalytic activity;GO:0016757//transferase activity, transferring glycosyl groups;GO:0016740//transferase activity;GO:0016157//sucrose synthase activity;GO:0046527//glucosyltransferase activity;GO:0016758//transferase activity, transferring hexosyl groups;GO:0008194//UDP-glycosyltransferase activity;GO:0035251//UDP-glucosyltransferase activity	GO:0044699//single-organism process;GO:0044262//cellular carbohydrate metabolic process;GO:0071704//organic substance metabolic process;GO:0005975//carbohydrate metabolic process;GO:0008152//metabolic process;GO:0044237//cellular metabolic process;GO:0044238//primary metabolic process;GO:0044723//single-organism carbohydrate metabolic process;GO:0005985//sucrose metabolic process;GO:0044710//sing…
Glyma.14G038200	591.667	263	20.9367	10.2	-1.03746	0.000657928	0.0331655	yes	cysteine proteinase inhibitor, partial [Glycine max]	-	-	GO:0004869//cysteine-type endopeptidase inhibitor activity;GO:0004866//endopeptidase inhibitor activity;GO:0004857//enzyme inhibitor activity;GO:0030414//peptidase inhibitor activity;GO:0030234//enzyme regulator activity;GO:0061135//endopeptidase regulator activity;GO:0061134//peptidase regulator activity;GO:0098772//molecular function regulator	-
Glyma.14G048400	0	105.727	0.001	1.91667	10.9044	2.92841e-07	4.37208e-05	yes	PREDICTED: glucan endo-1,3-beta-glucosidase 12-like [Glycine max]	-	-	GO:0003824//catalytic activity;GO:0016798//hydrolase activity, acting on glycosyl bonds;GO:0016787//hydrolase activity;GO:0004553//hydrolase activity, hydrolyzing O-glycosyl compounds	GO:0044238//primary metabolic process;GO:0071704//organic substance metabolic process;GO:0008152//metabolic process;GO:0005975//carbohydrate metabolic process
Glyma.14G048900	167.807	406.35	3.90333	10.5267	1.43127	0.000119434	0.00838133	yes	1-aminocyclopropane-1-carboxylate oxidase [Glycine soja]	ko00270//Cysteine and methionine metabolism	-	GO:0003824//catalytic activity;GO:0016491//oxidoreductase activity	GO:0044710//single-organism metabolic process;GO:0055114//oxidation-reduction process;GO:0044699//single-organism process;GO:0008152//metabolic process
Glyma.14G049500	346.78	1571.97	7.72667	38.3	2.30943	6.30019e-20	2.98494e-17	yes	PREDICTED: 1-aminocyclopropane-1-carboxylate oxidase [Glycine max]	ko00270//Cysteine and methionine metabolism	-	GO:0003824//catalytic activity;GO:0016491//oxidoreductase activity	GO:0008152//metabolic process;GO:0044710//single-organism metabolic process;GO:0055114//oxidation-reduction process;GO:0044699//single-organism process
Glyma.14G051800	1439.33	13.3333	31.53	0.323333	-6.60756	1.36604e-79	3.49898e-76	yes	calcium-binding EF-hand protein [Medicago truncatula]	-	-	-	-
Glyma.14G055100	457.667	184	14.1033	6.28	-1.1672	0.000816241	0.0395877	yes	PREDICTED: copper transport protein CCH-like [Arachis duranensis]	-	-	GO:0005488//binding;GO:0046872//metal ion binding;GO:0043167//ion binding;GO:0043169//cation binding	GO:0006812//cation transport;GO:1902578//single-organism localization;GO:0051234//establishment of localization;GO:0006811//ion transport;GO:0051179//localization;GO:0044765//single-organism transport;GO:0006810//transport;GO:0030001//metal ion transport;GO:0044699//single-organism process
Glyma.14G070600	1028.2	1972.65	9.97	21.1833	1.08726	1.84563e-07	2.87598e-05	yes	PREDICTED: beta-galactosidase 5-like [Glycine max]	-	-	GO:0004553//hydrolase activity, hydrolyzing O-glycosyl compounds;GO:0003824//catalytic activity;GO:0016798//hydrolase activity, acting on glycosyl bonds;GO:0016787//hydrolase activity	GO:0005975//carbohydrate metabolic process;GO:0008152//metabolic process;GO:0044238//primary metabolic process;GO:0071704//organic substance metabolic process
Glyma.14G073200	8257.33	1693.33	261.92	59.2667	-2.14383	3.79707e-26	2.37578e-23	yes	F18O14.29 [Arabidopsis thaliana]	-	-	-	-
Glyma.14G073300	2742	466	62.01	11.64	-2.41341	1.29233e-32	9.62965e-30	yes	F-box protein PP2-B10 [Glycine soja]	-	-	GO:0005488//binding;GO:0005515//protein binding	-
Glyma.14G090400	485.473	43.6067	6.65667	0.726667	-3.19543	0.000739792	0.0364068	yes	PREDICTED: squalene monooxygenase-like isoform X1 [Glycine max]	ko00100//Steroid biosynthesis;ko00909//Sesquiterpenoid and triterpenoid biosynthesis	-	GO:0050660//flavin adenine dinucleotide binding;GO:0071949//FAD binding;GO:0050662//coenzyme binding;GO:0000166//nucleotide binding;GO:1901363//heterocyclic compound binding;GO:0043167//ion binding;GO:0043168//anion binding;GO:0097159//organic cyclic compound binding;GO:0036094//small molecule binding;GO:1901265//nucleoside phosphate binding;GO:0005488//binding;GO:0048037//cofactor binding	-
Glyma.14G093800	58.2467	0	1.18333	0.001	-10.2086	3.98523e-05	0.00331623	yes	PREDICTED: transcription factor MYB1R1-like [Glycine max]	-	-	-	-
Glyma.14G101500	6946.23	1637.33	85.5367	22.0767	-1.95402	2.40627e-27	1.55299e-24	yes	PREDICTED: aspartate--tRNA ligase 2, cytoplasmic-like [Glycine max]	ko00970//Aminoacyl-tRNA biosynthesis	-	GO:0097367//carbohydrate derivative binding;GO:0043167//ion binding;GO:0016874//ligase activity;GO:0003824//catalytic activity;GO:0005524//ATP binding;GO:0035639//purine ribonucleoside triphosphate binding;GO:0017076//purine nucleotide binding;GO:0001882//nucleoside binding;GO:0032553//ribonucleotide binding;GO:0032559//adenyl ribonucleotide binding;GO:0032550//purine ribonucleoside binding;GO:00…	GO:0010467//gene expression;GO:0044238//primary metabolic process;GO:0043039//tRNA aminoacylation;GO:0034641//cellular nitrogen compound metabolic process;GO:0009059//macromolecule biosynthetic process;GO:0043043//peptide biosynthetic process;GO:0044271//cellular nitrogen compound biosynthetic process;GO:0044249//cellular biosynthetic process;GO:0044763//single-organism cellular process;GO:004317…
Glyma.14G111800	2292.78	125.933	31.33	1.95	-4.006	8.23502e-36	6.95859e-33	yes	PREDICTED: aspartate aminotransferase P2, mitochondrial-like [Glycine max]	ko01230//Biosynthesis of amino acids;ko00270//Cysteine and methionine metabolism;ko00330//Arginine and proline metabolism;ko01210//2-Oxocarboxylic acid metabolism;ko00250//Alanine, aspartate and glutamate metabolism;ko00350//Tyrosine metabolism;ko00400//Phenylalanine, tyrosine and tryptophan biosynthesis;ko00360//Phenylalanine metabolism;ko00220//Arginine biosynthesis;ko00960//Tropane, piperidine…	-	GO:0016740//transferase activity;GO:0008483//transaminase activity;GO:0005488//binding;GO:1901363//heterocyclic compound binding;GO:0097159//organic cyclic compound binding;GO:0043168//anion binding;GO:0030170//pyridoxal phosphate binding;GO:0003824//catalytic activity;GO:0043167//ion binding;GO:0048037//cofactor binding;GO:0016769//transferase activity, transferring nitrogenous groups	GO:0043436//oxoacid metabolic process;GO:0044763//single-organism cellular process;GO:0044237//cellular metabolic process;GO:0006807//nitrogen compound metabolic process;GO:0006520//cellular amino acid metabolic process;GO:0009987//cellular process;GO:0008152//metabolic process;GO:0019752//carboxylic acid metabolic process;GO:0044710//single-organism metabolic process;GO:0044281//small molecule m…
Glyma.14G121200	1087.91	81.47	17.94	1.51333	-3.56738	3.92833e-29	2.68322e-26	yes	PREDICTED: alcohol dehydrogenase 1-like [Glycine max]	ko00010//Glycolysis / Gluconeogenesis;ko00071//Fatty acid degradation;ko00350//Tyrosine metabolism;ko00592//alpha-Linolenic acid metabolism	-	GO:0043167//ion binding;GO:0043169//cation binding;GO:0005488//binding;GO:0008270//zinc ion binding;GO:0003824//catalytic activity;GO:0046914//transition metal ion binding;GO:0046872//metal ion binding;GO:0016491//oxidoreductase activity	GO:0055114//oxidation-reduction process;GO:0044699//single-organism process;GO:0008152//metabolic process;GO:0044710//single-organism metabolic process
Glyma.14G121400	15990.7	618.333	240.29	10.2233	-4.55484	1.78789e-119	1.8318e-115	yes	stearoyl-ACP desaturase [Glycine max]	ko01212//Fatty acid metabolism;ko00061//Fatty acid biosynthesis;ko01040//Biosynthesis of unsaturated fatty acids	-	GO:0016491//oxidoreductase activity;GO:0016717//oxidoreductase activity, acting on paired donors, with oxidation of a pair of donors resulting in the reduction of molecular oxygen to two molecules of water;GO:0003824//catalytic activity;GO:0045300//acyl-[acyl-carrier-protein] desaturase activity;GO:0016705//oxidoreductase activity, acting on paired donors, with incorporation or reduction of molec…	GO:0044237//cellular metabolic process;GO:0044281//small molecule metabolic process;GO:0071704//organic substance metabolic process;GO:0044763//single-organism cellular process;GO:0044238//primary metabolic process;GO:0055114//oxidation-reduction process;GO:0044255//cellular lipid metabolic process;GO:0006631//fatty acid metabolic process;GO:0006629//lipid metabolic process;GO:0019752//carboxylic…
Glyma.14G125200	0	99.6733	0.001	0.843333	9.71996	8.07367e-05	0.00608234	yes	PREDICTED: peptidyl-prolyl cis-trans isomerase CYP95-like [Glycine max]	-	-	GO:0003755//peptidyl-prolyl cis-trans isomerase activity;GO:0016859//cis-trans isomerase activity;GO:0003824//catalytic activity;GO:0016853//isomerase activity	GO:0043412//macromolecule modification;GO:0071704//organic substance metabolic process;GO:0006457//protein folding;GO:0044237//cellular metabolic process;GO:0036211//protein modification process;GO:0006464//cellular protein modification process;GO:0044267//cellular protein metabolic process;GO:0000413//protein peptidyl-prolyl isomerization;GO:0008152//metabolic process;GO:0044238//primary metabol…
Glyma.14G133700	0	111.023	0.001	2.21667	11.1142	5.40052e-09	1.04894e-06	yes	Pleiotropic drug resistance protein 1 [Glycine soja]	-	-	-	-
Glyma.14G140400	2154.67	625.667	61.29	19.5867	-1.64578	2.03438e-15	7.32719e-13	yes	Group 2 hemoglobin yjbI [Glycine soja]	-	-	GO:0019825//oxygen binding;GO:0005488//binding	-
Glyma.14G151600	125	2.66667	2.18333	0.0533333	-5.35535	3.85216e-06	0.000429581	yes	PREDICTED: WAT1-related protein At4g08290-like [Glycine max]	-	GO:0016021//integral component of membrane;GO:0016020//membrane;GO:0031224//intrinsic component of membrane;GO:0044425//membrane part	GO:0005215//transporter activity;GO:0022857//transmembrane transporter activity	-
Glyma.14G171100	2036	25.3333	29.7033	0.393333	-6.23873	1.92672e-79	4.78555e-76	yes	PREDICTED: transport and Golgi organization 2 homolog [Glycine max]	-	-	-	-
Glyma.14G171800	2180.22	4643.12	23.17	53.95	1.21936	3.32092e-11	8.47973e-09	yes	PREDICTED: TPR repeat-containing thioredoxin TTL1 [Glycine max]	-	-	GO:0005515//protein binding;GO:0005488//binding	GO:0044699//single-organism process;GO:0019725//cellular homeostasis;GO:0045454//cell redox homeostasis;GO:0044763//single-organism cellular process;GO:0009987//cellular process;GO:0050794//regulation of cellular process;GO:0065008//regulation of biological quality;GO:0050789//regulation of biological process;GO:0042592//homeostatic process;GO:0065007//biological regulation
Glyma.14G176300	298.333	615	4.85333	10.89	1.16596	5.71584e-05	0.00447896	yes	PREDICTED: protein EXORDIUM-like [Glycine max]	-	-	-	-
Glyma.14G176400	1261.33	2757.67	25.2167	60.8467	1.2708	6.94688e-12	1.898e-09	yes	PREDICTED: protein EXORDIUM-like [Glycine max]	-	-	-	-
Glyma.14G176800	89.6667	0.666667	2.39333	0.0233333	-6.68049	1.42952e-05	0.00137202	yes	PREDICTED: plant cysteine oxidase 4-like [Glycine max]	ko00430//Taurine and hypotaurine metabolism	-	GO:0016491//oxidoreductase activity;GO:0003824//catalytic activity;GO:0016701//oxidoreductase activity, acting on single donors with incorporation of molecular oxygen;GO:0051213//dioxygenase activity;GO:0016702//oxidoreductase activity, acting on single donors with incorporation of molecular oxygen, incorporation of two atoms of oxygen	GO:0008152//metabolic process;GO:0055114//oxidation-reduction process;GO:0044710//single-organism metabolic process;GO:0044699//single-organism process
Glyma.14G184800	460.667	66.3333	26.6833	4.19	-2.67092	1.31151e-10	3.12495e-08	yes	hypothetical protein GLYMA_14G1848002 [Glycine max]	-	-	-	-
Glyma.14G185600	194.27	0.0233333	2.15	0.001	-11.0701	5.32826e-06	0.000573891	yes	zinc finger (C3HC4-type RING finger) family protein [Medicago truncatula]	-	-	-	-
Glyma.14G188100	213.913	528.983	2.66	6.90333	1.37587	0.000541137	0.0283595	yes	PREDICTED: serine/threonine-protein kinase AtPK2/AtPK19-like [Glycine max]	ko04931//Insulin resistance	-	-	-
Glyma.14G194600	200.1	425.667	2.74	6.42667	1.22989	0.000322928	0.0186663	yes	PREDICTED: internal alternative NAD(P)H-ubiquinone oxidoreductase A1, mitochondrial-like [Glycine max]	-	-	GO:0003824//catalytic activity;GO:0016491//oxidoreductase activity	GO:0008152//metabolic process;GO:0044710//single-organism metabolic process;GO:0055114//oxidation-reduction process;GO:0044699//single-organism process
Glyma.14G195000	739.087	1928.14	9.45333	27.33	1.53159	1.20679e-10	2.88381e-08	yes	Asparagine synthetase [glutamine-hydrolyzing] 1 [Glycine soja]	ko00250//Alanine, aspartate and glutamate metabolism	-	GO:0016884//carbon-nitrogen ligase activity, with glutamine as amido-N-donor;GO:0016874//ligase activity;GO:0016879//ligase activity, forming carbon-nitrogen bonds;GO:0003824//catalytic activity;GO:0004066//asparagine synthase (glutamine-hydrolyzing) activity	GO:1901576//organic substance biosynthetic process;GO:1901566//organonitrogen compound biosynthetic process;GO:0009067//aspartate family amino acid biosynthetic process;GO:0043604//amide biosynthetic process;GO:0006529//asparagine biosynthetic process;GO:1901607//alpha-amino acid biosynthetic process;GO:0008652//cellular amino acid biosynthetic process;GO:0043436//oxoacid metabolic process;GO:004…
Glyma.14G195200	423.467	786.933	6.89667	14.3467	1.05674	2.84522e-05	0.00247567	yes	PREDICTED: probable protein phosphatase 2C 25 [Glycine max]	-	-	GO:0003824//catalytic activity;GO:0016791//phosphatase activity;GO:0016788//hydrolase activity, acting on ester bonds;GO:0004721//phosphoprotein phosphatase activity;GO:0004722//protein serine/threonine phosphatase activity;GO:0042578//phosphoric ester hydrolase activity;GO:0016787//hydrolase activity	GO:0006793//phosphorus metabolic process;GO:0043170//macromolecule metabolic process;GO:0036211//protein modification process;GO:0009987//cellular process;GO:0019538//protein metabolic process;GO:0044267//cellular protein metabolic process;GO:0006464//cellular protein modification process;GO:0044237//cellular metabolic process;GO:0008152//metabolic process;GO:0016311//dephosphorylation;GO:0044260…
Glyma.14G197100	0	39.5333	0.001	0.353333	8.46489	0.000464994	0.025091	yes	PREDICTED: ethylene-overproduction protein 1-like [Glycine max]	-	-	-	-
Glyma.14G201300	1215.33	511.667	39.7667	18.4133	-1.11081	5.04194e-07	7.11296e-05	yes	transcription factor bHLH93-like protein [Medicago truncatula]	-	-	-	-
Glyma.14G211300	2438.8	717.667	63.9	20.6433	-1.63014	7.77224e-16	2.90891e-13	yes	Universal stress protein A-like protein [Glycine soja]	-	-	-	GO:0006950//response to stress;GO:0050896//response to stimulus
Glyma.14G214500	198.667	31.3333	4.21	0.706667	-2.57472	0.000119194	0.00837883	yes	Protein ODORANT1 [Glycine soja]	-	-	-	-
Glyma.14G223700	0	60.55	0.001	0.49	8.93664	0.000542252	0.0283998	yes	PREDICTED: regulator of telomere elongation helicase 1 homolog isoform X2 [Glycine max]	-	-	GO:0016818//hydrolase activity, acting on acid anhydrides, in phosphorus-containing anhydrides;GO:0005524//ATP binding;GO:0036094//small molecule binding;GO:0043167//ion binding;GO:0017076//purine nucleotide binding;GO:1901363//heterocyclic compound binding;GO:0030554//adenyl nucleotide binding;GO:0004003//ATP-dependent DNA helicase activity;GO:0003676//nucleic acid binding;GO:0003824//catalytic …	GO:1901360//organic cyclic compound metabolic process;GO:0009987//cellular process;GO:0071704//organic substance metabolic process;GO:0006807//nitrogen compound metabolic process;GO:0008152//metabolic process;GO:0046483//heterocycle metabolic process;GO:0006725//cellular aromatic compound metabolic process;GO:0044238//primary metabolic process;GO:0044237//cellular metabolic process;GO:0034641//ce…
Glyma.15G000900	116.953	0.37	0.423333	0.001	-8.72565	0.000106487	0.00760298	yes	P-loop nucleoside triphosphate hydrolase superfamily protein [Medicago truncatula]	-	-	-	-
Glyma.15G011500	1128.67	2452.33	13.4567	32.0067	1.25005	9.15272e-09	1.73658e-06	yes	PREDICTED: ADP,ATP carrier protein 1, chloroplastic-like [Glycine max]	-	GO:0031224//intrinsic component of membrane;GO:0044425//membrane part;GO:0016020//membrane;GO:0016021//integral component of membrane	GO:1901363//heterocyclic compound binding;GO:0022804//active transmembrane transporter activity;GO:0005471//ATP:ADP antiporter activity;GO:0097159//organic cyclic compound binding;GO:0005346//purine ribonucleotide transmembrane transporter activity;GO:0015216//purine nucleotide transmembrane transporter activity;GO:1901505//carbohydrate derivative transporter activity;GO:0022892//substrate-specif…	GO:0006810//transport;GO:0051234//establishment of localization;GO:0051179//localization
Glyma.15G013300	7015.67	1108	119.493	20.68	-2.53062	9.33012e-39	8.40378e-36	yes	PREDICTED: F-box/kelch-repeat protein At1g80440-like [Glycine max]	-	-	GO:0005515//protein binding;GO:0005488//binding	-
Glyma.15G023800	618.637	2064.95	5.14	18.9767	1.88439	5.6142e-20	2.69104e-17	yes	PREDICTED: beta-galactosidase 1 [Glycine max]	-	-	GO:0030246//carbohydrate binding;GO:0004553//hydrolase activity, hydrolyzing O-glycosyl compounds;GO:0016798//hydrolase activity, acting on glycosyl bonds;GO:0003824//catalytic activity;GO:0005488//binding;GO:0016787//hydrolase activity	GO:0008152//metabolic process;GO:0071704//organic substance metabolic process;GO:0005975//carbohydrate metabolic process;GO:0044238//primary metabolic process
Glyma.15G026400	1006.5	1975.71	9.38	20.41	1.12162	3.3273e-08	5.81497e-06	yes	PREDICTED: linoleate 9S-lipoxygenase [Glycine max]	ko00591//Linoleic acid metabolism	-	GO:0005488//binding;GO:0016701//oxidoreductase activity, acting on single donors with incorporation of molecular oxygen;GO:0003824//catalytic activity;GO:0051213//dioxygenase activity;GO:0016491//oxidoreductase activity;GO:0016702//oxidoreductase activity, acting on single donors with incorporation of molecular oxygen, incorporation of two atoms of oxygen;GO:0043167//ion binding;GO:0005515//prote…	GO:0044699//single-organism process;GO:0008152//metabolic process;GO:0044710//single-organism metabolic process;GO:0055114//oxidation-reduction process
Glyma.15G028200	232.333	505.333	3.25667	7.63333	1.22892	0.000142013	0.00971625	yes	PREDICTED: probable peroxidase 26 [Glycine max]	ko00940//Phenylpropanoid biosynthesis	-	GO:0097159//organic cyclic compound binding;GO:0003824//catalytic activity;GO:0004601//peroxidase activity;GO:0016684//oxidoreductase activity, acting on peroxide as acceptor;GO:1901363//heterocyclic compound binding;GO:0005488//binding;GO:0016209//antioxidant activity;GO:0020037//heme binding;GO:0016491//oxidoreductase activity;GO:0046906//tetrapyrrole binding	GO:0008152//metabolic process;GO:0006950//response to stress;GO:0044699//single-organism process;GO:0006979//response to oxidative stress;GO:0044710//single-organism metabolic process;GO:0055114//oxidation-reduction process;GO:0050896//response to stimulus
Glyma.15G031200	188.42	22.9433	4.23667	0.59	-2.84414	0.000606091	0.0310716	yes	PREDICTED: acidic leucine-rich nuclear phosphoprotein 32-related protein-like [Sesamum indicum]	-	-	-	-
Glyma.15G033100	1028.63	240.053	23.5367	5.96	-1.98153	4.91629e-13	1.48695e-10	yes	PREDICTED: protein slowmo homolog [Glycine max]	-	-	-	-
Glyma.15G051500	227.837	500.647	2.20333	5.34667	1.27895	0.000144811	0.00987476	yes	PREDICTED: beta-xylosidase/alpha-L-arabinofuranosidase 1-like [Glycine max]	ko00500//Starch and sucrose metabolism;ko00520//Amino sugar and nucleotide sugar metabolism	-	GO:0016787//hydrolase activity;GO:0003824//catalytic activity;GO:0016798//hydrolase activity, acting on glycosyl bonds;GO:0004553//hydrolase activity, hydrolyzing O-glycosyl compounds	GO:0008152//metabolic process;GO:0071704//organic substance metabolic process;GO:0005975//carbohydrate metabolic process;GO:0044238//primary metabolic process
Glyma.15G054500	1903	3765.67	31.6667	69.3233	1.13038	1.15987e-09	2.48871e-07	yes	PREDICTED: 7-deoxyloganetin glucosyltransferase-like [Glycine max]	-	-	GO:0016740//transferase activity;GO:0016757//transferase activity, transferring glycosyl groups;GO:0003824//catalytic activity;GO:0016758//transferase activity, transferring hexosyl groups	GO:0008152//metabolic process
Glyma.15G064500	1394.67	590.987	17.6733	8.13	-1.12025	1.52919e-06	0.000188482	yes	PREDICTED: transcription factor bHLH112-like isoform X1 [Glycine max]	-	-	-	-
Glyma.15G071400	1795.67	402.333	21.0933	5.23667	-2.01007	1.532e-17	6.34194e-15	yes	PREDICTED: dof zinc finger protein DOF3.4-like [Glycine max]	-	-	GO:0005488//binding;GO:1901363//heterocyclic compound binding;GO:0003677//DNA binding;GO:0097159//organic cyclic compound binding;GO:0003676//nucleic acid binding	GO:0065007//biological regulation;GO:0050794//regulation of cellular process;GO:0009889//regulation of biosynthetic process;GO:0006355//regulation of transcription, DNA-templated;GO:1903506//regulation of nucleic acid-templated transcription;GO:0051252//regulation of RNA metabolic process;GO:0031326//regulation of cellular biosynthetic process;GO:0031323//regulation of cellular metabolic process;…
Glyma.15G079100	1287.49	431.737	24.7967	9.06667	-1.4515	1.03307e-10	2.48317e-08	yes	PREDICTED: pathogenesis-related genes transcriptional activator PTI5 isoform X3 [Glycine max]	-	-	GO:0003700//transcription factor activity, sequence-specific DNA binding;GO:0001071//nucleic acid binding transcription factor activity	GO:1903506//regulation of nucleic acid-templated transcription;GO:0060255//regulation of macromolecule metabolic process;GO:0050794//regulation of cellular process;GO:0051252//regulation of RNA metabolic process;GO:0051171//regulation of nitrogen compound metabolic process;GO:0010556//regulation of macromolecule biosynthetic process;GO:0050789//regulation of biological process;GO:0019222//regulat…
Glyma.15G083700	64.0467	0	1.47	0.001	-10.5216	0.000913224	0.0430929	yes	PREDICTED: plant cysteine oxidase 5-like [Vigna radiata var. radiata] [Vigna radiata]	ko00430//Taurine and hypotaurine metabolism	-	GO:0051213//dioxygenase activity;GO:0003824//catalytic activity;GO:0016702//oxidoreductase activity, acting on single donors with incorporation of molecular oxygen, incorporation of two atoms of oxygen;GO:0016491//oxidoreductase activity;GO:0016701//oxidoreductase activity, acting on single donors with incorporation of molecular oxygen	GO:0055114//oxidation-reduction process;GO:0008152//metabolic process;GO:0044710//single-organism metabolic process;GO:0044699//single-organism process
Glyma.15G084900	881	10	65.05	0.836667	-6.28075	3.30891e-39	3.01349e-36	yes	hypothetical protein GLYMA_15G084900 [Glycine max]	-	-	-	-
Glyma.15G088100	48.4333	0	0.723333	0.001	-9.49852	0.000216055	0.0136748	yes	PREDICTED: MACPF domain-containing protein CAD1-like [Glycine max]	-	-	-	-
Glyma.15G115300	45251	8944.33	1280.85	281.397	-2.18642	7.30538e-28	4.79028e-25	yes	PREDICTED: cysteine proteinase inhibitor 1 [Glycine max]	-	-	GO:0030234//enzyme regulator activity;GO:0030414//peptidase inhibitor activity;GO:0061134//peptidase regulator activity;GO:0098772//molecular function regulator;GO:0004857//enzyme inhibitor activity;GO:0004869//cysteine-type endopeptidase inhibitor activity;GO:0061135//endopeptidase regulator activity;GO:0004866//endopeptidase inhibitor activity	-
Glyma.15G122900	323.333	785.667	3.73333	9.93333	1.41181	9.29714e-08	1.53637e-05	yes	zinc finger, C3HC4 type (RING finger) protein [Medicago truncatula]	-	-	GO:0005488//binding;GO:0008270//zinc ion binding;GO:0046914//transition metal ion binding;GO:0043167//ion binding;GO:0046872//metal ion binding;GO:0043169//cation binding;GO:0005515//protein binding	-
Glyma.15G133900	252.667	544	3.27667	7.78667	1.24878	3.58303e-05	0.00302467	yes	PREDICTED: reticuline oxidase-like protein [Glycine max]	-	-	GO:1901265//nucleoside phosphate binding;GO:0048037//cofactor binding;GO:0003824//catalytic activity;GO:0097159//organic cyclic compound binding;GO:0036094//small molecule binding;GO:0050662//coenzyme binding;GO:0043168//anion binding;GO:0016491//oxidoreductase activity;GO:0005488//binding;GO:1901363//heterocyclic compound binding;GO:0043167//ion binding;GO:0000166//nucleotide binding;GO:0050660/…	GO:0044710//single-organism metabolic process;GO:0008152//metabolic process;GO:0044699//single-organism process;GO:0055114//oxidation-reduction process
Glyma.15G134400	359	873.363	5.7	15.2567	1.42041	2.38103e-08	4.2987e-06	yes	Patellin-4 [Glycine soja]	-	-	-	-
Glyma.15G143700	617.787	1166.89	6.50333	13.5533	1.0594	1.44298e-06	0.000178932	yes	PREDICTED: beta-D-xylosidase 1 [Glycine max]	-	-	GO:0016798//hydrolase activity, acting on glycosyl bonds;GO:0004553//hydrolase activity, hydrolyzing O-glycosyl compounds;GO:0016787//hydrolase activity;GO:0003824//catalytic activity	GO:0044238//primary metabolic process;GO:0071704//organic substance metabolic process;GO:0005975//carbohydrate metabolic process;GO:0008152//metabolic process
Glyma.15G145600	230	49	8.86333	2.03333	-2.124	0.000295478	0.0174992	yes	Disease resistance response protein DRRG49-C [Glycine soja]	-	-	-	GO:0050896//response to stimulus;GO:0006952//defense response;GO:0009607//response to biotic stimulus;GO:0006950//response to stress
Glyma.15G155700	34.1733	213.313	0.776667	5.21	2.74592	1.31225e-05	0.00128352	yes	PREDICTED: peroxidase 7-like [Glycine max]	ko00940//Phenylpropanoid biosynthesis	-	GO:0097159//organic cyclic compound binding;GO:0004601//peroxidase activity;GO:0005488//binding;GO:0016209//antioxidant activity;GO:0046906//tetrapyrrole binding;GO:1901363//heterocyclic compound binding;GO:0016684//oxidoreductase activity, acting on peroxide as acceptor;GO:0020037//heme binding;GO:0003824//catalytic activity;GO:0016491//oxidoreductase activity	GO:0044710//single-organism metabolic process;GO:0006979//response to oxidative stress;GO:0006950//response to stress;GO:0055114//oxidation-reduction process;GO:0008152//metabolic process;GO:0044699//single-organism process;GO:0050896//response to stimulus
Glyma.15G163200	191.667	389.463	2.83	6.30667	1.15608	0.000997491	0.0461396	yes	PREDICTED: myb-like protein I [Vigna angularis]	-	-	-	-
Glyma.15G167800	671.667	298	10.8567	5.37667	-1.0138	0.000868031	0.0414375	yes	PREDICTED: plant intracellular Ras-group-related LRR protein 6-like [Glycine max]	-	-	GO:0005515//protein binding;GO:0005488//binding	-
Glyma.15G172500	0	45.1333	0.001	0.436667	8.77039	0.000717723	0.0355927	yes	PREDICTED: probable protein phosphatase 2C 50 isoform X1 [Glycine max]	ko04075//Plant hormone signal transduction;ko04931//Insulin resistance	-	GO:0042578//phosphoric ester hydrolase activity;GO:0003824//catalytic activity;GO:0016788//hydrolase activity, acting on ester bonds;GO:0004721//phosphoprotein phosphatase activity;GO:0016787//hydrolase activity;GO:0004722//protein serine/threonine phosphatase activity;GO:0016791//phosphatase activity	GO:0006796//phosphate-containing compound metabolic process;GO:0043412//macromolecule modification;GO:0019538//protein metabolic process;GO:0006464//cellular protein modification process;GO:0044260//cellular macromolecule metabolic process;GO:0008152//metabolic process;GO:0016311//dephosphorylation;GO:0006793//phosphorus metabolic process;GO:0006470//protein dephosphorylation;GO:0043170//macromol…
Glyma.15G182600	1641.22	111.683	16.4833	1.23667	-3.73648	1.54264e-46	1.6859e-43	yes	PREDICTED: sucrose synthase-like [Glycine max]	ko00500//Starch and sucrose metabolism	-	GO:0046527//glucosyltransferase activity;GO:0016157//sucrose synthase activity;GO:0035251//UDP-glucosyltransferase activity;GO:0016758//transferase activity, transferring hexosyl groups;GO:0016740//transferase activity;GO:0016757//transferase activity, transferring glycosyl groups;GO:0008194//UDP-glycosyltransferase activity;GO:0003824//catalytic activity	GO:0005984//disaccharide metabolic process;GO:0044763//single-organism cellular process;GO:0044238//primary metabolic process;GO:0044699//single-organism process;GO:0005985//sucrose metabolic process;GO:0009987//cellular process;GO:0009311//oligosaccharide metabolic process;GO:0044262//cellular carbohydrate metabolic process;GO:0044710//single-organism metabolic process;GO:0044237//cellular metab…
Glyma.15G201800	917.667	389	23.6033	11.11	-1.08713	1.83501e-05	0.00170917	yes	PREDICTED: probable E3 ubiquitin-protein ligase HIP1 isoform X2 [Glycine max]	-	-	GO:0008270//zinc ion binding;GO:0005515//protein binding;GO:0043167//ion binding;GO:0005488//binding;GO:0046914//transition metal ion binding;GO:0046872//metal ion binding;GO:0043169//cation binding	-
Glyma.15G206800	457.333	835	8.71333	17.48	1.00441	3.19158e-05	0.00273066	yes	PREDICTED: chitotriosidase-1-like [Glycine max]	ko00520//Amino sugar and nucleotide sugar metabolism	-	GO:0016798//hydrolase activity, acting on glycosyl bonds;GO:0016787//hydrolase activity;GO:0004553//hydrolase activity, hydrolyzing O-glycosyl compounds;GO:0003824//catalytic activity	GO:0071704//organic substance metabolic process;GO:0044238//primary metabolic process;GO:0008152//metabolic process;GO:0005975//carbohydrate metabolic process
Glyma.15G208600	1251.4	320.393	18.3867	5.19667	-1.823	8.01719e-14	2.59735e-11	yes	PREDICTED: auxin efflux carrier component 2-like [Glycine max]	-	GO:0044425//membrane part;GO:0016020//membrane;GO:0016021//integral component of membrane;GO:0031224//intrinsic component of membrane	-	GO:0055085//transmembrane transport;GO:0009987//cellular process;GO:0006810//transport;GO:0051234//establishment of localization;GO:0044765//single-organism transport;GO:0051179//localization;GO:0044699//single-organism process;GO:0044763//single-organism cellular process;GO:1902578//single-organism localization
Glyma.15G217700	2410.67	495.333	58.5967	13.1667	-2.15393	3.77479e-22	1.99613e-19	yes	calcium-binding EF hand family protein [Arabidopsis lyrata subsp. lyrata] [Arabidopsis lyrata]	-	-	GO:0005488//binding;GO:0046872//metal ion binding;GO:0005509//calcium ion binding;GO:0043169//cation binding;GO:0043167//ion binding	-
Glyma.15G223100	0	38.33	0.001	0.72	9.49185	0.000274837	0.0165884	yes	PREDICTED: protein SAD1/UNC-84 domain protein 1-like [Glycine max]	-	-	-	-
Glyma.15G223800	49	282.667	0.72	4.52667	2.65238	3.53335e-07	5.10778e-05	yes	pectinesterase/pectinesterase inhibitor [Medicago truncatula]	ko00500//Starch and sucrose metabolism;ko00040//Pentose and glucuronate interconversions	GO:0005618//cell wall;GO:0071944//cell periphery;GO:0044464//cell part;GO:0030312//external encapsulating structure;GO:0005623//cell	GO:0003824//catalytic activity;GO:0016787//hydrolase activity;GO:0098772//molecular function regulator;GO:0030599//pectinesterase activity;GO:0030234//enzyme regulator activity;GO:0016788//hydrolase activity, acting on ester bonds;GO:0004857//enzyme inhibitor activity;GO:0052689//carboxylic ester hydrolase activity	GO:0042545//cell wall modification;GO:0071554//cell wall organization or biogenesis;GO:0071840//cellular component organization or biogenesis;GO:0045229//external encapsulating structure organization;GO:0016043//cellular component organization;GO:0009987//cellular process;GO:0071555//cell wall organization
Glyma.15G232600	0	87.79	0.001	0.94	9.87652	3.31157e-07	4.82976e-05	yes	PREDICTED: TMV resistance protein N-like isoform X2 [Glycine max]	-	-	GO:0032553//ribonucleotide binding;GO:0000166//nucleotide binding;GO:0005515//protein binding;GO:0043167//ion binding;GO:0032559//adenyl ribonucleotide binding;GO:0001883//purine nucleoside binding;GO:0043531//ADP binding;GO:0032555//purine ribonucleotide binding;GO:0036094//small molecule binding;GO:0032550//purine ribonucleoside binding;GO:1901363//heterocyclic compound binding;GO:0043168//anio…	GO:0050896//response to stimulus;GO:0044700//single organism signaling;GO:0044763//single-organism cellular process;GO:0065007//biological regulation;GO:0050794//regulation of cellular process;GO:0044699//single-organism process;GO:0007165//signal transduction;GO:0051716//cellular response to stimulus;GO:0023052//signaling;GO:0050789//regulation of biological process;GO:0007154//cell communicatio…
Glyma.15G238400	117.4	297.74	2.04333	5.57333	1.44762	0.00108003	0.0490987	yes	annexin D4-like [Glycine max]	-	-	GO:0043169//cation binding;GO:0043168//anion binding;GO:0046872//metal ion binding;GO:0043167//ion binding;GO:0005543//phospholipid binding;GO:0005544//calcium-dependent phospholipid binding;GO:0005509//calcium ion binding;GO:0005488//binding;GO:0008289//lipid binding	-
Glyma.15G238500	146.333	338	2.85	7.19667	1.33637	0.000842033	0.0404793	yes	PREDICTED: annexin D3 [Glycine max]	-	-	GO:0005509//calcium ion binding;GO:0043167//ion binding;GO:0005544//calcium-dependent phospholipid binding;GO:0008289//lipid binding;GO:0005543//phospholipid binding;GO:0046872//metal ion binding;GO:0005488//binding;GO:0043169//cation binding;GO:0043168//anion binding	-
Glyma.15G248200	146.31	438.7	1.18	3.92333	1.73329	0.000162127	0.0108303	yes	PREDICTED: ubiquitin carboxyl-terminal hydrolase 15 isoform X2 [Glycine max]	-	-	-	-
Glyma.15G262100	8090	3503.67	124.657	59.3333	-1.07105	6.74059e-10	1.49322e-07	yes	PREDICTED: phosphoglycerate kinase, cytosolic [Glycine max]	ko01200//Carbon metabolism;ko01230//Biosynthesis of amino acids;ko00010//Glycolysis / Gluconeogenesis;ko00710//Carbon fixation in photosynthetic organisms	-	GO:0016301//kinase activity;GO:0016774//phosphotransferase activity, carboxyl group as acceptor;GO:0016772//transferase activity, transferring phosphorus-containing groups;GO:0016740//transferase activity;GO:0003824//catalytic activity;GO:0004618//phosphoglycerate kinase activity	GO:0046939//nucleotide phosphorylation;GO:0019693//ribose phosphate metabolic process;GO:1901575//organic substance catabolic process;GO:0044699//single-organism process;GO:0034641//cellular nitrogen compound metabolic process;GO:0006807//nitrogen compound metabolic process;GO:0042278//purine nucleoside metabolic process;GO:1901657//glycosyl compound metabolic process;GO:0044712//single-organism …
Glyma.15G264200	773.757	293.61	16.2067	6.74667	-1.26434	1.06911e-05	0.00107127	yes	PREDICTED: GDSL esterase/lipase 5-like isoform X1 [Glycine max]	-	-	GO:0016788//hydrolase activity, acting on ester bonds;GO:0016787//hydrolase activity;GO:0003824//catalytic activity	-
Glyma.15G265900	449.487	138.323	12.3067	4.21333	-1.54641	8.72568e-05	0.00650098	yes	Non-specific lipid-transfer protein 8 [Glycine soja]	-	-	-	-
Glyma.15G271900	189.35	17.33	2.87333	0.263333	-3.44776	0.00081702	0.0395893	yes	PREDICTED: transcription factor bHLH130 isoform X3 [Glycine max]	-	-	GO:0046983//protein dimerization activity;GO:0005515//protein binding;GO:0005488//binding	-
Glyma.16G001100	31.9933	0	0.486667	0.001	-8.92679	0.00106415	0.048625	yes	lysine ketoglutarate reductase trans-splicing-like protein [Medicago truncatula]	-	-	-	-
Glyma.16G003700	120.8	0	1.66	0.001	-10.697	1.56634e-09	3.2835e-07	yes	PREDICTED: ribosome biogenesis protein BOP1 homolog [Glycine max]	-	-	GO:0005488//binding;GO:0005515//protein binding	GO:0006725//cellular aromatic compound metabolic process;GO:0009987//cellular process;GO:0034660//ncRNA metabolic process;GO:0043170//macromolecule metabolic process;GO:0071840//cellular component organization or biogenesis;GO:0034641//cellular nitrogen compound metabolic process;GO:0071704//organic substance metabolic process;GO:0022613//ribonucleoprotein complex biogenesis;GO:0006364//rRNA proc…
Glyma.16G005600	91.7633	0	0.72	0.001	-9.49185	0.000190174	0.0123613	yes	PREDICTED: DNA topoisomerase 2-binding protein 1-A isoform X1 [Glycine max]	-	-	-	-
Glyma.16G008500	20942.4	2380.67	315.37	39.43	-2.99968	2.29811e-57	3.24767e-54	yes	receptor-like kinase [Medicago truncatula]	-	-	GO:0016740//transferase activity;GO:0004672//protein kinase activity;GO:0016301//kinase activity;GO:0016773//phosphotransferase activity, alcohol group as acceptor;GO:0016772//transferase activity, transferring phosphorus-containing groups;GO:0003824//catalytic activity	GO:0009987//cellular process;GO:0044238//primary metabolic process;GO:0019538//protein metabolic process;GO:0044260//cellular macromolecule metabolic process;GO:0006468//protein phosphorylation;GO:0006793//phosphorus metabolic process;GO:0008152//metabolic process;GO:0036211//protein modification process;GO:0006796//phosphate-containing compound metabolic process;GO:0006464//cellular protein modi…
Glyma.16G010200	133.503	5.64333	2.36333	0.1	-4.56275	0.000924806	0.0435392	yes	PREDICTED: protein FLUORESCENT IN BLUE LIGHT, chloroplastic-like [Glycine max]	-	-	-	-
Glyma.16G016300	3952.07	848.443	51.0233	12.0067	-2.08732	1.25625e-24	7.57121e-22	yes	PREDICTED: uncharacterized calcium-binding protein At1g02270-like isoform X2 [Glycine max]	-	-	-	-
Glyma.16G018400	0	58.14	0.001	0.326667	8.35168	0.000631949	0.0320729	yes	PREDICTED: vacuolar protein sorting-associated protein 8 homolog [Glycine max]	-	-	-	GO:0006810//transport;GO:0051641//cellular localization;GO:0046907//intracellular transport;GO:0034613//cellular protein localization;GO:0070727//cellular macromolecule localization;GO:0051234//establishment of localization;GO:0051649//establishment of localization in cell;GO:0006886//intracellular protein transport;GO:0051179//localization;GO:0033036//macromolecule localization;GO:0016192//vesic…
Glyma.16G033700	790	1673.33	12.6733	29.6467	1.22607	2.98688e-08	5.27628e-06	yes	PREDICTED: UDP-glucose flavonoid 3-O-glucosyltransferase 7-like [Glycine max]	-	-	GO:0003824//catalytic activity;GO:0016757//transferase activity, transferring glycosyl groups;GO:0016758//transferase activity, transferring hexosyl groups;GO:0016740//transferase activity	GO:0008152//metabolic process
Glyma.16G037600	10504	170	157.7	2.79667	-5.81733	1.51555e-138	6.21109e-134	yes	PREDICTED: plant cysteine oxidase 2 [Glycine max]	ko00430//Taurine and hypotaurine metabolism	-	GO:0051213//dioxygenase activity;GO:0016702//oxidoreductase activity, acting on single donors with incorporation of molecular oxygen, incorporation of two atoms of oxygen;GO:0003824//catalytic activity;GO:0016491//oxidoreductase activity;GO:0016701//oxidoreductase activity, acting on single donors with incorporation of molecular oxygen	GO:0044710//single-organism metabolic process;GO:0055114//oxidation-reduction process;GO:0008152//metabolic process;GO:0044699//single-organism process
Glyma.16G038100	2178.33	10	93.34	0.46	-7.66472	3.90665e-102	1.77894e-98	yes	hypothetical protein glysoja_015001 [Glycine soja]	-	-	-	-
Glyma.16G047100	249.723	474.937	4.60333	9.68333	1.07282	0.000739859	0.0364068	yes	protein kinase family protein [Glycine max]	-	-	GO:0016740//transferase activity;GO:0016301//kinase activity;GO:0016772//transferase activity, transferring phosphorus-containing groups;GO:0004672//protein kinase activity;GO:0016773//phosphotransferase activity, alcohol group as acceptor;GO:0003824//catalytic activity	GO:0006793//phosphorus metabolic process;GO:0044260//cellular macromolecule metabolic process;GO:0006464//cellular protein modification process;GO:0019538//protein metabolic process;GO:0009987//cellular process;GO:0043412//macromolecule modification;GO:0044267//cellular protein metabolic process;GO:0071704//organic substance metabolic process;GO:0044237//cellular metabolic process;GO:0006796//pho…
Glyma.16G052000	128.927	416.867	2.09333	7.38333	1.81847	2.27937e-06	0.000269983	yes	PREDICTED: glycerophosphodiester phosphodiesterase GDPD1, chloroplastic [Glycine max]	ko00564//Glycerophospholipid metabolism	-	GO:0042578//phosphoric ester hydrolase activity;GO:0003824//catalytic activity;GO:0008081//phosphoric diester hydrolase activity;GO:0016788//hydrolase activity, acting on ester bonds;GO:0016787//hydrolase activity	GO:0044699//single-organism process;GO:0008152//metabolic process;GO:0006629//lipid metabolic process;GO:0044710//single-organism metabolic process;GO:0071704//organic substance metabolic process;GO:0044238//primary metabolic process
Glyma.16G062000	2316	45	39.6233	0.86	-5.52587	6.04255e-77	1.41508e-73	yes	PREDICTED: kelch repeat-containing protein At3g27220-like [Glycine max]	-	-	-	-
Glyma.16G064200	1047.61	332.04	9.19667	3.26667	-1.49329	1.02913e-08	1.93914e-06	yes	PREDICTED: probable LRR receptor-like serine/threonine-protein kinase At4g08850 isoform X2 [Glycine max]	-	-	GO:0043167//ion binding;GO:0032550//purine ribonucleoside binding;GO:0030554//adenyl nucleotide binding;GO:0005515//protein binding;GO:0016773//phosphotransferase activity, alcohol group as acceptor;GO:1901363//heterocyclic compound binding;GO:0036094//small molecule binding;GO:0097367//carbohydrate derivative binding;GO:0032559//adenyl ribonucleotide binding;GO:0032555//purine ribonucleotide bin…	GO:0043412//macromolecule modification;GO:0019538//protein metabolic process;GO:0036211//protein modification process;GO:0071704//organic substance metabolic process;GO:0006468//protein phosphorylation;GO:0044238//primary metabolic process;GO:0044237//cellular metabolic process;GO:0006464//cellular protein modification process;GO:0008152//metabolic process;GO:0016310//phosphorylation;GO:0044260//…
Glyma.16G077400	568.333	1208	9.18333	21.3467	1.21692	1.20957e-07	1.94778e-05	yes	Avr9/Cf-9 rapidly elicited protein [Medicago truncatula]	-	-	-	-
Glyma.16G088700	757.277	344.817	9.89	4.85667	-1.026	0.000413263	0.0227031	yes	PREDICTED: serine/threonine-protein kinase MHK-like [Glycine max]	-	-	GO:0016772//transferase activity, transferring phosphorus-containing groups;GO:1901363//heterocyclic compound binding;GO:0043168//anion binding;GO:0097159//organic cyclic compound binding;GO:0032549//ribonucleoside binding;GO:0035639//purine ribonucleoside triphosphate binding;GO:0036094//small molecule binding;GO:0001882//nucleoside binding;GO:0016740//transferase activity;GO:0005524//ATP bindin…	GO:0044267//cellular protein metabolic process;GO:0006793//phosphorus metabolic process;GO:0006468//protein phosphorylation;GO:0044237//cellular metabolic process;GO:0044260//cellular macromolecule metabolic process;GO:0036211//protein modification process;GO:0071704//organic substance metabolic process;GO:0044238//primary metabolic process;GO:0043170//macromolecule metabolic process;GO:0019538//…
Glyma.16G093800	0	116.36	0.001	0.473333	8.88671	2.01594e-06	0.000241789	yes	PREDICTED: chromatin modification-related protein EAF1 B-like [Glycine max]	-	-	-	-
Glyma.16G105300	3289.6	738.157	37.8167	9.21333	-2.03723	1.04804e-22	5.88373e-20	yes	PREDICTED: probable methyltransferase PMT20 [Glycine max]	-	-	GO:0008168//methyltransferase activity;GO:0016741//transferase activity, transferring one-carbon groups;GO:0003824//catalytic activity;GO:0016740//transferase activity	-
Glyma.16G107000	290.55	57.4633	2.71333	0.623333	-2.12199	0.000193396	0.0125112	yes	PREDICTED: protein NUCLEAR FUSION DEFECTIVE 4-like [Glycine max]	-	-	-	-
Glyma.16G107300	405.763	821.58	6.01	13.2567	1.14128	3.05519e-05	0.00262769	yes	PREDICTED: pectin acetylesterase 8-like isoform X1 [Glycine max]	-	-	GO:0016787//hydrolase activity;GO:0003824//catalytic activity	-
Glyma.16G109300	428.587	122.977	5.59333	1.77	-1.65996	9.96728e-06	0.00100985	yes	PREDICTED: abscisic acid 8'-hydroxylase 1-like [Glycine max]	ko00906//Carotenoid biosynthesis	-	GO:0043169//cation binding;GO:0046872//metal ion binding;GO:0016491//oxidoreductase activity;GO:0097159//organic cyclic compound binding;GO:0016705//oxidoreductase activity, acting on paired donors, with incorporation or reduction of molecular oxygen;GO:0005506//iron ion binding;GO:0020037//heme binding;GO:0003824//catalytic activity;GO:0046906//tetrapyrrole binding;GO:0046914//transition metal i…	GO:0008152//metabolic process;GO:0044710//single-organism metabolic process;GO:0055114//oxidation-reduction process;GO:0044699//single-organism process
Glyma.16G121700	150.247	3.58667	3.55667	0.0833333	-5.41549	1.13298e-06	0.000146937	yes	PREDICTED: probable prolyl 4-hydroxylase 10 [Glycine max]	ko00330//Arginine and proline metabolism	-	GO:0003824//catalytic activity;GO:0016491//oxidoreductase activity	GO:0055114//oxidation-reduction process;GO:0044710//single-organism metabolic process;GO:0008152//metabolic process;GO:0044699//single-organism process
Glyma.16G130700	0	54.0267	0.001	0.92	9.84549	2.43365e-05	0.00217305	yes	PREDICTED: probable serine protease EDA2 [Glycine max]	-	-	GO:0008233//peptidase activity;GO:0008236//serine-type peptidase activity;GO:0017171//serine hydrolase activity;GO:0016787//hydrolase activity;GO:0070011//peptidase activity, acting on L-amino acid peptides;GO:0003824//catalytic activity	GO:0006508//proteolysis;GO:0044238//primary metabolic process;GO:0043170//macromolecule metabolic process;GO:0071704//organic substance metabolic process;GO:0019538//protein metabolic process;GO:0008152//metabolic process
Glyma.16G137200	521.667	1000	8.8	18.5967	1.07947	3.48531e-06	0.000391333	yes	PREDICTED: TMV resistance protein N [Glycine max]	-	-	GO:0043167//ion binding;GO:0005488//binding;GO:0036094//small molecule binding;GO:0032550//purine ribonucleoside binding;GO:0001882//nucleoside binding;GO:0017076//purine nucleotide binding;GO:0043531//ADP binding;GO:0032559//adenyl ribonucleotide binding;GO:0032553//ribonucleotide binding;GO:0032549//ribonucleoside binding;GO:0043168//anion binding;GO:0030554//adenyl nucleotide binding;GO:190136…	GO:0051716//cellular response to stimulus;GO:0007165//signal transduction;GO:0050794//regulation of cellular process;GO:0065007//biological regulation;GO:0050789//regulation of biological process;GO:0050896//response to stimulus;GO:0044700//single organism signaling;GO:0044763//single-organism cellular process;GO:0023052//signaling;GO:0044699//single-organism process;GO:0009987//cellular process;…
Glyma.16G139700	0	36.8667	0.001	0.703333	9.45806	0.000451977	0.0245015	yes	PREDICTED: AP-3 complex subunit sigma [Vigna radiata var. radiata] [Vigna radiata]	-	GO:0043234//protein complex;GO:0044425//membrane part;GO:0005623//cell;GO:0005622//intracellular;GO:0030123//AP-3 adaptor complex;GO:0030119//AP-type membrane coat adaptor complex;GO:0044424//intracellular part;GO:0032991//macromolecular complex;GO:0044444//cytoplasmic part;GO:0005737//cytoplasm;GO:0098796//membrane protein complex;GO:0044464//cell part;GO:0030117//membrane coat;GO:0016020//membr…	GO:0008565//protein transporter activity;GO:0005215//transporter activity;GO:0022892//substrate-specific transporter activity	GO:0051179//localization;GO:0045184//establishment of protein localization;GO:0015031//protein transport;GO:0071702//organic substance transport;GO:0006810//transport;GO:0051234//establishment of localization;GO:0008104//protein localization;GO:0033036//macromolecule localization
Glyma.16G144100	599.79	0	15.1367	0.001	-13.8858	2.04652e-42	1.99694e-39	yes	hypothetical protein glysoja_026788 [Glycine soja]	-	-	-	-
Glyma.16G144200	0	51.78	0.001	0.183333	7.51833	0.000190866	0.0123964	yes	DUF1162 family protein [Medicago truncatula]	-	-	-	-
Glyma.16G153400	346.313	1039.43	5.67667	18.9367	1.73807	2.75717e-11	7.10664e-09	yes	PREDICTED: glutamate dehydrogenase 1 [Glycine max]	ko01200//Carbon metabolism;ko00250//Alanine, aspartate and glutamate metabolism;ko00220//Arginine biosynthesis;ko00910//Nitrogen metabolism	-	GO:0003824//catalytic activity;GO:0016491//oxidoreductase activity	GO:0055114//oxidation-reduction process;GO:0044699//single-organism process;GO:0006082//organic acid metabolic process;GO:0009987//cellular process;GO:0071704//organic substance metabolic process;GO:0043436//oxoacid metabolic process;GO:0044238//primary metabolic process;GO:0006520//cellular amino acid metabolic process;GO:0019752//carboxylic acid metabolic process;GO:0044237//cellular metabolic …
Glyma.16G165900	901.393	1744.78	5.73333	12.1233	1.08034	0.000178457	0.0117299	yes	PREDICTED: cellulose synthase A catalytic subunit 2 [UDP-forming]-like [Glycine max]	-	-	-	-
Glyma.16G181500	80.7433	2.64667	1.25	0.04	-4.96578	0.000649567	0.0328045	yes	PREDICTED: SKP1-like protein 21 isoform X1 [Glycine max]	ko04141//Protein processing in endoplasmic reticulum;ko04120//Ubiquitin mediated proteolysis	-	-	GO:1901575//organic substance catabolic process;GO:0008152//metabolic process;GO:0044248//cellular catabolic process;GO:0071704//organic substance metabolic process;GO:0030163//protein catabolic process;GO:0043632//modification-dependent macromolecule catabolic process;GO:0044238//primary metabolic process;GO:0044260//cellular macromolecule metabolic process;GO:0009987//cellular process;GO:000905…
Glyma.16G200600	887	181.393	16.2967	3.71	-2.13509	7.77192e-13	2.30806e-10	yes	PREDICTED: probable fructokinase-7 isoform X1 [Glycine max]	ko00500//Starch and sucrose metabolism;ko00520//Amino sugar and nucleotide sugar metabolism;ko00051//Fructose and mannose metabolism	-	-	-
Glyma.16G204600	7061.58	723.973	105.96	11.99	-3.14362	7.33594e-58	1.07373e-54	yes	PREDICTED: enolase [Glycine max]	ko01200//Carbon metabolism;ko01230//Biosynthesis of amino acids;ko03018//RNA degradation;ko00010//Glycolysis / Gluconeogenesis	GO:0005737//cytoplasm;GO:0044444//cytoplasmic part;GO:0005623//cell;GO:0032991//macromolecular complex;GO:0043234//protein complex;GO:0044424//intracellular part;GO:0000015//phosphopyruvate hydratase complex;GO:0005622//intracellular;GO:1902494//catalytic complex;GO:0005829//cytosol;GO:0044445//cytosolic part;GO:0044464//cell part	GO:0016829//lyase activity;GO:0043169//cation binding;GO:0016836//hydro-lyase activity;GO:0000287//magnesium ion binding;GO:0005488//binding;GO:0043167//ion binding;GO:0003824//catalytic activity;GO:0046872//metal ion binding;GO:0004634//phosphopyruvate hydratase activity;GO:0016835//carbon-oxygen lyase activity	GO:0006082//organic acid metabolic process;GO:0006753//nucleoside phosphate metabolic process;GO:0009144//purine nucleoside triphosphate metabolic process;GO:0009135//purine nucleoside diphosphate metabolic process;GO:0019637//organophosphate metabolic process;GO:0046939//nucleotide phosphorylation;GO:0019362//pyridine nucleotide metabolic process;GO:0005975//carbohydrate metabolic process;GO:005…
Glyma.16G208600	138.157	0.06	2.97667	0.00333333	-9.80252	2.21494e-05	0.00200384	yes	PREDICTED: eukaryotic translation initiation factor 6-2 [Vigna radiata var. radiata] [Vigna radiata]	ko03008//Ribosome biogenesis in eukaryotes	-	GO:0005488//binding;GO:0044877//macromolecular complex binding;GO:0043022//ribosome binding;GO:0043021//ribonucleoprotein complex binding	GO:0070925//organelle assembly;GO:0022618//ribonucleoprotein complex assembly;GO:0042256//mature ribosome assembly;GO:0006996//organelle organization;GO:0071826//ribonucleoprotein complex subunit organization;GO:0065003//macromolecular complex assembly;GO:0071840//cellular component organization or biogenesis;GO:0016043//cellular component organization;GO:0022613//ribonucleoprotein complex biogen…
Glyma.16G210500	1153.67	464	9.17667	4.08667	-1.16705	4.79945e-07	6.79424e-05	yes	PREDICTED: receptor-like protein kinase HSL1 [Glycine max]	-	-	GO:0016772//transferase activity, transferring phosphorus-containing groups;GO:0032559//adenyl ribonucleotide binding;GO:0000166//nucleotide binding;GO:0016301//kinase activity;GO:0032549//ribonucleoside binding;GO:1901363//heterocyclic compound binding;GO:0005515//protein binding;GO:0016740//transferase activity;GO:0035639//purine ribonucleoside triphosphate binding;GO:0036094//small molecule bi…	GO:0016310//phosphorylation;GO:0071704//organic substance metabolic process;GO:0043170//macromolecule metabolic process;GO:0043412//macromolecule modification;GO:0006796//phosphate-containing compound metabolic process;GO:0006793//phosphorus metabolic process;GO:0044237//cellular metabolic process;GO:0009987//cellular process;GO:0044267//cellular protein metabolic process;GO:0044260//cellular mac…
Glyma.16G210600	657.343	1600.19	4.01333	10.6667	1.41024	2.96598e-10	6.86742e-08	yes	PREDICTED: TMV resistance protein N [Glycine max]	-	-	GO:0097367//carbohydrate derivative binding;GO:0032549//ribonucleoside binding;GO:0032559//adenyl ribonucleotide binding;GO:0005515//protein binding;GO:1901363//heterocyclic compound binding;GO:0017076//purine nucleotide binding;GO:1901265//nucleoside phosphate binding;GO:0030554//adenyl nucleotide binding;GO:0043167//ion binding;GO:0000166//nucleotide binding;GO:0032553//ribonucleotide binding;G…	GO:0007165//signal transduction;GO:0065007//biological regulation;GO:0044763//single-organism cellular process;GO:0050896//response to stimulus;GO:0050794//regulation of cellular process;GO:0044700//single organism signaling;GO:0009987//cellular process;GO:0023052//signaling;GO:0051716//cellular response to stimulus;GO:0007154//cell communication;GO:0050789//regulation of biological process;GO:00…
Glyma.16G210800	0	45.8133	0.001	0.29	8.17991	0.000626886	0.0319346	yes	PREDICTED: TMV resistance protein N [Glycine max]	-	-	GO:1901363//heterocyclic compound binding;GO:0097159//organic cyclic compound binding;GO:0043167//ion binding;GO:0036094//small molecule binding;GO:0032553//ribonucleotide binding;GO:0032550//purine ribonucleoside binding;GO:0043168//anion binding;GO:0001882//nucleoside binding;GO:0032559//adenyl ribonucleotide binding;GO:0017076//purine nucleotide binding;GO:1901265//nucleoside phosphate binding…	GO:0009987//cellular process;GO:0023052//signaling;GO:0007165//signal transduction;GO:0007154//cell communication;GO:0051716//cellular response to stimulus;GO:0044699//single-organism process;GO:0050794//regulation of cellular process;GO:0050896//response to stimulus;GO:0044763//single-organism cellular process;GO:0050789//regulation of biological process;GO:0065007//biological regulation;GO:0044…
Glyma.16G211200	115.803	3.10667	1.42667	0.0533333	-4.74147	0.000964413	0.0449904	yes	PREDICTED: probable serine/threonine-protein kinase DDB_G0282963 [Cicer arietinum]	-	-	-	-
Glyma.16G211700	547.333	1470.33	13.7	40.7233	1.57168	1.55711e-12	4.4782e-10	yes	Kunitz trypsin protease inhibitor-like precursor [Glycine max]	-	-	GO:0061134//peptidase regulator activity;GO:0004866//endopeptidase inhibitor activity;GO:0004857//enzyme inhibitor activity;GO:0061135//endopeptidase regulator activity;GO:0030414//peptidase inhibitor activity;GO:0098772//molecular function regulator;GO:0030234//enzyme regulator activity	-
Glyma.16G211800	296	876.667	7.09667	23.4933	1.72704	1.3513e-10	3.21042e-08	yes	PREDICTED: kunitz-type elastase inhibitor BrEI-like [Glycine max]	-	-	GO:0061134//peptidase regulator activity;GO:0004866//endopeptidase inhibitor activity;GO:0030234//enzyme regulator activity;GO:0004857//enzyme inhibitor activity;GO:0098772//molecular function regulator;GO:0061135//endopeptidase regulator activity;GO:0030414//peptidase inhibitor activity	-
Glyma.16G212100	134.333	2.66667	3.1	0.0833333	-5.21723	0.000122242	0.00856361	yes	PREDICTED: miraculin-like [Glycine max]	-	-	GO:0061134//peptidase regulator activity;GO:0030234//enzyme regulator activity;GO:0004866//endopeptidase inhibitor activity;GO:0098772//molecular function regulator;GO:0061135//endopeptidase regulator activity;GO:0004857//enzyme inhibitor activity;GO:0030414//peptidase inhibitor activity	-
Glyma.16G212200	65	0	1.86667	0.001	-10.8662	1.13869e-05	0.00113821	yes	PREDICTED: miraculin-like [Glycine max]	-	-	GO:0030234//enzyme regulator activity;GO:0004866//endopeptidase inhibitor activity;GO:0004857//enzyme inhibitor activity;GO:0030414//peptidase inhibitor activity;GO:0098772//molecular function regulator;GO:0061135//endopeptidase regulator activity;GO:0061134//peptidase regulator activity	-
Glyma.16G220500	232.667	514.333	6.14667	15.1567	1.30208	3.033e-05	0.00261134	yes	PREDICTED: thioredoxin H9-like isoform X2 [Glycine max]	-	-	GO:0003824//catalytic activity;GO:0015036//disulfide oxidoreductase activity;GO:0016491//oxidoreductase activity;GO:0016667//oxidoreductase activity, acting on a sulfur group of donors;GO:0015035//protein disulfide oxidoreductase activity	GO:0050789//regulation of biological process;GO:0018904//ether metabolic process;GO:0065007//biological regulation;GO:0071704//organic substance metabolic process;GO:0065008//regulation of biological quality;GO:0044699//single-organism process;GO:0044281//small molecule metabolic process;GO:0045454//cell redox homeostasis;GO:0008152//metabolic process;GO:0042592//homeostatic process;GO:0050794//r…
Glyma.17G008500	2202	4985	69.1167	172.703	1.32119	5.84639e-14	1.93225e-11	yes	PREDICTED: major latex allergen Hev b 5-like [Glycine max]	-	-	-	-
Glyma.17G011200	7.66667	99.3333	0.11	1.61667	3.87745	0.000113522	0.00804223	yes	PREDICTED: probable pectate lyase 16 [Glycine max]	ko00040//Pentose and glucuronate interconversions	-	-	-
Glyma.17G016200	307.88	94.11	4.01333	1.34333	-1.57898	0.000467978	0.0251857	yes	PREDICTED: ATP-dependent (S)-NAD(P)H-hydrate dehydratase [Glycine max]	-	-	GO:0016835//carbon-oxygen lyase activity;GO:0016829//lyase activity;GO:0052855//ADP-dependent NAD(P)H-hydrate dehydratase activity;GO:0003824//catalytic activity;GO:0016836//hydro-lyase activity	-
Glyma.17G016300	23239	4587	649.867	141.04	-2.20404	3.1971e-31	2.31903e-28	yes	PREDICTED: stem-specific protein TSJT1 [Glycine max]	-	-	-	-
Glyma.17G016600	725.333	1607.33	10.7267	26.11	1.2834	6.95509e-10	1.53659e-07	yes	PREDICTED: basic 7S globulin 2-like [Vigna radiata var. radiata] [Vigna radiata]	-	-	GO:0004175//endopeptidase activity;GO:0070001//aspartic-type peptidase activity;GO:0070011//peptidase activity, acting on L-amino acid peptides;GO:0004190//aspartic-type endopeptidase activity;GO:0008233//peptidase activity;GO:0016787//hydrolase activity;GO:0003824//catalytic activity	GO:0043170//macromolecule metabolic process;GO:0044238//primary metabolic process;GO:0006508//proteolysis;GO:0019538//protein metabolic process;GO:0008152//metabolic process;GO:0071704//organic substance metabolic process
Glyma.17G021800	67.21	251.947	0.643333	2.63333	2.03325	0.000103218	0.00740828	yes	PREDICTED: probable 1-deoxy-D-xylulose-5-phosphate synthase, chloroplastic [Glycine max]	ko00900//Terpenoid backbone biosynthesis;ko00730//Thiamine metabolism	-	GO:0016744//transferase activity, transferring aldehyde or ketonic groups;GO:0003824//catalytic activity;GO:0008661//1-deoxy-D-xylulose-5-phosphate synthase activity;GO:0016740//transferase activity	GO:0009058//biosynthetic process;GO:0008610//lipid biosynthetic process;GO:0016114//terpenoid biosynthetic process;GO:0044711//single-organism biosynthetic process;GO:0009987//cellular process;GO:0006720//isoprenoid metabolic process;GO:0008299//isoprenoid biosynthetic process;GO:0008152//metabolic process;GO:1901576//organic substance biosynthetic process;GO:0044238//primary metabolic process;GO…
Glyma.17G023300	69.88	295.263	1	4.64333	2.21516	9.12337e-06	0.00093358	yes	adenylyl cyclase [Medicago truncatula]	-	-	-	-
Glyma.17G030000	573.667	1051.33	15.87	32.24	1.02255	5.03128e-06	0.000544767	yes	Pathogenesis-related protein STH-2 [Glycine soja]	-	-	-	GO:0006950//response to stress;GO:0050896//response to stimulus;GO:0009607//response to biotic stimulus;GO:0006952//defense response
Glyma.17G030700	1218	2385.67	13.7467	29.5433	1.10375	8.02971e-09	1.53059e-06	yes	PREDICTED: COBRA-like protein 7 [Glycine max]	-	GO:0016020//membrane;GO:0031224//intrinsic component of membrane;GO:0031225//anchored component of membrane;GO:0044425//membrane part	-	GO:0009664//plant-type cell wall organization;GO:0043062//extracellular structure organization;GO:0045229//external encapsulating structure organization;GO:0044085//cellular component biogenesis;GO:0010215//cellulose microfibril organization;GO:0071555//cell wall organization;GO:0044699//single-organism process;GO:0022607//cellular component assembly;GO:0070726//cell wall assembly;GO:0071669//pla…
Glyma.17G042400	314.91	591	6.25667	12.8433	1.03755	0.000183468	0.0119781	yes	PREDICTED: tRNA-specific adenosine deaminase-like isoform X1 [Glycine max]	-	-	GO:0008270//zinc ion binding;GO:0046872//metal ion binding;GO:0005488//binding;GO:0046914//transition metal ion binding;GO:0043167//ion binding;GO:0043169//cation binding	-
Glyma.17G052800	49.58	0	0.516667	0.001	-9.01309	8.31107e-05	0.00623255	yes	PREDICTED: U-box domain-containing protein 34 [Glycine max]	-	-	GO:0003824//catalytic activity;GO:0016772//transferase activity, transferring phosphorus-containing groups;GO:0004672//protein kinase activity;GO:0004842//ubiquitin-protein transferase activity;GO:0016740//transferase activity;GO:0019787//ubiquitin-like protein transferase activity;GO:0016301//kinase activity;GO:0016773//phosphotransferase activity, alcohol group as acceptor	GO:0009987//cellular process;GO:0006796//phosphate-containing compound metabolic process;GO:0019538//protein metabolic process;GO:0044238//primary metabolic process;GO:0050896//response to stimulus;GO:0006793//phosphorus metabolic process;GO:0070647//protein modification by small protein conjugation or removal;GO:0044237//cellular metabolic process;GO:0044260//cellular macromolecule metabolic pro…
Glyma.17G064800	2080.33	252.333	54.0767	7.16	-2.91697	1.30223e-34	1.03628e-31	yes	PREDICTED: CASP-like protein 2C1 [Glycine max]	-	-	-	-
Glyma.17G065200	60.6733	254.63	1.42	6.46	2.18564	0.000360906	0.0204002	yes	syringolide-induced protein 19-1-5 precursor [Glycine max]	-	GO:0005623//cell;GO:0030312//external encapsulating structure;GO:0005618//cell wall;GO:0044464//cell part;GO:0071944//cell periphery;GO:0005576//extracellular region;GO:0048046//apoplast	GO:0004553//hydrolase activity, hydrolyzing O-glycosyl compounds;GO:0003824//catalytic activity;GO:0016762//xyloglucan:xyloglucosyl transferase activity;GO:0016798//hydrolase activity, acting on glycosyl bonds;GO:0016787//hydrolase activity;GO:0016757//transferase activity, transferring glycosyl groups;GO:0016758//transferase activity, transferring hexosyl groups;GO:0016740//transferase activity	GO:0044042//glucan metabolic process;GO:0071704//organic substance metabolic process;GO:0044262//cellular carbohydrate metabolic process;GO:0005975//carbohydrate metabolic process;GO:0043170//macromolecule metabolic process;GO:0044260//cellular macromolecule metabolic process;GO:0044238//primary metabolic process;GO:0044237//cellular metabolic process;GO:0044264//cellular polysaccharide metabolic…
Glyma.17G065300	256.667	690	5.55	16.3767	1.56108	2.42892e-08	4.37552e-06	yes	PREDICTED: probable xyloglucan endotransglucosylase/hydrolase protein 23 [Glycine max]	-	GO:0071944//cell periphery;GO:0048046//apoplast;GO:0005576//extracellular region;GO:0005623//cell;GO:0044464//cell part;GO:0030312//external encapsulating structure;GO:0005618//cell wall	GO:0003824//catalytic activity;GO:0016740//transferase activity;GO:0004553//hydrolase activity, hydrolyzing O-glycosyl compounds;GO:0016757//transferase activity, transferring glycosyl groups;GO:0016787//hydrolase activity;GO:0016798//hydrolase activity, acting on glycosyl bonds;GO:0016758//transferase activity, transferring hexosyl groups;GO:0016762//xyloglucan:xyloglucosyl transferase activity	GO:0044262//cellular carbohydrate metabolic process;GO:0006073//cellular glucan metabolic process;GO:0044264//cellular polysaccharide metabolic process;GO:0044260//cellular macromolecule metabolic process;GO:0044238//primary metabolic process;GO:0044237//cellular metabolic process;GO:0071704//organic substance metabolic process;GO:0005975//carbohydrate metabolic process;GO:0008152//metabolic proc…
Glyma.17G067800	214.963	592.76	1.79667	5.40333	1.58853	7.45299e-06	0.000776219	yes	PREDICTED: probable alpha,alpha-trehalose-phosphate synthase [UDP-forming] 11 [Glycine max]	ko00500//Starch and sucrose metabolism	-	GO:0003824//catalytic activity	GO:1901576//organic substance biosynthetic process;GO:0044711//single-organism biosynthetic process;GO:0071704//organic substance metabolic process;GO:0044237//cellular metabolic process;GO:0009311//oligosaccharide metabolic process;GO:0005984//disaccharide metabolic process;GO:0009312//oligosaccharide biosynthetic process;GO:0044723//single-organism carbohydrate metabolic process;GO:0005992//tre…
Glyma.17G070500	347	629	6.49333	13.0133	1.00296	0.000507332	0.0268975	yes	PREDICTED: S-adenosylmethionine decarboxylase proenzyme-like [Glycine max]	ko00270//Cysteine and methionine metabolism;ko00330//Arginine and proline metabolism	-	GO:0016829//lyase activity;GO:0016831//carboxy-lyase activity;GO:0004014//adenosylmethionine decarboxylase activity;GO:0003824//catalytic activity;GO:0016830//carbon-carbon lyase activity	GO:0097164//ammonium ion metabolic process;GO:0008216//spermidine metabolic process;GO:0006596//polyamine biosynthetic process;GO:1901566//organonitrogen compound biosynthetic process;GO:0006595//polyamine metabolic process;GO:0071704//organic substance metabolic process;GO:0009058//biosynthetic process;GO:0009309//amine biosynthetic process;GO:0008152//metabolic process;GO:0044271//cellular nitr…
Glyma.17G076500	0	65.9933	0.001	1.04	10.0224	0.000455024	0.0246504	yes	PREDICTED: heparanase-like protein 1 isoform X1 [Glycine max]	ko00531//Glycosaminoglycan degradation	GO:0016020//membrane	GO:0016787//hydrolase activity;GO:0016798//hydrolase activity, acting on glycosyl bonds;GO:0003824//catalytic activity	-
Glyma.17G091200	36.32	0	0.753333	0.001	-9.55714	0.000646321	0.0326809	yes	Thymidylate kinase [Zostera marina]	-	-	-	-
Glyma.17G092300	1518.22	693.043	16.9233	8.30333	-1.02725	9.33846e-06	0.000950841	yes	PREDICTED: nucleobase-ascorbate transporter 6 isoform X1 [Glycine max]	-	GO:0016020//membrane	GO:0005215//transporter activity	GO:0051234//establishment of localization;GO:0044763//single-organism cellular process;GO:0044765//single-organism transport;GO:0009987//cellular process;GO:0051179//localization;GO:0006810//transport;GO:0055085//transmembrane transport;GO:0044699//single-organism process;GO:1902578//single-organism localization
Glyma.17G097000	65.4267	0	0.98	0.001	-9.93664	0.000862464	0.0412679	yes	Hypersensitive-induced response protein 1 [Glycine soja]	-	GO:0016020//membrane	-	-
Glyma.17G106600	606.98	241.927	9.52	4.10333	-1.21417	0.000325701	0.0187472	yes	plant/F18G18-20 protein [Medicago truncatula]	-	-	-	-
Glyma.17G111400	615.4	1306.61	6.14333	14.0233	1.19074	4.45996e-06	0.000492006	yes	PREDICTED: probable galactinol--sucrose galactosyltransferase 6 isoform X1 [Glycine max]	ko00052//Galactose metabolism	-	-	-
Glyma.17G113900	5807.96	1219.35	52.77	12.07	-2.12829	6.6721e-23	3.82433e-20	yes	PREDICTED: EIN3-binding F-box protein 1-like [Glycine max]	ko04075//Plant hormone signal transduction	-	GO:0005515//protein binding;GO:0005488//binding	-
Glyma.17G117100	1149.97	14.6667	45.1833	0.636667	-6.14911	8.08353e-47	9.07626e-44	yes	PREDICTED: early nodulin-93-like [Vigna angularis]	-	-	-	-
Glyma.17G117200	2996.33	50	126.35	2.5	-5.65935	5.21377e-46	5.54996e-43	yes	Early nodulin-93 [Glycine soja]	-	-	-	-
Glyma.17G125500	0	196.92	0.001	3.29667	11.6868	2.49851e-06	0.000293146	yes	Serine/threonine-protein kinase AFC2-like protein [Glycine soja]	-	-	GO:0016772//transferase activity, transferring phosphorus-containing groups;GO:0016773//phosphotransferase activity, alcohol group as acceptor;GO:0016301//kinase activity;GO:0004672//protein kinase activity;GO:0003824//catalytic activity;GO:0016740//transferase activity	GO:0044238//primary metabolic process;GO:0071704//organic substance metabolic process;GO:0006464//cellular protein modification process;GO:0016310//phosphorylation;GO:0006468//protein phosphorylation;GO:0044237//cellular metabolic process;GO:0006796//phosphate-containing compound metabolic process;GO:0009987//cellular process;GO:0008152//metabolic process;GO:0044260//cellular macromolecule metabo…
Glyma.17G129600	2367.25	478.697	41.05	9.22	-2.15454	1.08917e-23	6.42255e-21	yes	PREDICTED: SNF1-related protein kinase regulatory subunit gamma-1 [Glycine max]	-	-	-	-
Glyma.17G132400	1746.67	701	27.44	11.94	-1.20048	3.75228e-08	6.516e-06	yes	PREDICTED: transcription factor TCP9-like [Glycine max]	-	-	-	-
Glyma.17G133100	14	135	0.1	1.02333	3.3552	6.12942e-05	0.00473514	yes	Expansin-A7 [Cajanus cajan]	-	-	-	-
Glyma.17G137700	1493.33	654.333	18.0667	8.77	-1.04268	6.44599e-07	8.82046e-05	yes	PREDICTED: hsp70-Hsp90 organizing protein 1-like [Glycine max]	-	-	GO:0005515//protein binding;GO:0005488//binding	-
Glyma.17G137800	764.143	119.983	10.7767	1.81	-2.57385	9.50282e-15	3.32863e-12	yes	Vacuolar-processing enzyme [Glycine soja]	-	-	GO:0003824//catalytic activity;GO:0016787//hydrolase activity;GO:0008233//peptidase activity	GO:0071704//organic substance metabolic process;GO:0008152//metabolic process;GO:0006508//proteolysis;GO:0043170//macromolecule metabolic process;GO:0044238//primary metabolic process;GO:0019538//protein metabolic process
Glyma.17G147200	3252.44	1190	59.0433	23.55	-1.32605	1.10968e-06	0.000144373	yes	PREDICTED: expansin-like B1 [Glycine max]	-	-	-	-
Glyma.17G147400	1432.67	267	34.45	7.04	-2.29086	8.87141e-16	3.27543e-13	yes	PREDICTED: expansin-like B1 [Glycine max]	-	-	-	-
Glyma.17G151000	32912.7	9016.67	727.86	220.473	-1.72306	1.45052e-21	7.33899e-19	yes	ethphon-induced protein [Medicago truncatula]	-	-	-	-
Glyma.17G159600	713	1619.33	15.9567	39.5933	1.3111	1.20478e-09	2.57162e-07	yes	VQ motif protein [Medicago truncatula]	-	-	-	-
Glyma.17G180400	293.367	622.37	3.57	8.23333	1.20555	0.000726562	0.0359184	yes	PREDICTED: L-ascorbate oxidase homolog [Glycine max]	-	-	GO:0016491//oxidoreductase activity;GO:0046914//transition metal ion binding;GO:0005488//binding;GO:0005507//copper ion binding;GO:0043169//cation binding;GO:0003824//catalytic activity;GO:0043167//ion binding;GO:0046872//metal ion binding	GO:0008152//metabolic process;GO:0055114//oxidation-reduction process;GO:0044699//single-organism process;GO:0044710//single-organism metabolic process
Glyma.17G187300	12847.9	489.953	223.597	9.44667	-4.56495	1.05374e-97	4.11284e-94	yes	2-aminoethanethiol dioxygenase [Glycine soja]	ko00430//Taurine and hypotaurine metabolism	-	GO:0016491//oxidoreductase activity;GO:0003824//catalytic activity;GO:0016701//oxidoreductase activity, acting on single donors with incorporation of molecular oxygen;GO:0016702//oxidoreductase activity, acting on single donors with incorporation of molecular oxygen, incorporation of two atoms of oxygen;GO:0051213//dioxygenase activity	GO:0044699//single-organism process;GO:0008152//metabolic process;GO:0044710//single-organism metabolic process;GO:0055114//oxidation-reduction process
Glyma.17G191900	0	53.54	0.001	0.55	9.10329	2.37485e-05	0.00213203	yes	PREDICTED: protein FAM135B-like isoform X1 [Glycine max]	-	-	-	-
Glyma.17G194400	383	746	3.16333	6.73333	1.08988	1.29911e-05	0.001273	yes	PREDICTED: L-arabinokinase-like [Glycine max]	ko00520//Amino sugar and nucleotide sugar metabolism	-	GO:0032553//ribonucleotide binding;GO:0032555//purine ribonucleotide binding;GO:0000166//nucleotide binding;GO:1901265//nucleoside phosphate binding;GO:0036094//small molecule binding;GO:0032550//purine ribonucleoside binding;GO:0032549//ribonucleoside binding;GO:0001883//purine nucleoside binding;GO:0097367//carbohydrate derivative binding;GO:0035639//purine ribonucleoside triphosphate binding;G…	-
Glyma.17G213600	4274.12	1199.66	51.2033	15.8267	-1.69388	1.54248e-20	7.61623e-18	yes	PREDICTED: calcium uptake protein 1, mitochondrial-like isoform X1 [Glycine max]	-	-	GO:0005509//calcium ion binding;GO:0046872//metal ion binding;GO:0043169//cation binding;GO:0043167//ion binding;GO:0005488//binding	-
Glyma.17G213700	289	553.667	6.39	13.5233	1.08156	0.000241879	0.015036	yes	plant/F18G18-20 protein [Medicago truncatula]	-	-	-	-
Glyma.17G216000	2118.55	118.7	30.6067	1.7	-4.17024	1.65565e-05	0.00155625	yes	PREDICTED: aspartate aminotransferase isoform X1 [Glycine max]	ko01230//Biosynthesis of amino acids;ko00270//Cysteine and methionine metabolism;ko00330//Arginine and proline metabolism;ko01210//2-Oxocarboxylic acid metabolism;ko00250//Alanine, aspartate and glutamate metabolism;ko00350//Tyrosine metabolism;ko00400//Phenylalanine, tyrosine and tryptophan biosynthesis;ko00360//Phenylalanine metabolism;ko00220//Arginine biosynthesis;ko00960//Tropane, piperidine…	-	GO:0005488//binding;GO:0016769//transferase activity, transferring nitrogenous groups;GO:0016740//transferase activity;GO:0030170//pyridoxal phosphate binding;GO:1901363//heterocyclic compound binding;GO:0048037//cofactor binding;GO:0043167//ion binding;GO:0008483//transaminase activity;GO:0097159//organic cyclic compound binding;GO:0043168//anion binding;GO:0003824//catalytic activity	GO:0019752//carboxylic acid metabolic process;GO:0044238//primary metabolic process;GO:0009987//cellular process;GO:0044281//small molecule metabolic process;GO:0044237//cellular metabolic process;GO:0044699//single-organism process;GO:0006082//organic acid metabolic process;GO:0071704//organic substance metabolic process;GO:0006520//cellular amino acid metabolic process;GO:0008152//metabolic pro…
Glyma.17G218200	2697.67	426	37.1367	6.42333	-2.53145	5.62524e-23	3.24699e-20	yes	PREDICTED: NADP-dependent glyceraldehyde-3-phosphate dehydrogenase-like [Glycine max]	ko01200//Carbon metabolism;ko00010//Glycolysis / Gluconeogenesis;ko00030//Pentose phosphate pathway	-	GO:0016491//oxidoreductase activity;GO:0003824//catalytic activity	GO:0008152//metabolic process;GO:0044710//single-organism metabolic process;GO:0044699//single-organism process;GO:0055114//oxidation-reduction process
Glyma.17G219200	292.333	560	4.40333	9.28333	1.07605	0.00028508	0.0170559	yes	PREDICTED: serine/threonine-protein kinase At5g01020-like [Glycine max]	-	-	GO:0016740//transferase activity;GO:0016772//transferase activity, transferring phosphorus-containing groups;GO:0004672//protein kinase activity;GO:0016301//kinase activity;GO:0003824//catalytic activity;GO:0016773//phosphotransferase activity, alcohol group as acceptor	GO:0019538//protein metabolic process;GO:0044237//cellular metabolic process;GO:0044238//primary metabolic process;GO:0006796//phosphate-containing compound metabolic process;GO:0044260//cellular macromolecule metabolic process;GO:0043170//macromolecule metabolic process;GO:0006793//phosphorus metabolic process;GO:0036211//protein modification process;GO:0071704//organic substance metabolic proce…
Glyma.17G221800	1000.57	54.7767	30.41	1.77	-4.10272	1.72552e-28	1.15928e-25	yes	PREDICTED: chaperone protein DnaJ-like [Glycine max]	-	-	-	-
Glyma.17G224000	152.667	392.667	2.46667	7.05333	1.51574	4.04789e-05	0.00336496	yes	PREDICTED: probable folate-biopterin transporter 6 [Glycine max]	-	GO:0016021//integral component of membrane;GO:0044425//membrane part;GO:0031224//intrinsic component of membrane;GO:0016020//membrane	-	GO:0044699//single-organism process;GO:0055085//transmembrane transport;GO:0044763//single-organism cellular process;GO:0051234//establishment of localization;GO:1902578//single-organism localization;GO:0009987//cellular process;GO:0051179//localization;GO:0006810//transport;GO:0044765//single-organism transport
Glyma.17G233700	2081.33	556.333	46.5367	13.7333	-1.76069	1.37206e-13	4.41023e-11	yes	BnaC08g42370D [Brassica napus]	-	-	-	-
Glyma.17G247900	242	492	2.98	6.71333	1.17172	0.000141898	0.00971625	yes	PREDICTED: probable galacturonosyltransferase-like 1 [Glycine max]	-	-	GO:0016740//transferase activity;GO:0003824//catalytic activity;GO:0016757//transferase activity, transferring glycosyl groups	-
Glyma.17G251500	0	45.5667	0.001	0.833333	9.70275	0.000101111	0.00729524	yes	PREDICTED: tubby-like F-box protein 5 isoform X1 [Glycine max]	-	-	GO:0005515//protein binding;GO:0005488//binding	-
Glyma.17G254000	2472	1115.33	27.1233	13.34	-1.02378	3.57208e-07	5.15468e-05	yes	PREDICTED: BEL1-like homeodomain protein 7 [Glycine max]	-	-	GO:0005488//binding;GO:0003677//DNA binding;GO:1901363//heterocyclic compound binding;GO:0003676//nucleic acid binding;GO:0097159//organic cyclic compound binding	GO:0050794//regulation of cellular process;GO:2000112//regulation of cellular macromolecule biosynthetic process;GO:0051252//regulation of RNA metabolic process;GO:0060255//regulation of macromolecule metabolic process;GO:0019222//regulation of metabolic process;GO:0080090//regulation of primary metabolic process;GO:0010468//regulation of gene expression;GO:0065007//biological regulation;GO:00063…
Glyma.17G254100	286.183	584.98	2.48	5.50667	1.15084	5.23306e-05	0.00416435	yes	PREDICTED: beta-galactosidase 5-like [Glycine max]	-	-	GO:0016798//hydrolase activity, acting on glycosyl bonds;GO:0003824//catalytic activity;GO:0004553//hydrolase activity, hydrolyzing O-glycosyl compounds;GO:0016787//hydrolase activity	GO:0071704//organic substance metabolic process;GO:0005975//carbohydrate metabolic process;GO:0008152//metabolic process;GO:0044238//primary metabolic process
Glyma.17G258300	356.117	657.25	5.76	11.62	1.01247	0.000119323	0.00838074	yes	PREDICTED: tubulin beta chain-like [Glycine max]	ko04145//Phagosome	GO:0005622//intracellular;GO:0005874//microtubule;GO:0099513//polymeric cytoskeletal fiber;GO:0015630//microtubule cytoskeleton;GO:0043228//non-membrane-bounded organelle;GO:0044430//cytoskeletal part;GO:0044422//organelle part;GO:0044424//intracellular part;GO:0044446//intracellular organelle part;GO:0043229//intracellular organelle;GO:0043232//intracellular non-membrane-bounded organelle;GO:004…	GO:0003924//GTPase activity;GO:0016462//pyrophosphatase activity;GO:0003824//catalytic activity;GO:0017111//nucleoside-triphosphatase activity;GO:0016818//hydrolase activity, acting on acid anhydrides, in phosphorus-containing anhydrides;GO:0016817//hydrolase activity, acting on acid anhydrides;GO:0016787//hydrolase activity	GO:0044763//single-organism cellular process;GO:0007017//microtubule-based process;GO:0044699//single-organism process;GO:0009987//cellular process
Glyma.18G009700	492.573	24.0933	4.35333	0.216667	-4.32857	3.53548e-13	1.08942e-10	yes	PREDICTED: glyceraldehyde-3-phosphate dehydrogenase GAPC1, cytosolic [Vigna radiata var. radiata] [Vigna radiata]	ko01200//Carbon metabolism;ko01230//Biosynthesis of amino acids;ko00010//Glycolysis / Gluconeogenesis;ko00710//Carbon fixation in photosynthetic organisms	-	GO:0016903//oxidoreductase activity, acting on the aldehyde or oxo group of donors;GO:0016620//oxidoreductase activity, acting on the aldehyde or oxo group of donors, NAD or NADP as acceptor;GO:0003824//catalytic activity;GO:0016491//oxidoreductase activity	GO:0044699//single-organism process;GO:0008152//metabolic process;GO:0044710//single-organism metabolic process;GO:0055114//oxidation-reduction process
Glyma.18G011600	8695.33	1348	156.347	26.48	-2.56177	1.53582e-30	1.0852e-27	yes	PREDICTED: very-long-chain 3-oxoacyl-CoA reductase 1-like [Vigna radiata var. radiata] [Vigna radiata]	ko01212//Fatty acid metabolism;ko01040//Biosynthesis of unsaturated fatty acids;ko00062//Fatty acid elongation	-	-	-
Glyma.18G016400	1018.08	420.67	8.58333	3.88667	-1.143	4.91903e-06	0.000534732	yes	PREDICTED: probable LRR receptor-like serine/threonine-protein kinase At5g10290 [Glycine max]	-	-	GO:0032550//purine ribonucleoside binding;GO:0005488//binding;GO:0003824//catalytic activity;GO:0000166//nucleotide binding;GO:0097159//organic cyclic compound binding;GO:0001883//purine nucleoside binding;GO:0032559//adenyl ribonucleotide binding;GO:0032549//ribonucleoside binding;GO:0030554//adenyl nucleotide binding;GO:0017076//purine nucleotide binding;GO:0032553//ribonucleotide binding;GO:00…	GO:0036211//protein modification process;GO:0044238//primary metabolic process;GO:0016310//phosphorylation;GO:0044267//cellular protein metabolic process;GO:0043412//macromolecule modification;GO:0006796//phosphate-containing compound metabolic process;GO:0006468//protein phosphorylation;GO:0009987//cellular process;GO:0071704//organic substance metabolic process;GO:0006464//cellular protein modi…
Glyma.18G018200	10215.7	3177	160.16	54.5267	-1.55448	1.27076e-18	5.66076e-16	yes	PREDICTED: ethylene-responsive transcription factor ERF060-like [Glycine max]	-	-	GO:0001071//nucleic acid binding transcription factor activity;GO:0003700//transcription factor activity, sequence-specific DNA binding	GO:2001141//regulation of RNA biosynthetic process;GO:0050794//regulation of cellular process;GO:0051252//regulation of RNA metabolic process;GO:0031326//regulation of cellular biosynthetic process;GO:0019222//regulation of metabolic process;GO:0080090//regulation of primary metabolic process;GO:0065007//biological regulation;GO:0050789//regulation of biological process;GO:0010556//regulation of …
Glyma.18G018500	160.333	464	5.28	16.72	1.66297	2.78538e-06	0.000322919	yes	PREDICTED: protein DOWNSTREAM OF FLC [Cicer arietinum]	-	-	-	-
Glyma.18G020300	3221	874	131.823	39.3433	-1.74441	5.2036e-18	2.19852e-15	yes	hypothetical protein glysoja_022994 [Glycine soja]	-	-	-	-
Glyma.18G022000	2255.85	5.66667	75.1267	0.253333	-8.21214	2.87455e-35	2.35613e-32	yes	hypoxia-responsive family protein [Medicago truncatula]	-	-	-	-
Glyma.18G024400	492	213.667	19.9367	9.48	-1.07247	0.000968129	0.045137	yes	PREDICTED: LOB domain-containing protein 12-like [Glycine max]	-	-	-	-
Glyma.18G025200	13.3333	107.667	0.706667	6.19	3.13084	0.000773911	0.0378934	yes	PREDICTED: non-classical arabinogalactan protein 30-like [Glycine max]	-	-	-	-
Glyma.18G032300	103.653	3.66667	3.89	0.136667	-4.83104	8.60352e-05	0.00642248	yes	protease inhibitor/seed storage/lipid transfer family protein [Populus trichocarpa]	-	-	-	-
Glyma.18G032600	52.6367	0	2.23667	0.001	-11.1271	6.79739e-05	0.00518759	yes	protease inhibitor/seed storage/lipid transfer family protein [Populus trichocarpa]	-	-	-	-
Glyma.18G032800	176.68	1.66667	3.72667	0.04	-6.54174	1.46229e-09	3.08114e-07	yes	protease inhibitor/seed storage/lipid transfer family protein [Populus trichocarpa]	-	-	-	-
Glyma.18G032900	94.97	0	3.61333	0.001	-11.8191	7.60929e-07	0.000102413	yes	protease inhibitor/seed storage/lipid transfer family protein [Populus trichocarpa]	-	-	-	-
Glyma.18G033200	470	8	23.4733	0.46	-5.67325	1.12012e-19	5.24632e-17	yes	protease inhibitor/seed storage/lipid transfer family protein [Populus trichocarpa]	-	-	-	-
Glyma.18G034700	0.103333	171.753	0.001	1.96667	10.9415	0.000470836	0.0252897	yes	PREDICTED: BTB/POZ and MATH domain-containing protein 3 isoform X1 [Glycine max]	-	-	GO:0005488//binding;GO:0005515//protein binding	-
Glyma.18G036200	603.667	246	10.42	4.69667	-1.14965	9.46795e-05	0.00692275	yes	PREDICTED: AT-hook motif nuclear-localized protein 15-like [Glycine max]	-	-	-	-
Glyma.18G045100	461.083	890.497	5.83	12.32	1.07943	4.95391e-05	0.00396918	yes	PREDICTED: probable polyamine oxidase 4 [Glycine max]	ko00330//Arginine and proline metabolism;ko00410//beta-Alanine metabolism	-	GO:0003824//catalytic activity;GO:0016491//oxidoreductase activity	GO:0055114//oxidation-reduction process;GO:0008152//metabolic process;GO:0044710//single-organism metabolic process;GO:0044699//single-organism process
Glyma.18G046300	265.333	592	2.96667	7.23667	1.28648	9.16387e-06	0.000936554	yes	Cysteine-rich receptor-like protein kinase 2 [Glycine soja]	-	-	GO:0032549//ribonucleoside binding;GO:0016772//transferase activity, transferring phosphorus-containing groups;GO:0017076//purine nucleotide binding;GO:0001882//nucleoside binding;GO:0032559//adenyl ribonucleotide binding;GO:1901265//nucleoside phosphate binding;GO:0004672//protein kinase activity;GO:0001883//purine nucleoside binding;GO:0043168//anion binding;GO:0043167//ion binding;GO:0035639//…	GO:0006468//protein phosphorylation;GO:0044238//primary metabolic process;GO:0043412//macromolecule modification;GO:0044237//cellular metabolic process;GO:0044260//cellular macromolecule metabolic process;GO:0043170//macromolecule metabolic process;GO:0008152//metabolic process;GO:0006793//phosphorus metabolic process;GO:0071704//organic substance metabolic process;GO:0044267//cellular protein me…
Glyma.18G050100	0	44.6767	0.001	0.5	8.96578	0.000286717	0.0171039	yes	PREDICTED: cell wall protein RBR3-like [Glycine max]	-	-	-	-
Glyma.18G051100	0	36.03	0.001	0.423333	8.72565	0.000320114	0.0185681	yes	PREDICTED: probable inactive receptor kinase At5g58300 isoform X4 [Glycine max]	-	-	GO:0032550//purine ribonucleoside binding;GO:0016773//phosphotransferase activity, alcohol group as acceptor;GO:0005524//ATP binding;GO:1901265//nucleoside phosphate binding;GO:0097159//organic cyclic compound binding;GO:0035639//purine ribonucleoside triphosphate binding;GO:0032549//ribonucleoside binding;GO:0000166//nucleotide binding;GO:0004672//protein kinase activity;GO:0032559//adenyl ribon…	GO:0044260//cellular macromolecule metabolic process;GO:0006793//phosphorus metabolic process;GO:0043170//macromolecule metabolic process;GO:0016310//phosphorylation;GO:0019538//protein metabolic process;GO:0006796//phosphate-containing compound metabolic process;GO:0006464//cellular protein modification process;GO:0043412//macromolecule modification;GO:0008152//metabolic process;GO:0044238//prim…
Glyma.18G055400	228.333	777.333	4.77333	17.8867	1.90582	8.66081e-10	1.88799e-07	yes	Peroxidase 4 [Glycine soja]	ko00940//Phenylpropanoid biosynthesis	-	GO:0016684//oxidoreductase activity, acting on peroxide as acceptor;GO:0046906//tetrapyrrole binding;GO:0003824//catalytic activity;GO:0016209//antioxidant activity;GO:0004601//peroxidase activity;GO:0016491//oxidoreductase activity;GO:0097159//organic cyclic compound binding;GO:1901363//heterocyclic compound binding;GO:0020037//heme binding;GO:0005488//binding	GO:0044710//single-organism metabolic process;GO:0050896//response to stimulus;GO:0006950//response to stress;GO:0055114//oxidation-reduction process;GO:0044699//single-organism process;GO:0008152//metabolic process;GO:0006979//response to oxidative stress
Glyma.18G063500	1304.73	213.547	26.9133	4.84	-2.47524	1.26077e-23	7.38137e-21	yes	RING finger protein 141 [Cajanus cajan]	-	-	-	-
Glyma.18G068800	324.123	57.19	3.01333	0.613333	-2.29662	0.000337936	0.0193293	yes	PREDICTED: neutral ceramidase-like [Glycine max]	ko00600//Sphingolipid metabolism	-	-	-
Glyma.18G080400	309	77	4.18667	1.16	-1.85168	0.000129648	0.00902085	yes	flavonoid 6-hydroxylase 1 [Glycine max]	ko00943//Isoflavonoid biosynthesis	-	GO:0046906//tetrapyrrole binding;GO:0043167//ion binding;GO:0046914//transition metal ion binding;GO:0043169//cation binding;GO:0016705//oxidoreductase activity, acting on paired donors, with incorporation or reduction of molecular oxygen;GO:1901363//heterocyclic compound binding;GO:0016491//oxidoreductase activity;GO:0097159//organic cyclic compound binding;GO:0046872//metal ion binding;GO:00200…	GO:0055114//oxidation-reduction process;GO:0044710//single-organism metabolic process;GO:0008152//metabolic process;GO:0044699//single-organism process
Glyma.18G103400	600.667	1288.67	8.56333	20.3333	1.2476	3.81001e-08	6.60227e-06	yes	PREDICTED: spermidine hydroxycinnamoyl transferase-like [Glycine max]	ko00940//Phenylpropanoid biosynthesis;ko00941//Flavonoid biosynthesis;ko00945//Stilbenoid, diarylheptanoid and gingerol biosynthesis	-	GO:0016740//transferase activity;GO:0016746//transferase activity, transferring acyl groups;GO:0003824//catalytic activity;GO:0016747//transferase activity, transferring acyl groups other than amino-acyl groups	-
Glyma.18G103500	1224	2747.33	16.4233	40.6733	1.30834	1.4602e-11	3.86081e-09	yes	PREDICTED: spermidine hydroxycinnamoyl transferase-like [Glycine max]	ko00940//Phenylpropanoid biosynthesis;ko00941//Flavonoid biosynthesis;ko00945//Stilbenoid, diarylheptanoid and gingerol biosynthesis	-	GO:0016746//transferase activity, transferring acyl groups;GO:0016740//transferase activity;GO:0003824//catalytic activity;GO:0016747//transferase activity, transferring acyl groups other than amino-acyl groups	-
Glyma.18G119200	3762.33	55	61.59	0.953333	-6.01357	4.38109e-102	1.88998e-98	yes	PREDICTED: uncharacterized protein LOC100792469 [Glycine max]	-	-	-	-
Glyma.18G119600	0	194.877	0.001	2.44667	11.2566	5.02504e-14	1.66752e-11	yes	PREDICTED: probable methyltransferase PMT2 [Glycine max]	-	-	GO:0003824//catalytic activity;GO:0016740//transferase activity;GO:0016741//transferase activity, transferring one-carbon groups;GO:0008168//methyltransferase activity	-
Glyma.18G137500	285.333	718.667	4.64667	12.7567	1.45698	1.75558e-07	2.75135e-05	yes	PREDICTED: probable xyloglucan endotransglucosylase/hydrolase protein 33 [Glycine max]	-	GO:0005623//cell;GO:0048046//apoplast;GO:0071944//cell periphery;GO:0030312//external encapsulating structure;GO:0005618//cell wall;GO:0005576//extracellular region;GO:0044464//cell part	GO:0016758//transferase activity, transferring hexosyl groups;GO:0016762//xyloglucan:xyloglucosyl transferase activity;GO:0016757//transferase activity, transferring glycosyl groups;GO:0016798//hydrolase activity, acting on glycosyl bonds;GO:0004553//hydrolase activity, hydrolyzing O-glycosyl compounds;GO:0003824//catalytic activity;GO:0016787//hydrolase activity;GO:0016740//transferase activity	GO:0043170//macromolecule metabolic process;GO:0005975//carbohydrate metabolic process;GO:0044260//cellular macromolecule metabolic process;GO:0005976//polysaccharide metabolic process;GO:0044042//glucan metabolic process;GO:0009987//cellular process;GO:0044262//cellular carbohydrate metabolic process;GO:0044238//primary metabolic process;GO:0044264//cellular polysaccharide metabolic process;GO:0…
Glyma.18G182500	60.23	0	0.613333	0.001	-9.26053	1.84003e-05	0.0017119	yes	PREDICTED: scarecrow-like protein 9 isoform X1 [Glycine max]	-	-	-	-
Glyma.18G187300	9464.25	1835.67	202.33	42.8167	-2.24047	3.04642e-32	2.24955e-29	yes	legume-specific protein [Medicago truncatula]	-	-	-	-
Glyma.18G204200	18983.6	1986.33	220.787	25.6833	-3.10375	4.77996e-55	6.21888e-52	yes	PREDICTED: pyruvate decarboxylase 2 [Glycine max]	ko00010//Glycolysis / Gluconeogenesis	-	GO:1901681//sulfur compound binding;GO:0050662//coenzyme binding;GO:0048037//cofactor binding;GO:0097159//organic cyclic compound binding;GO:0043169//cation binding;GO:1901363//heterocyclic compound binding;GO:0003824//catalytic activity;GO:0005488//binding;GO:0019842//vitamin binding;GO:0043168//anion binding;GO:0036094//small molecule binding;GO:0030976//thiamine pyrophosphate binding;GO:000028…	-
Glyma.18G204900	564.877	226.14	8.60333	3.78667	-1.18397	0.000111533	0.00792181	yes	PREDICTED: two-component response regulator ORR22-like [Vigna angularis]	-	-	-	-
Glyma.18G217100	3604.01	1443.26	36.6967	16.0733	-1.19098	3.46895e-10	7.94224e-08	yes	Protein gufA [Cajanus cajan]	-	GO:0016020//membrane	GO:0005215//transporter activity;GO:0022892//substrate-specific transporter activity;GO:0015075//ion transmembrane transporter activity;GO:0046873//metal ion transmembrane transporter activity;GO:0022891//substrate-specific transmembrane transporter activity;GO:0008324//cation transmembrane transporter activity;GO:0022890//inorganic cation transmembrane transporter activity;GO:0022857//transmembr…	GO:0044763//single-organism cellular process;GO:0009987//cellular process;GO:0044765//single-organism transport;GO:0051179//localization;GO:0030001//metal ion transport;GO:0051234//establishment of localization;GO:0006812//cation transport;GO:0006811//ion transport;GO:0006810//transport;GO:1902578//single-organism localization;GO:0044699//single-organism process;GO:0055085//transmembrane transport
Glyma.18G234600	91.27	0	1.93667	0.001	-10.9194	0.000181026	0.0118513	yes	Cysteine synthase, chloroplastic/chromoplastic [Glycine soja]	ko01200//Carbon metabolism;ko01230//Biosynthesis of amino acids;ko00270//Cysteine and methionine metabolism;ko00460//Cyanoamino acid metabolism;ko00920//Sulfur metabolism	GO:0043227//membrane-bounded organelle;GO:0005622//intracellular;GO:0043226//organelle;GO:0005737//cytoplasm;GO:0005623//cell;GO:0005739//mitochondrion;GO:0043229//intracellular organelle;GO:0044444//cytoplasmic part;GO:0044464//cell part;GO:0044424//intracellular part;GO:0043231//intracellular membrane-bounded organelle	GO:0004124//cysteine synthase activity;GO:0016829//lyase activity;GO:0016846//carbon-sulfur lyase activity;GO:0003824//catalytic activity;GO:0050017//L-3-cyanoalanine synthase activity;GO:0016835//carbon-oxygen lyase activity	GO:0044237//cellular metabolic process;GO:0008152//metabolic process;GO:0009987//cellular process;GO:0034641//cellular nitrogen compound metabolic process;GO:0044763//single-organism cellular process;GO:0044699//single-organism process;GO:0044710//single-organism metabolic process;GO:0071704//organic substance metabolic process;GO:0006807//nitrogen compound metabolic process;GO:0019499//cyanide m…
Glyma.18G241800	2757.4	1078.69	44.3267	19.1667	-1.20958	1.09334e-10	2.62034e-08	yes	PREDICTED: probable tyrosine-protein phosphatase At1g05000 [Glycine max]	-	-	-	-
Glyma.18G253100	388.667	27.6667	13.9	1.08333	-3.68154	1.81829e-12	5.21106e-10	yes	PREDICTED: palmitoyl-protein thioesterase 1-like [Glycine max]	ko01212//Fatty acid metabolism;ko00062//Fatty acid elongation	-	-	-
Glyma.18G256400	891.69	84.31	14.56	1.53667	-3.24413	3.34908e-25	2.03339e-22	yes	PREDICTED: plant cysteine oxidase 2-like isoform X1 [Glycine max]	ko00430//Taurine and hypotaurine metabolism	-	GO:0051213//dioxygenase activity;GO:0016702//oxidoreductase activity, acting on single donors with incorporation of molecular oxygen, incorporation of two atoms of oxygen;GO:0016701//oxidoreductase activity, acting on single donors with incorporation of molecular oxygen;GO:0016491//oxidoreductase activity;GO:0003824//catalytic activity	GO:0044710//single-organism metabolic process;GO:0008152//metabolic process;GO:0044699//single-organism process;GO:0055114//oxidation-reduction process
Glyma.18G258000	2140	4874.67	30.5	76.7033	1.33048	2.12729e-13	6.68058e-11	yes	PREDICTED: malonyl-CoA:anthocyanidin 5-O-glucoside-6''-O-malonyltransferase-like [Glycine max]	-	-	GO:0016740//transferase activity;GO:0016747//transferase activity, transferring acyl groups other than amino-acyl groups;GO:0016746//transferase activity, transferring acyl groups;GO:0003824//catalytic activity	-
Glyma.18G258100	309	79.6667	5.20667	1.46	-1.83439	0.000737057	0.0363495	yes	PREDICTED: O-acyltransferase WSD1-like [Glycine max]	-	-	GO:0016746//transferase activity, transferring acyl groups;GO:0016411//acylglycerol O-acyltransferase activity;GO:0016747//transferase activity, transferring acyl groups other than amino-acyl groups;GO:0004144//diacylglycerol O-acyltransferase activity;GO:0003824//catalytic activity;GO:0008374//O-acyltransferase activity;GO:0016740//transferase activity	GO:0044238//primary metabolic process;GO:0044255//cellular lipid metabolic process;GO:0045017//glycerolipid biosynthetic process;GO:0044710//single-organism metabolic process;GO:0044711//single-organism biosynthetic process;GO:0009058//biosynthetic process;GO:0044237//cellular metabolic process;GO:0044699//single-organism process;GO:0044249//cellular biosynthetic process;GO:1901576//organic subst…
Glyma.18G269800	1709.67	3436.67	41.16	91.4333	1.15148	7.78754e-07	0.00010464	yes	hypothetical protein GLYMA_18G269800 [Glycine max]	-	-	-	-
Glyma.18G272400	751.667	1.33333	33.6667	0.08	-8.71711	3.3832e-53	4.33288e-50	yes	B12D-like protein [Phaseolus vulgaris]	-	-	-	-
Glyma.18G280500	0	180.32	0.001	1.11667	10.125	3.09152e-06	0.000352429	yes	PREDICTED: protein CROWDED NUCLEI 1 [Glycine max]	-	-	-	-
Glyma.18G282700	92.4633	0	0.626667	0.001	-9.29155	0.000172916	0.0114115	yes	PREDICTED: histone-lysine N-methyltransferase ATX2-like [Glycine max]	-	GO:0005634//nucleus;GO:0043226//organelle;GO:0043229//intracellular organelle;GO:0005622//intracellular;GO:0005623//cell;GO:0043227//membrane-bounded organelle;GO:0044464//cell part;GO:0043231//intracellular membrane-bounded organelle;GO:0044424//intracellular part	GO:0005515//protein binding;GO:0005488//binding	-
Glyma.18G290300	729.667	12.6667	24.65	0.47	-5.71278	2.07713e-37	1.77346e-34	yes	calcium-binding EF-hand protein [Medicago truncatula]	-	-	-	-
Glyma.18G290400	415	3.66667	11.8133	0.113333	-6.7037	2.5378e-22	1.36849e-19	yes	calcium-binding EF-hand protein [Medicago truncatula]	-	-	-	-
Glyma.18G297100	37485.3	5583.33	778.73	127.697	-2.6084	4.80434e-47	5.46927e-44	yes	PREDICTED: LOB domain-containing protein 41-like [Glycine max]	-	-	-	-
Glyma.19G000700	14470.2	1546.8	190.213	22.3967	-3.08626	8.924e-58	1.28326e-54	yes	PREDICTED: pyruvate kinase isoform X1 [Glycine max]	ko01200//Carbon metabolism;ko01230//Biosynthesis of amino acids;ko00230//Purine metabolism;ko00010//Glycolysis / Gluconeogenesis;ko00620//Pyruvate metabolism	-	GO:0000287//magnesium ion binding;GO:0043169//cation binding;GO:0030955//potassium ion binding;GO:0016773//phosphotransferase activity, alcohol group as acceptor;GO:0031420//alkali metal ion binding;GO:0046872//metal ion binding;GO:0005488//binding;GO:0004743//pyruvate kinase activity;GO:0016740//transferase activity;GO:0043167//ion binding;GO:0003824//catalytic activity;GO:0016772//transferase a…	GO:0006725//cellular aromatic compound metabolic process;GO:0006793//phosphorus metabolic process;GO:0044763//single-organism cellular process;GO:0006757//ATP generation from ADP;GO:0009205//purine ribonucleoside triphosphate metabolic process;GO:0006753//nucleoside phosphate metabolic process;GO:0006090//pyruvate metabolic process;GO:0009150//purine ribonucleotide metabolic process;GO:0044723//s…
[truncated: 87 more rows]

## Sheet: BG_LP vs BG_HP
Gene Id	BG_HP_count	BG_LP_count	BG_HP_fpkm	BG_LP_fpkm	log2(FC)	Pvalue	FDR	significant	Description	Pathway	GO Component	GO Function	GO Process
Glyma.01G005000	419.783	65.5933	7.02667	1.10667	-2.66662	1.78789e-10	2.58327e-08	yes	PREDICTED: zinc finger CCCH domain-containing protein 20 [Glycine max]	-	-	GO:0005488//binding;GO:0046872//metal ion binding;GO:0043167//ion binding;GO:0043169//cation binding	-
[truncated: 1,223 more rows]
