# Supplementary material for: Genome-Wide Analysis Reveals Dynamic Epigenomic Differences in Soybean Response to Low-Phosphorus Stress
Source: Int J Mol Sci. 2020 Sep 17;21(18):6817. doi: 10.3390/ijms21186817 (PMC7555642; doi:10.3390/ijms21186817)
Supplement: Supplementary file 1 [file ijms-21-06817-s001.zip › Supplementary Materials/Table S5.xlsx]

## Sheet:  NN_LP vs NN_HP
Table S5 Association of differentially methylated genes with differential expression levels in NN_LP vs NN_HP and BG_LP vs BG_HP
	DMR levels					Expression patterns				Annotation
Gene Id	NN_HP	NN_LP	DMG type	BS_type	BS_Location	log2(FC)	Pvalue	FDR	DEG type	Arabidopsis gene function
Glyma.01G004800	0.43	0.2	Hypo	CG	Genebody	-1.00923	2.78e-08	4.95e-06	Down	PREDICTED: probable LRR receptor-like serine/threonine-protein kinase At4g29180 isoform X1 [Glycine max]
Glyma.01G005100	0.48	0.98	Hyper	CG	Downstream	1.34111	1.3e-11	3.45e-09	Up	PREDICTED: inositol oxygenase 2-like [Arachis duranensis]
Glyma.01G014700	0.28	0.61	Hyper	CG	Genebody	-2.19465	0.0010743	0.0489468	Down	Lysine-specific demethylase REF6 [Glycine soja]
Glyma.01G063600	0.41	0.95	Hyper	CG	Genebody	-10.0589	3.11e-06	0.00035442	Down	PREDICTED: transcriptional elongation regulator MINIYO-like isoform X2 [Glycine max]
Glyma.01G220700	0.61	0.26	Hypo	CG	Genebody	9.26053	2.11e-06	0.000252022	Up	PREDICTED: mitogen-activated protein kinase kinase kinase YODA-like isoform X2 [Glycine max]
Glyma.02G005800	0.74	0.36	Hypo	CHG	Upstream	1.18692	4.38e-05	0.00356655	Up	probable inorganic phosphate transporter 1-7-like [Glycine max]
Glyma.02G093600	0.49	0.98	Hyper	CG	Genebody	-8.85591	0.000370484	0.0207565	Down	BnaC03g37690D [Brassica napus]
Glyma.02G105600	0.45	0.96	Hyper	CG	Genebody	2.22396	0.00055547	0.0289257	Up	PREDICTED: F-box/kelch-repeat protein At1g26930-like [Glycine max]
Glyma.02G124100	0.22	0.73	Hyper	CHG	Downstream	-1.24469	2.94e-06	0.000338489	Down	PREDICTED: sugar carrier protein C-like [Glycine max]
Glyma.02G134300	0.22	0.45	Hyper	CG	Genebody	-2.03329	0.000424325	0.023233	Down	PREDICTED: nodulation protein H-like [Glycine max]
Glyma.02G137700	0.25	0.1	Hypo	CHG	Downstream	-10.2167	0.00016409	0.0109435	Down	PREDICTED: C2 and GRAM domain-containing protein At1g03370-like isoform X1 [Glycine max]
Glyma.02G137700	0.49	1	Hyper	CG	Genebody,Upstream	-10.2167	0.00016409	0.0109435	Down	PREDICTED: C2 and GRAM domain-containing protein At1g03370-like isoform X1 [Glycine max]
Glyma.02G157800	0.71	0.35	Hypo	CHG	Downstream	-1.46626	9.45e-13	2.79e-10	Down	PREDICTED: probable mediator of RNA polymerase II transcription subunit 26b isoform X1 [Glycine max]
Glyma.02G157900	0.63	0.28	Hypo	CHG	Upstream	-5.86036	1.03e-27	6.72e-25	Down	Dipeptide transport ATP-binding protein dppF [Theobroma cacao]
Glyma.02G159900	0.47	0.96	Hyper	CHG	Genebody	-2.63097	1.39e-06	0.000172601	Down	PREDICTED: pleiotropic drug resistance protein 2-like isoform X1 [Glycine max]
Glyma.02G202400	0.29	0.11	Hypo	CG	Downstream	-12.0578	0.000347539	0.0198103	Down	PREDICTED: protein RTF2 homolog [Glycine max]
Glyma.02G227000	0.43	0.9	Hyper	CG	Genebody	-2.05781	0.000587228	0.0302718	Down	PREDICTED: zinc finger CCCH domain-containing protein 66-like [Glycine max]
Glyma.02G234200	0.48	0.16	Hypo	CHG	Downstream	1.05387	1.14e-06	0.0001472	Up	PREDICTED: peroxidase 4 [Glycine max]
Glyma.03G099900	0.47	0.97	Hyper	CG	Genebody	1.06692	0.000101198	0.00729523	Up	Nuclear factor 1 A-type isoform 2 [Theobroma cacao]
Glyma.03G126400	0.38	0.91	Hyper	CG	Genebody	-9.98963	9.43e-05	0.00690021	Down	PREDICTED: rhomboid-like protein 20 [Glycine max]
Glyma.03G141700	0.62	0.3	Hypo	CG	Genebody	-1.02616	4.41e-09	8.71e-07	Down	PREDICTED: transcription factor bHLH130-like [Glycine max]
Glyma.03G190800	0	0.43	Hyper	CHG	Genebody	-9.08569	0.000206552	0.0132146	Down	PREDICTED: protein ROS1-like isoform X3 [Glycine max]
Glyma.03G262100	0.49	1	Hyper	CG	Genebody	9.29155	8.69e-07	0.000115567	Up	PREDICTED: endoribonuclease Dicer homolog 1-like [Glycine max]
Glyma.04G013500	0.23	0.02	Hypo	CG	Downstream	11.3182	4.34e-05	0.00354691	Up	BURP domain-containing protein 17 [Glycine soja]
Glyma.04G030900	0.27	0	Hypo	CG	Genebody	-1.15834	1.91e-11	4.97e-09	Down	F18O14.29 [Arabidopsis thaliana]
Glyma.04G080300	0.2	0.09	Hypo	CHG	Downstream	1.0493	1.19e-05	0.00118157	Up	sulfite exporter TauE/SafE family protein [Medicago truncatula]
Glyma.04G146000	0.37	0.74	Hyper	CG	Genebody	10.8714	1.71e-05	0.00159991	Up	PREDICTED: general transcription factor IIE subunit 1 isoform X1 [Glycine max]
Glyma.04G152200	0.4	0.8	Hyper	CG	Genebody	9.56986	0.000324719	0.018717	Up	PREDICTED: protein DENND6B-like isoform X1 [Glycine max]
Glyma.04G214200	0.3	0.11	Hypo	CHG	Genebody,Upstream	8.87652	0.000247768	0.0153155	Up	PREDICTED: zinc finger CCCH domain-containing protein 38 isoform X2 [Glycine max]
Glyma.04G256100	0.09	0.28	Hyper	CG	Downstream	1.08286	0.000110692	0.0078826	Up	PREDICTED: methylenetetrahydrofolate reductase 2 [Glycine max]
Glyma.05G085400	0.45	0.93	Hyper	CG	Genebody	1.45251	6.09e-05	0.00472076	Up	PREDICTED: kinesin-like protein FRA1 isoform X1 [Glycine max]
Glyma.05G142000	0.34	0.71	Hyper	CHG	Upstream	10.5183	2.2e-07	3.38e-05	Up	PREDICTED: transcription factor TCP2-like [Glycine max]
Glyma.05G167200	0.06	0.36	Hyper	CG	Genebody	-7.54432	0.000155393	0.0104743	Down	PREDICTED: calpain-type cysteine protease DEK1-like [Glycine max]
Glyma.05G191100	0.18	0.48	Hyper	CHG	Genebody	-9.89052	1.34e-103	6.47e-100	Down	PREDICTED: probable cysteine desulfurase [Vigna radiata var. radiata] [Vigna radiata]
Glyma.05G239400	0.32	0.63	Hyper	CG	Genebody	-1.17694	0.000206449	0.0132146	Down	Adagio protein 3 [Glycine soja]
Glyma.06G013200	0.26	0.09	Hypo	CHG	Genebody	-5.33271	7.67e-08	1.29e-05	Down	Organ-specific protein S2 [Glycine soja]
Glyma.06G013800	0.28	0.6	Hyper	CG	Genebody	-9.69116	4.21e-06	0.000466807	Down	PREDICTED: LOW QUALITY PROTEIN: phosphatidylinositol 4-kinase alpha 1-like [Glycine max]
Glyma.06G051900	0.24	0.49	Hyper	CHG	Downstream	-5.20945	1.89e-17	7.79e-15	Down	PREDICTED: myb-like protein J [Glycine max]
Glyma.06G088600	0.25	0.54	Hyper	CG	Genebody	-2.70596	5.48e-20	2.64e-17	Down	PREDICTED: ATP-dependent 6-phosphofructokinase 6 isoform X1 [Glycine max]
Glyma.06G136600	0.17	0.43	Hyper	CHG	Genebody	-1.23432	5.41e-11	1.34e-08	Down	PREDICTED: two-component response regulator-like PRR95 [Glycine max]
Glyma.06G192400	0.84	0.41	Hypo	CHG	Upstream	-1.19227	7.38e-08	1.24e-05	Down	PREDICTED: pectinesterase 3-like [Glycine max]
Glyma.06G216500	0.24	0.53	Hyper	CG	Downstream,Genebody	-9.13912	2.97e-23	1.73e-20	Down	early nodulin-93 [Glycine max]
Glyma.06G238000	0.24	0.56	Hyper	CHG	Genebody	6.11894	0.000229273	0.0143782	Up	Serine/threonine-protein kinase svkA [Glycine soja]
Glyma.06G299000	0.36	0.86	Hyper	CHG	Upstream	-2.91491	1.35e-18	6e-16	Down	wound-responsive family protein [Medicago truncatula]
Glyma.07G045900	0.22	0.46	Hyper	CG	Upstream	-1.12828	5.25e-07	7.36e-05	Down	PREDICTED: alanine aminotransferase 2-like [Glycine max]
Glyma.07G055900	0.05	0.36	Hyper	CHG	Upstream	7.96578	4.08e-05	0.00338288	Up	PREDICTED: protein TSS-like isoform X2 [Glycine max]
Glyma.07G070700	0.12	0.33	Hyper	CHG	Genebody	9.1964	0.000923277	0.0434922	Up	PREDICTED: mediator of RNA polymerase II transcription subunit 12-like [Glycine max]
Glyma.07G101600	0.49	0.99	Hyper	CG	Genebody	9.13785	0.000259238	0.0158808	Up	PREDICTED: serine/threonine-protein kinase EDR1 isoform X1 [Glycine max]
Glyma.07G122900	0.45	0.9	Hyper	CG	Genebody	1.21632	8.15e-05	0.0061299	Up	DNA replication and repair recF [Gossypium arboreum]
Glyma.07G126400	0.07	0.24	Hyper	CHH	Downstream	-1.99583	4.13e-05	0.00341168	Down	PREDICTED: ATP-dependent 6-phosphofructokinase 3 isoform X1 [Glycine max]
Glyma.07G153100	0.61	0.21	Hypo	CG	Downstream	-4.38233	1.01e-96	3.61e-93	Down	PREDICTED: pyruvate decarboxylase 2 [Glycine max]
Glyma.07G181500	0.08	0.4	Hyper	CG	Genebody	-9.78136	0.000373038	0.0208426	Down	chaperone DnaJ-domain protein [Medicago truncatula]
Glyma.07G193500	0	0.55	Hyper	CG	Genebody	-2.77871	0.000123468	0.00862751	Down	PREDICTED: polyphenol oxidase II, chloroplastic-like [Glycine max]
Glyma.07G233100	0.47	0.94	Hyper	CG	Genebody	-8.27612	6.15e-11	1.51e-08	Down	calcium-dependent lipid-binding-like protein [Medicago truncatula]
Glyma.07G233100	0.44	0.21	Hypo	CHG	Genebody,Upstream	-8.27612	6.15202e-11	1.51427e-08	Down	calcium-dependent lipid-binding-like protein [Medicago truncatula]
Glyma.07G259000	0.37	0.81	Hyper	CG	Genebody	3.50603	5.33e-05	0.0042229	Up	PREDICTED: phospholipase A I-like isoform X1 [Glycine max]
Glyma.08G022000	0.14	0.56	Hyper	CHG	Downstream	1.44599	5.8e-05	0.00453354	Up	PREDICTED: uncharacterized protein LOC100798226 [Glycine max]
Glyma.08G029200	0.17	0.37	Hyper	CHG	Upstream	-2.89806	4.89e-13	1.49e-10	Down	PREDICTED: 1-aminocyclopropane-1-carboxylate oxidase 1-like [Glycine max]
Glyma.08G119200	0.84	0.36	Hypo	CG	Genebody	-12.069	6.57e-12	1.81e-09	Down	PREDICTED: disease resistance protein RFL1-like isoform X1 [Glycine max]
Glyma.08G129600	0.24	0.07	Hypo	CG	Upstream	-10.2761	0.000130131	0.00904682	Down	PREDICTED: cationic amino acid transporter 1-like [Glycine max]
Glyma.08G202800	0.69	0.3	Hypo	CHG	Genebody	-2.55562	4.82e-12	1.35e-09	Down	LETM1 and EF-hand domain-containing protein anon-60Da, mitochondrial [Glycine soja]
Glyma.08G204300	0.12	0.53	Hyper	CHG	Genebody	1.70004	0.000693269	0.0346342	Up	PREDICTED: malonate--CoA ligase-like [Glycine max]
Glyma.08G214300	0.17	0.55	Hyper	CG	Downstream	1.64824	1.3e-05	0.001273	Up	PREDICTED: pyrophosphate-energized vacuolar membrane proton pump [Glycine max]
Glyma.08G214600	0.33	0.69	Hyper	CG	Genebody	-7.04439	2.72e-09	5.56e-07	Down	PREDICTED: topless-related protein 1-like isoform X1 [Glycine max]
Glyma.08G272600	0.41	0.83	Hyper	CG	Genebody	9.58871	0.000225968	0.0141927	Up	PREDICTED: mitochondrial carnitine/acylcarnitine carrier-like protein [Vigna angularis]
Glyma.08G311500	0.05	0.45	Hyper	CG	Downstream	1.79453	1.04e-05	0.00104947	Up	PREDICTED: spermidine hydroxycinnamoyl transferase-like [Glycine max]
Glyma.08G355200	0.06	0.42	Hyper	CHG	Genebody	1.64918	0.000951995	0.0445887	Up	Serine/Threonine kinase, plant-type protein [Medicago truncatula]
Glyma.09G002600	0.14	0.55	Hyper	CG	Genebody	-5.10154	0.000613592	0.0313352	Down	PREDICTED: ethylene receptor isoform X1 [Glycine max]
Glyma.09G085000	0.45	0.96	Hyper	CHG	Downstream	-1.03739	2.18e-05	0.00198179	Down	DUF630 family protein [Medicago truncatula]
Glyma.09G140800	0.04	0.45	Hyper	CHG	Genebody	-6.06186	3.91e-89	1.1e-85	Down	PREDICTED: E3 ubiquitin-protein ligase ATL31-like [Glycine max]
Glyma.09G162500	0.47	0.21	Hypo	CHG	Upstream	-5.75899	5.89e-05	0.00458156	Down	PREDICTED: miraculin-like [Glycine max]
Glyma.09G162700	0.13	0.45	Hyper	CHG	Upstream	-2.78113	6.54e-06	0.000691701	Down	PREDICTED: miraculin-like [Glycine max]
Glyma.09G163700	0.47	0.07	Hypo	CHG	Genebody	-1.15831	3.35e-09	6.77e-07	Down	Miraculin [Glycine soja]
Glyma.09G203000	0.46	0.17	Hypo	CHG	Genebody	-1.52315	8e-14	2.6e-11	Down	Transcription factor bHLH93 [Glycine soja]
Glyma.09G204200	0.47	0.98	Hyper	CG	Genebody	-1.16673	9.21e-05	0.0067917	Down	uncharacterized protein LOC100789109 [Glycine max]
Glyma.09G273000	0.14	0.4	Hyper	CHG	Genebody	-8.85591	0.00077515	0.0379314	Down	PREDICTED: uveal autoantigen with coiled-coil domains and ankyrin repeats protein-like isoform X6 [Glycine max]
Glyma.10G013500	0.27	0.63	Hyper	CG	Genebody	-8.04075	4.14e-05	0.00341194	Down	PH-interacting protein [Glycine soja]
Glyma.10G013500	0.25	0.08	Hypo	CHG	Downstream	-8.04075	4.1377e-05	0.00341194	Down	PH-interacting protein [Glycine soja]
Glyma.10G036600	0.1	0.51	Hyper	CG	Upstream	1.66939	0.000155045	0.0104595	Up	Ethylene-responsive transcription factor ERF098 [Glycine soja]
Glyma.10G079900	0.21	0.56	Hyper	CG	Upstream	-1.38046	3.23e-14	1.09e-11	Down	PREDICTED: protein YLS9 [Glycine max]
Glyma.10G188500	0.35	0.73	Hyper	CG	Genebody	-1.87055	6.4e-06	0.000682646	Down	Ethylene receptor 2 [Glycine soja]
Glyma.10G191500	0.34	0.11	Hypo	CHG	Upstream	10.2086	0.000171279	0.0113583	Up	Transmembrane protein 135 [Glycine soja]
Glyma.10G261400	0.29	0.61	Hyper	CHG	Downstream	-1.15417	2.56e-08	4.59e-06	Down	PREDICTED: D-3-phosphoglycerate dehydrogenase 3, chloroplastic-like [Glycine max]
Glyma.11G088600	0.04	0.35	Hyper	CG	Downstream	1.44723	3.81e-07	5.49e-05	Up	PREDICTED: uncharacterized transporter YBR287W [Glycine max]
Glyma.11G111800	0	0.22	Hyper	CHG	Genebody	8.74819	0.000306112	0.0179602	Up	PREDICTED: subtilisin-like protease SBT3.5 [Glycine max]
Glyma.11G123300	0.11	0.29	Hyper	CG	Upstream	-7.61994	6.38e-128	1.31e-123	Down	stress-induced protein 8 [Capsicum annuum]
Glyma.11G123400	0.11	0.29	Hyper	CG	Downstream,Genebody	-8.71056	5.38e-147	4.41e-142	Down	hypothetical protein glysoja_031608 [Glycine soja]
Glyma.11G123500	0.11	0.29	Hyper	CG	Downstream	-7.40939	0.000428516	0.0233688	Down	PREDICTED: serine/threonine-protein kinase SMG1 [Glycine max]
Glyma.11G125500	0.87	0.43	Hypo	CHG	Downstream	-8.73697	0.000145738	0.009905	Down	PREDICTED: protein NLP9-like [Glycine max]
Glyma.11G154800	0.46	0.95	Hyper	CHG	Upstream	-1.34494	3.8e-09	7.55e-07	Down	PREDICTED: F-box protein At3g54460 [Glycine max]
Glyma.11G163400	0.27	0.72	Hyper	CG	Downstream	-2.78965	0.00088796	0.042119	Down	methyltransferase [Medicago truncatula]
Glyma.11G183300	0.41	0.2	Hypo	CHH	Downstream	-1.06591	1.85e-05	0.00171856	Down	Ferredoxin-3, chloroplastic [Glycine soja]
Glyma.11G183800	0.49	1	Hyper	CG	Genebody	-9.74819	2.37e-06	0.000280052	Down	BnaA10g13890D [Brassica napus]
Glyma.11G192300	0.75	0.34	Hypo	CG	Genebody	-1.13888	9.82e-05	0.00712412	Down	PREDICTED: pheophorbide a oxygenase, chloroplastic [Glycine max]
Glyma.11G210300	0.21	0.02	Hypo	CHG	Downstream,Genebody	-2.47152	5.83e-07	8.06e-05	Down	PREDICTED: glycinol 4-dimethylallyltransferase-like isoform X1 [Glycine max]
Glyma.11G210300	0	0.28	Hyper	CG	Genebody,Upstream	-2.47152	5.83015e-07	8.05848e-05	Down	PREDICTED: glycinol 4-dimethylallyltransferase-like isoform X1 [Glycine max]
Glyma.11G245600	0.32	0.77	Hyper	CG	Genebody	-1.42271	2.07e-08	3.77e-06	Down	PREDICTED: very-long-chain 3-oxoacyl-CoA reductase 1 [Glycine max]
Glyma.12G159000	0.29	0.63	Hyper	CHG	Downstream,Genebody	9.85071	0.000822996	0.0397163	Up	DUF246 domain-containing protein [Glycine soja]
Glyma.12G175400	0.84	0.41	Hypo	CHG	Upstream	8.38082	0.000466947	0.0251467	Up	PREDICTED: helicase protein MOM1-like isoform X1 [Glycine max]
Glyma.12G216100	0.09	0.22	Hyper	CHG	Downstream	1.24532	7.41e-08	1.25e-05	Up	PREDICTED: chitin-inducible gibberellin-responsive protein 1-like [Glycine max]
Glyma.13G049700	0	0.35	Hyper	CG	Genebody	1.64675	2.65e-06	0.000309454	Up	PREDICTED: proline dehydrogenase 2, mitochondrial-like [Glycine max]
Glyma.13G064300	0	0.26	Hyper	CG	Downstream	-2.35506	1.8e-34	1.42e-31	Down	PREDICTED: plant cysteine oxidase 2-like [Glycine max]
Glyma.13G104300	0.4	0.11	Hypo	CG	Genebody	8.39518	8.12e-05	0.00611314	Up	Receptor-like serine/threonine-protein kinase ALE2 [Glycine soja]
Glyma.13G114800	0.47	0.94	Hyper	CG	Genebody	-8.45121	0.000251482	0.015475	Down	PREDICTED: 1-phosphatidylinositol-3-phosphate 5-kinase FAB1B-like isoform X1 [Glycine max]
Glyma.13G122200	0.4	0.86	Hyper	CG	Genebody	10.1033	5.71e-05	0.00447896	Up	PREDICTED: autophagy-related protein 9-like [Glycine max]
Glyma.13G139300	0.13	0.37	Hyper	CHG	Upstream	-1.4864	2.56e-07	3.87e-05	Down	AT-rich interactive domain-containing 5B [Gossypium arboreum]
Glyma.13G144600	0.33	0.09	Hypo	CG	Upstream	-9.12067	0.000709771	0.0353441	Down	Telomere repeat-binding protein 4 [Glycine soja]
Glyma.13G340200	0	0.5	Hyper	CG	Genebody	11.9694	1.31e-14	4.52e-12	Up	PREDICTED: polyadenylate-binding protein RBP47B'-like isoform X2 [Glycine max]
Glyma.14G005800	0.41	0.87	Hyper	CG	Genebody	9.55714	4.73e-07	6.71e-05	Up	PREDICTED: nuclear pore complex protein NUP96 [Glycine max]
Glyma.14G093800	0.4	0.97	Hyper	CG	Downstream	-10.2086	3.99e-05	0.00331623	Down	PREDICTED: transcription factor MYB1R1-like [Glycine max]
Glyma.14G101500	0.01	0.24	Hyper	CG	Genebody	-1.95402	2.41e-27	1.55e-24	Down	PREDICTED: aspartate--tRNA ligase 2, cytoplasmic-like [Glycine max]
Glyma.14G121200	0.36	0.78	Hyper	CHG	Genebody,Upstream	-3.56738	3.93e-29	2.68e-26	Down	PREDICTED: alcohol dehydrogenase 1-like [Glycine max]
Glyma.14G133700	0.36	0.74	Hyper	CG	Genebody	11.1142	5.4e-09	1.05e-06	Up	Pleiotropic drug resistance protein 1 [Glycine soja]
Glyma.14G171100	0.44	0.9	Hyper	CG	Downstream	-6.23873	1.93e-79	4.79e-76	Down	PREDICTED: transport and Golgi organization 2 homolog [Glycine max]
Glyma.14G195000	0.08	0.25	Hyper	CHG	Upstream	1.53159	1.21e-10	2.88e-08	Up	Asparagine synthetase [glutamine-hydrolyzing] 1 [Glycine soja]
Glyma.14G223700	0.44	0.19	Hypo	CG	Genebody	8.93664	0.000542252	0.0283998	Up	PREDICTED: regulator of telomere elongation helicase 1 homolog isoform X2 [Glycine max]
Glyma.15G000900	0.27	0.73	Hyper	CG	Genebody	-8.72565	0.000106487	0.00760298	Down	P-loop nucleoside triphosphate hydrolase superfamily protein [Medicago truncatula]
Glyma.15G031200	0.23	0.05	Hypo	CG	Downstream,Genebody	-2.84414	0.000606091	0.0310716	Down	PREDICTED: acidic leucine-rich nuclear phosphoprotein 32-related protein-like [Sesamum indicum]
Glyma.15G163200	0.37	0.09	Hypo	CHG	Genebody	1.15608	0.000997491	0.0461396	Up	PREDICTED: myb-like protein I [Vigna angularis]
Glyma.15G217700	0.13	0.32	Hyper	CHG	Downstream,Genebody	-2.15393	3.77e-22	2e-19	Down	calcium-binding EF hand family protein [Arabidopsis lyrata subsp. lyrata] [Arabidopsis lyrata]
Glyma.15G223800	0.43	0.2	Hypo	CHG	Downstream	2.65238	3.53e-07	5.11e-05	Up	pectinesterase/pectinesterase inhibitor [Medicago truncatula]
Glyma.15G248200	0.41	0.89	Hyper	CG	Genebody	1.73329	0.000162127	0.0108303	Up	PREDICTED: ubiquitin carboxyl-terminal hydrolase 15 isoform X2 [Glycine max]
Glyma.16G005600	0.35	0.74	Hyper	CG	Downstream	-9.49185	0.000190174	0.0123613	Down	PREDICTED: DNA topoisomerase 2-binding protein 1-A isoform X1 [Glycine max]
Glyma.16G093800	0.47	1	Hyper	CG	Genebody	8.88671	2.02e-06	0.000241789	Up	PREDICTED: chromatin modification-related protein EAF1 B-like [Glycine max]
Glyma.16G144200	0.63	0.25	Hypo	CG	Genebody	7.51833	0.000190866	0.0123964	Up	DUF1162 family protein [Medicago truncatula]
Glyma.16G210600	0.36	0.17	Hypo	CHH	Upstream	1.41024	2.97e-10	6.87e-08	Up	PREDICTED: TMV resistance protein N [Glycine max]
Glyma.16G211200	0.05	0.51	Hyper	CHG	Genebody	-4.74147	0.000964413	0.0449904	Down	PREDICTED: probable serine/threonine-protein kinase DDB_G0282963 [Cicer arietinum]
Glyma.16G211700	0.71	0.23	Hypo	CHG	Upstream	1.57168	1.56e-12	4.48e-10	Up	Kunitz trypsin protease inhibitor-like precursor [Glycine max]
Glyma.17G067800	0.49	0.02	Hypo	CHG	Downstream	1.58853	7.45e-06	0.000776219	Up	PREDICTED: probable alpha,alpha-trehalose-phosphate synthase [UDP-forming] 11 [Glycine max]
Glyma.17G113900	0.47	0.17	Hypo	CG	Genebody	-2.12829	6.67e-23	3.82e-20	Down	PREDICTED: EIN3-binding F-box protein 1-like [Glycine max]
Glyma.17G113900	0.27	0.63	Hyper	CHG	Genebody,Upstream	-2.12829	6.6721e-23	3.82433e-20	Down	PREDICTED: EIN3-binding F-box protein 1-like [Glycine max]
Glyma.17G187300	0.45	0.2	Hypo	CG	Downstream	-4.56495	1.05e-97	4.11e-94	Down	2-aminoethanethiol dioxygenase [Glycine soja]
Glyma.17G194400	0.34	0.74	Hyper	CG	Genebody	1.08988	1.3e-05	0.001273	Up	PREDICTED: L-arabinokinase-like [Glycine max]
Glyma.17G216000	0.44	0.17	Hypo	CHG	Genebody	-4.17024	1.66e-05	0.00155625	Down	PREDICTED: aspartate aminotransferase isoform X1 [Glycine max]
Glyma.18G016400	0.14	0.33	Hyper	CG	Genebody	-1.143	4.92e-06	0.000534732	Down	PREDICTED: probable LRR receptor-like serine/threonine-protein kinase At5g10290 [Glycine max]
Glyma.18G032600	0.43	0.98	Hyper	CHG	Downstream	-11.1271	6.8e-05	0.00518759	Down	protease inhibitor/seed storage/lipid transfer family protein [Populus trichocarpa]
Glyma.18G032800	0.74	0.36	Hypo	CHG	Genebody	-6.54174	1.46e-09	3.08e-07	Down	protease inhibitor/seed storage/lipid transfer family protein [Populus trichocarpa]
Glyma.18G050100	0.4	0.85	Hyper	CG	Genebody	8.96578	0.000286717	0.0171039	Up	PREDICTED: cell wall protein RBR3-like [Glycine max]
Glyma.18G063500	0.24	0.1	Hypo	CHG	Downstream	-2.09005	8.73e-16	3.24e-13	Down	RING finger protein 141 [Cajanus cajan]
Glyma.18G119600	0.24	0.75	Hyper	CG	Genebody	11.2566	5.03e-14	1.67e-11	Up	PREDICTED: probable methyltransferase PMT2 [Glycine max]
Glyma.18G182500	0.31	0.62	Hyper	CG	Genebody	-9.26053	1.84e-05	0.0017119	Down	PREDICTED: scarecrow-like protein 9 isoform X1 [Glycine max]
Glyma.18G280500	0.36	0.76	Hyper	CG	Genebody	10.125	3.09e-06	0.000352429	Up	PREDICTED: protein CROWDED NUCLEI 1 [Glycine max]
Glyma.19G012300	0.38	0.79	Hyper	CG	Genebody	1.46758	3e-10	6.93e-08	Up	BAH domain-containing protein [Medicago truncatula]
Glyma.19G025100	0.48	1	Hyper	CG	Upstream	-2.17492	1.54e-19	7.11e-17	Down	PREDICTED: UDP-glycosyltransferase 74G1-like [Glycine max]
Glyma.19G089800	0.29	0.72	Hyper	CG	Genebody	1.57843	0.0005314	0.0279668	Up	PREDICTED: chloride channel protein CLC-b-like isoform X1 [Glycine max]
Glyma.19G103200	0.47	0.97	Hyper	CG	Genebody,Upstream	1.35812	0.00100546	0.046482	Up	PREDICTED: alpha-mannosidase isoform X1 [Glycine max]
Glyma.19G172200	0.19	0.71	Hyper	CG	Upstream	2.55263	4.06e-11	1.02e-08	Up	PREDICTED: heat shock cognate 70 kDa protein 2 [Glycine max]
Glyma.19G204500	0.23	0.6	Hyper	CHG	Genebody	-1.00265	1.06e-07	1.73e-05	Down	PREDICTED: lipid phosphate phosphatase delta-like [Glycine max]
Glyma.19G213100	0.12	0.33	Hyper	CG	Downstream	-6.05567	2.04e-104	1.05e-100	Down	Ethylene-responsive transcription factor RAP2-3 [Glycine soja]
Glyma.19G230600	0.96	0.44	Hypo	CG	Downstream	-1.04341	0.000119148	0.00837883	Down	PREDICTED: probable protein phosphatase 2C 34 [Glycine max]
Glyma.20G110300	0.3	0.11	Hypo	CG	Downstream,Genebody	9.13785	0.000156042	0.0105094	Up	PREDICTED: uncharacterized protein LOC100801531 isoform X2 [Glycine max]
Glyma.20G210100	0.47	0.97	Hyper	CG	Downstream	-1.993	1.02e-13	3.3e-11	Down	PREDICTED: basic 7S globulin [Glycine max]
Glyma.20G210800	0.15	0.3	Hyper	CHH	Upstream	-1.36273	6.29e-12	1.74e-09	Down	PREDICTED: CBL-interacting serine/threonine-protein kinase 4-like [Glycine max]
Glyma.20G236900	0.25	0.63	Hyper	CHG	Upstream	-1.59135	1.07e-17	4.46e-15	Down	hypoxia-responsive family protein [Medicago truncatula]

## Sheet: BG_LP vs BG_HP
Table S5 Association of differentially methylated genes with differential expression levels in NN_LP vs NN_HP and BG_LP vs BG_HP
	DMR levels					Expression patterns				Annotation
Gene Id	BG_HP	BG_LP	DMG type	BS_type	BS_Location	log2(FC)	Pvalue	FDR	DEG type	Arabidopsis gene function
Glyma.01G014000	0.24	0.11	Hypo	CHG	Downstream	-10.9706	9.78e-16	2.4e-13	Down	PREDICTED: cellulose synthase-like protein D2 [Glycine max]
Glyma.01G031500	0.37	0.08	Hypo	CG	Genebody	1.30429	4.51649e-10	6.17827e-08	Up	PREDICTED: aldehyde dehydrogenase family 2 member B7, mitochondrial-like [Glycine max]
Glyma.01G064900	0.38	0.79	Hyper	CG	Genebody	-9.06788	0.000315932	0.0124414	Down	Formate--tetrahydrofolate ligase [Gossypium arboreum]
Glyma.01G088200	0.12	0.29	Hyper	CHG	Downstream	11.4041	5.34e-13	1e-10	Up	PREDICTED: NAC domain-containing protein 8-like [Glycine max]
Glyma.01G112300	0.22	0.47	Hyper	CHG	Upstream	1.37688	0.000165142	0.00727201	Up	PREDICTED: TMV resistance protein N-like isoform X1 [Glycine max]
Glyma.01G138000	0.26	0.09	Hypo	CG	Downstream	-2.01311	0.000269634	0.0108931	Down	PREDICTED: pectinesterase 2-like [Glycine max]
Glyma.01G145300	0.22	0.51	Hyper	CHG	Upstream	-9.72565	0.00160846	0.0474135	Down	Methyltransferase-like protein 5 [Cajanus cajan]
Glyma.01G145300	0.44	0.14	Hypo	CHG	Genebody	-9.72565	0.00160846	0.0474135	Down	Methyltransferase-like protein 5 [Cajanus cajan]
Glyma.01G161600	0.5	1	Hyper	CHG	Downstream	-1.03391	7.13e-16	1.77e-13	Down	PREDICTED: serine/threonine-protein kinase STY17 isoform X1 [Glycine max]
Glyma.01G202200	0.27	0.1	Hypo	CHG	Downstream	2.22414	0.000209465	0.00879507	Up	BON1-associated protein 2 [Glycine soja]
Glyma.01G214400	0.3	0.06	Hypo	CHG	Downstream	1.62129	0.000390775	0.0148289	Up	PREDICTED: expansin-A7-like [Glycine max]
Glyma.02G014300	0.78	0.35	Hypo	CHG	Upstream	1.90123	8.4e-08	8.04e-06	Up	DUF761 domain protein [Medicago truncatula]
Glyma.02G092300	0.82	0.16	Hypo	CG	Downstream	-3.59649	5.33e-18	1.61e-15	Down	calcium-binding EF-hand protein [Medicago truncatula]
Glyma.02G104300	0.32	0.65	Hyper	CHG	Downstream	-1.80941	1.6e-16	4.17e-14	Down	PREDICTED: abscisate beta-glucosyltransferase-like [Glycine max]
Glyma.02G111500	0.52	0.21	Hypo	CHG	Genebody	1.1378	6.83e-05	0.00337334	Up	PREDICTED: CSC1-like protein At1g69450 isoform X1 [Glycine max]
Glyma.02G134800	0.25	0.52	Hyper	CG	Genebody	2.75046	0.000453654	0.0167925	Up	Peptidyl-prolyl cis-trans isomerase CYP40 [Glycine soja]
Glyma.02G157800	0.7	0.31	Hypo	CHG	Downstream	-1.12879	8.91e-12	1.47e-09	Down	PREDICTED: probable mediator of RNA polymerase II transcription subunit 26b isoform X1 [Glycine max]
Glyma.02G220400	0.49	1	Hyper	CG	Genebody	-1.11134	0.000611737	0.0216686	Down	transducin/WD40 repeat protein [Medicago truncatula]
Glyma.02G222400	0.11	0.32	Hyper	CG	Downstream	-1.14805	4.11e-17	1.15e-14	Down	PREDICTED: fructose-bisphosphate aldolase, cytoplasmic isozyme-like [Glycine max]
Glyma.03G038300	0.26	0.58	Hyper	CG	Downstream	1.24465	0.000155357	0.00688739	Up	PREDICTED: peroxidase P7-like [Glycine max]
Glyma.03G086600	0.42	0.04	Hypo	CHG	Genebody,Upstream	1.17141	3.35e-05	0.00179985	Up	PREDICTED: probable xyloglucan glycosyltransferase 6 [Glycine max]
Glyma.03G138400	0.11	0.43	Hyper	CG	Genebody	8.65583	0.000136367	0.00617734	Up	PREDICTED: G-type lectin S-receptor-like serine/threonine-protein kinase SD3-1 [Glycine max]
Glyma.03G167000	0.25	0.55	Hyper	CG	Genebody	-10.4818	0.000978313	0.0314057	Down	PREDICTED: pre-mRNA-processing factor 39-like isoform X2 [Glycine max]
Glyma.03G168000	0.28	0.57	Hyper	CG	Genebody	-2.21872	7.28e-13	1.36e-10	Down	Pleiotropic drug resistance protein 1 [Glycine soja]
Glyma.03G217300	0.29	0.11	Hypo	CG	Downstream,Genebody	1.75786	4.64e-07	3.86e-05	Up	PREDICTED: protein DEHYDRATION-INDUCED 19 homolog 3 [Glycine max]
Glyma.03G238300	0.85	0.42	Hypo	CG	Genebody	9.31439	0.000511121	0.0185441	Up	PREDICTED: RRP15-like protein [Glycine max]
Glyma.03G244500	0.49	1	Hyper	CG	Genebody	8.33688	0.000832309	0.0276471	Up	PREDICTED: WD repeat-containing protein 48 isoform X1 [Glycine max]
Glyma.04G013500	0.23	0.52	Hyper	CG	Downstream	8.09099	2.66e-14	5.76e-12	Up	BURP domain-containing protein 17 [Glycine soja]
Glyma.04G016800	0.22	0.46	Hyper	CG	Upstream	-1.20304	6.31e-08	6.2e-06	Down	HMG1/2-like protein [Glycine soja]
Glyma.04G020100	0.15	0.52	Hyper	CHG	Genebody	-1.72739	7.14e-08	6.93e-06	Down	PREDICTED: serine/threonine-protein kinase STY46-like [Glycine max]
Glyma.04G021200	0.14	0.31	Hyper	CG	Upstream	-1.3422	0.00100442	0.0320186	Down	PREDICTED: E3 ubiquitin-protein ligase ATL23-like [Glycine max]
Glyma.04G044700	0.47	0.98	Hyper	CG	Genebody	8.22882	0.000379023	0.0144463	Up	PREDICTED: transcription initiation factor TFIID subunit 4b-like [Glycine max]
Glyma.04G045100	0.1	0.43	Hyper	CG	Genebody	9.30682	0.000633364	0.0222524	Up	PREDICTED: activating signal cointegrator 1 complex subunit 2-like [Glycine max]
Glyma.04G086900	0.47	1	Hyper	CHG	Genebody	-1.85176	5.07e-16	1.27e-13	Down	PREDICTED: ATP-dependent 6-phosphofructokinase 6-like [Glycine max]
Glyma.04G090100	0.08	0.31	Hyper	CG	Genebody,Upstream	-1.68419	1.02e-05	0.000633653	Down	Transcription factor bHLH93 [Glycine soja]
Glyma.04G113400	0.27	0.12	Hypo	CG	Upstream	1.58653	0.00170182	0.0496492	Up	FAD-linked oxidoreductase 1 precursor [Glycine max]
Glyma.04G116700	0.39	0.79	Hyper	CG	Genebody	-1.85843	0.000113886	0.00528082	Down	PREDICTED: peroxisome biogenesis protein 5-like isoform X1 [Glycine max]
Glyma.04G136200	0.67	0.28	Hypo	CG	Upstream	1.49504	7.31e-09	8.3e-07	Up	PREDICTED: probable calcium-binding protein CML25/26 [Glycine max]
Glyma.04G141400	0.45	0.22	Hypo	CHG	Genebody	2.64024	0.00135049	0.041	Up	PREDICTED: protein LNK2 [Vigna angularis]
Glyma.04G156900	0.91	0.45	Hypo	CHG	Upstream	-1.33312	0.001018	0.0324141	Down	PREDICTED: plant cysteine oxidase 3-like [Glycine max]
Glyma.04G220200	0.24	0.03	Hypo	CHG	Genebody	-10.5216	1.66e-07	1.49e-05	Down	PREDICTED: uncharacterized aarF domain-containing protein kinase At1g79600, chloroplastic [Cicer arietinum]
Glyma.04G220200	0.45	0.92	Hyper	CG	Downstream	-10.5216	1.65538e-07	1.48899e-05	Down	PREDICTED: uncharacterized aarF domain-containing protein kinase At1g79600, chloroplastic [Cicer arietinum]
Glyma.05G030100	0.45	0.1	Hypo	CG	Genebody	-8.6677	0.00103752	0.0329255	Down	PREDICTED: LRR receptor-like serine/threonine-protein kinase FEI 2 [Glycine max]
Glyma.05G044500	0.54	0.13	Hypo	CHG	Genebody	1.07019	0.000174571	0.00761782	Up	PREDICTED: 26S proteasome non-ATPase regulatory subunit 6 homolog [Glycine max]
Glyma.05G046000	0.02	0.2	Hyper	CG	Downstream	-9.32193	0.000665612	0.0231383	Down	PREDICTED: cyclin-dependent kinase G-2 [Glycine max]
Glyma.05G047700	0.35	0.78	Hyper	CG	Downstream	-1.05731	0.00141924	0.0427243	Down	PREDICTED: SNF1-related protein kinase regulatory subunit gamma-1 isoform X1 [Glycine max]
Glyma.05G052600	0.84	0.36	Hypo	CHG	Upstream	11.9501	0.00157871	0.0466871	Up	40S ribosomal protein S13 [Glycine max]
Glyma.05G082500	0.78	0.31	Hypo	CHG	Downstream	1.01308	2.02e-07	1.81e-05	Up	PREDICTED: probable disease resistance protein At5g66900 [Glycine max]
Glyma.05G165800	0.27	0.57	Hyper	CG	Genebody	8.54432	6.3e-06	0.000409193	Up	PREDICTED: disease resistance protein At4g27190-like isoform X1 [Glycine max]
Glyma.05G171900	0.37	0.07	Hypo	CG	Genebody	-1.56804	0.00113484	0.0354748	Down	PREDICTED: cytochrome b561, DM13 and DOMON domain-containing protein At5g54830-like isoform X1 [Glycine max]
Glyma.05G182600	0.17	0.82	Hyper	CG	Genebody	-1.13267	4.65e-10	6.35e-08	Down	PREDICTED: alanine--glyoxylate aminotransferase 2 homolog 1, mitochondrial [Glycine max]
Glyma.05G197400	0.03	0.21	Hyper	CG	Genebody	-1.72811	2.05e-11	3.23e-09	Down	PREDICTED: alcohol dehydrogenase isoform X1 [Glycine max]
Glyma.05G221300	0.21	0.44	Hyper	CG	Genebody	-9.11201	0.000212889	0.00891153	Down	PREDICTED: auxin response factor 19-like isoform X1 [Glycine max]
Glyma.05G237500	0.41	0.84	Hyper	CG	Genebody	-1.44765	3.98e-09	4.69e-07	Down	CHY zinc finger protein [Medicago truncatula]
Glyma.05G239400	0.38	0.81	Hyper	CG	Genebody	-1.75982	2.02e-07	1.8e-05	Down	Adagio protein 3 [Glycine soja]
Glyma.06G031100	0.27	0.11	Hypo	CHG	Upstream	-8.74931	2.85e-26	1.42e-23	Down	F18O14.29 [Arabidopsis thaliana]
Glyma.06G102000	0.39	0.2	Hypo	CG	Downstream	1.3801	1.97e-21	7.36e-19	Up	PREDICTED: protein EXORDIUM-like [Glycine max]
Glyma.06G116200	0.22	0.02	Hypo	CHG	Downstream,Genebody	-1.21173	0.000231566	0.00957934	Down	DPP6 amino-terminal domain protein [Medicago truncatula]
Glyma.06G159900	0.42	0.21	Hypo	CHG	Downstream	1.50498	2.71e-05	0.00150791	Up	PREDICTED: ferrochelatase-2, chloroplastic [Glycine max]
Glyma.06G162200	0.17	0.82	Hyper	CHG	Downstream	-7.86625	0.00146731	0.0438219	Down	PREDICTED: chaperone protein ClpD, chloroplastic [Glycine max]
Glyma.06G164300	0.88	0.17	Hypo	CG	Genebody	-2.93455	0.00142903	0.0429559	Down	PREDICTED: protein MEI2-like 1 isoform X2 [Glycine max]
Glyma.06G184300	0.26	0.65	Hyper	CHG	Downstream	-2.32811	5.55e-10	7.5e-08	Down	NHL domain protein [Medicago truncatula]
Glyma.06G186200	0.6	0.17	Hypo	CHH	Downstream	1.42074	1.96e-08	2.07e-06	Up	UVI1 [Pisum sativum]
Glyma.06G238000	0.25	0.72	Hyper	CHG	Genebody	-9.40939	0.000728795	0.0249236	Down	Serine/threonine-protein kinase svkA [Glycine soja]
Glyma.06G238700	0	0.51	Hyper	CG	Genebody	8.69116	4.85e-05	0.00249755	Up	PREDICTED: phytosulfokine receptor 2-like isoform X1 [Glycine max]
Glyma.06G238700	0.34	0.15	Hypo	CG	Upstream	8.69116	4.84545e-05	0.00249755	Up	PREDICTED: phytosulfokine receptor 2-like isoform X1 [Glycine max]
Glyma.06G259400	0.09	0.23	Hyper	CHG	Genebody	2.30551	8.55e-24	3.64e-21	Up	TMV resistance protein N [Glycine soja]
Glyma.06G259800	0.06	0.21	Hyper	CG	Upstream	1.36375	1.3e-19	4.33e-17	Up	TMV resistance protein N [Glycine soja]
Glyma.06G260100	0.41	0.84	Hyper	CHG	Upstream	1.5868	2.75e-26	1.38e-23	Up	PREDICTED: TMV resistance protein N [Glycine max]
Glyma.06G261500	0.72	0.34	Hypo	CHG	Upstream	1.17908	3.96e-13	7.61e-11	Up	PREDICTED: TMV resistance protein N-like [Glycine max]
Glyma.06G263900	0.46	0	Hypo	CHG	Genebody	1.88452	5.47e-05	0.00278972	Up	PREDICTED: disease resistance protein TAO1-like isoform X1 [Glycine max]
Glyma.06G263900	0.18	0.38	Hyper	CG	Downstream	1.88452	5.47301e-05	0.00278972	Up	PREDICTED: disease resistance protein TAO1-like isoform X1 [Glycine max]
Glyma.06G265000	0.04	0.38	Hyper	CG	Genebody	1.23093	8.73e-14	1.81e-11	Up	PREDICTED: disease resistance protein TAO1-like [Glycine max]
Glyma.06G297800	0.35	0.15	Hypo	CHG	Upstream	-4.42001	9.11e-36	6.81e-33	Down	wound-responsive family protein [Medicago truncatula]
Glyma.06G318400	0.36	0.78	Hyper	CG	Genebody	1.23198	8.65e-16	2.14e-13	Up	PREDICTED: trehalose-phosphate phosphatase A-like [Glycine max]
Glyma.07G001500	0.38	0.81	Hyper	CG	Genebody	-1.35692	2.97e-08	3.05e-06	Down	PREDICTED: pyrophosphate-energized membrane proton pump 2 [Glycine max]
Glyma.07G049400	0.28	0.62	Hyper	CG	Genebody	8.93664	0.000172698	0.00754978	Up	PREDICTED: two-component response regulator-like PRR95 isoform X3 [Glycine max]
Glyma.07G076600	0.42	0.09	Hypo	CHG	Upstream	2.42543	4.69e-25	2.19e-22	Up	PREDICTED: BON1-associated protein 2-like [Glycine max]
Glyma.07G114600	0.33	0.76	Hyper	CG	Genebody	-1.35541	7.24e-05	0.0035513	Down	PREDICTED: plasminogen activator inhibitor 1 RNA-binding protein-like [Glycine max]
Glyma.07G122900	0.43	0.99	Hyper	CHG	Downstream	1.16329	2.61e-05	0.00145364	Up	DNA replication and repair recF [Gossypium arboreum]
Glyma.07G126800	0.27	0.56	Hyper	CG	Downstream	-1.63431	2.03e-05	0.00116238	Down	PREDICTED: zinc finger CCCH domain-containing protein 20-like [Glycine max]
Glyma.07G126800	0.73	0.36	Hypo	CHG	Downstream	-1.63431	2.03172e-05	0.00116238	Down	PREDICTED: zinc finger CCCH domain-containing protein 20-like [Glycine max]
Glyma.07G155300	0.45	0.95	Hyper	CG	Genebody	9.30682	0.000306535	0.0121393	Up	PREDICTED: PAX3- and PAX7-binding protein 1-like isoform X4 [Glycine max]
Glyma.07G195300	0.35	0.14	Hypo	CHG	Genebody	-1.30775	2.53e-07	2.22e-05	Down	PREDICTED: stem-specific protein TSJT1-like isoform X2 [Glycine max]
Glyma.07G208700	0.65	0.23	Hypo	CG	Downstream	-2.22906	3.43e-10	4.78e-08	Down	PREDICTED: CCG-binding protein 1 [Vigna angularis]
Glyma.08G005800	0.12	0.33	Hyper	CG	Genebody	8.65583	0.000717461	0.0246077	Up	tyrosyl-DNA phosphodiesterase [Medicago truncatula]
Glyma.08G017000	0.1	0.27	Hyper	CHG	Upstream	-1.10347	4.44e-07	3.71e-05	Down	transferring glycosyl group transferase [Medicago truncatula]
Glyma.08G023900	0.29	0.8	Hyper	CG	Genebody	8.73697	0.000135299	0.00614211	Up	PREDICTED: ATP-dependent zinc metalloprotease FtsH [Glycine max]
Glyma.08G126000	0.37	0.81	Hyper	CG	Genebody	1.11649	7.84e-05	0.00381021	Up	PREDICTED: serine/threonine-protein kinase CTR1-like [Glycine max]
Glyma.08G157400	0.47	0.99	Hyper	CG	Genebody	1.20419	2.06e-08	2.17e-06	Up	PREDICTED: callose synthase 2 isoform X1 [Glycine max]
Glyma.08G174900	0.2	0.69	Hyper	CG	Upstream	-1.06274	0.000619827	0.0219174	Down	Glutathione S-transferase 3 [Glycine soja]
Glyma.08G177200	0.48	1	Hyper	CG	Upstream	1.80883	2.11e-27	1.12e-24	Up	PREDICTED: lysine-rich arabinogalactan protein 19-like [Glycine max]
Glyma.08G204900	0.31	0.08	Hypo	CG	Upstream	8.89684	0.000310149	0.0122356	Up	Rho guanine nucleotide exchange factor 8 [Glycine soja]
Glyma.08G226100	0.73	0.33	Hypo	CG	Genebody	-9.86109	4.87e-07	4.02e-05	Down	YTH domain family protein 1 [Glycine soja]
Glyma.08G238100	0.4	0.13	Hypo	CHG	Downstream	1.2924	3.1e-16	7.93e-14	Up	PREDICTED: cytochrome P450 72A15 [Glycine max]
Glyma.08G252300	0.45	0.9	Hyper	CG	Upstream	-9.79225	0.00065875	0.0229482	Down	PREDICTED: F-box/kelch-repeat protein At3g23880-like [Glycine max]
Glyma.08G260500	0.12	0.31	Hyper	CHG	Upstream	1.78279	1.16e-06	8.91e-05	Up	IST1-like protein [Glycine soja]
Glyma.08G345800	0.15	0.41	Hyper	CG	Genebody	-1.09622	4.77e-05	0.0024639	Down	PREDICTED: U-box domain-containing protein 9 [Glycine max]
Glyma.09G004800	0.68	0.29	Hypo	CHG	Upstream	1.03344	1.21e-07	1.12e-05	Up	PREDICTED: probable F-box protein At4g22030 [Glycine max]
Glyma.09G027500	0.34	0.72	Hyper	CG	Downstream	1.44151	2.28e-07	2.01e-05	Up	PREDICTED: wall-associated receptor kinase-like 8 [Glycine max]
Glyma.09G097600	0.43	1	Hyper	CG	Genebody	-1.78996	0.000939309	0.0304127	Down	PREDICTED: FIP1[V]-like protein isoform X2 [Glycine max]
Glyma.09G102400	0.5	0.23	Hypo	CHG	Genebody	-3.04085	0.000518562	0.0187478	Down	MLP-like protein 34 [Glycine soja]
Glyma.09G168700	0.34	0.88	Hyper	CG	Genebody	8.56986	0.00165196	0.0484229	Up	PREDICTED: probable cyclic nucleotide-gated ion channel 20, chloroplastic isoform X3 [Glycine max]
Glyma.09G237000	0.05	0.27	Hyper	CG	Genebody	-1.51588	8.59e-25	3.9e-22	Down	PREDICTED: cyclic dof factor 2-like [Glycine max]
Glyma.09G240100	0.29	0.11	Hypo	CG	Genebody	-2.92795	3.57e-21	1.31e-18	Down	PREDICTED: plant cysteine oxidase 2-like isoform X1 [Glycine max]
Glyma.09G242600	0.11	0.25	Hyper	CG	Downstream	1.06307	6.04e-10	8.04e-08	Up	PREDICTED: ethylene-responsive transcription factor 1-like [Glycine max]
Glyma.10G047600	0.44	0.88	Hyper	CG	Genebody	10.0362	0.00121688	0.0376386	Up	PREDICTED: thylakoid membrane protein TERC, chloroplastic-like isoform X1 [Glycine max]
Glyma.10G058300	0.29	0.64	Hyper	CG	Downstream	1.23717	0.000775284	0.0261223	Up	PREDICTED: ethylene-insensitive protein 2-like isoform X2 [Glycine max]
Glyma.10G064900	0.7	0.3	Hypo	CHG	Downstream	-4.05934	3.52e-05	0.00188276	Down	PREDICTED: DNA ligase 1-like [Vigna angularis]
Glyma.10G075900	0.09	0.67	Hyper	CG	Genebody	8.12928	0.00112859	0.035313	Up	LETM1 and EF-hand domain-containing protein anon-60Da, mitochondrial [Glycine soja]
Glyma.10G075900	0.4	0.13	Hypo	CHG	Genebody	8.12928	0.00112859	0.035313	Up	LETM1 and EF-hand domain-containing protein anon-60Da, mitochondrial [Glycine soja]
Glyma.10G079700	0.44	0.88	Hyper	CG	Upstream	1.59635	9.54e-11	1.42e-08	Up	PREDICTED: protein YLS9-like [Glycine max]
Glyma.10G109500	0.5	1	Hyper	CG	Genebody	1.16909	1.09e-05	0.000671919	Up	PREDICTED: vacuolar amino acid transporter 1-like [Glycine max]
Glyma.10G169300	0.07	0.25	Hyper	CHG	Upstream	2.34187	1.14e-13	2.34e-11	Up	F-box protein PP2-B10 [Cajanus cajan]
Glyma.10G183000	0.17	0.34	Hyper	CHG	Genebody	-2.77761	1.28e-05	0.000776444	Down	PREDICTED: long-chain-alcohol oxidase FAO1-like [Glycine max]
Glyma.10G192900	0.14	0.29	Hyper	CHG	Downstream,Genebody	-1.15248	5.09e-09	5.91e-07	Down	glutathione S-transferase GST 15 [Glycine max]
Glyma.10G230600	0.67	0.32	Hypo	CHG	Upstream	1.34582	3.77e-15	8.82e-13	Up	PREDICTED: heavy metal-associated isoprenylated plant protein 3-like [Vigna angularis]
Glyma.10G264400	0.27	0.72	Hyper	CG	Genebody	4.9542	0.00109147	0.0343408	Up	PREDICTED: probable splicing factor 3A subunit 1 [Glycine max]
Glyma.10G284500	0.32	0.75	Hyper	CG	Genebody	-2.93153	4e-08	4.04e-06	Down	PREDICTED: lysine-specific demethylase JMJ25-like isoform X1 [Glycine max]
Glyma.10G295100	0.38	0.19	Hypo	CG	Genebody	-8.11201	0.000939611	0.0304127	Down	PREDICTED: callose synthase 9-like [Glycine max]
Glyma.11G008300	0.13	0.37	Hyper	CG	Genebody	10.7454	1.58e-06	0.000117697	Up	RuBisCO large subunit-binding protein subunit alpha [Morus notabilis]
Glyma.11G104200	0.5	1	Hyper	CG	Genebody	9.16323	0.000716033	0.0245792	Up	PREDICTED: DNA repair protein XRCC2 homolog isoform X1 [Glycine max]
Glyma.11G105800	0.32	0.09	Hypo	CHG	Upstream	-1.96304	5.77e-09	6.65e-07	Down	PREDICTED: chaperone protein dnaJ 11, chloroplastic-like [Vigna angularis]
Glyma.11G114500	0.11	0.27	Hyper	CG	Genebody	-9.4023	0.000390677	0.0148289	Down	PREDICTED: U-box domain-containing protein 44-like isoform X1 [Glycine max]
Glyma.11G192900	0.32	0.67	Hyper	CG	Genebody	-1.10609	2.74e-08	2.83e-06	Down	PREDICTED: E3 ubiquitin-protein ligase MIEL1-like [Glycine max]
Glyma.11G255300	0.4	0.79	Hyper	CG	Genebody	10.3443	1.88e-09	2.32e-07	Up	PREDICTED: calcium sensing receptor, chloroplastic isoform X1 [Glycine max]
Glyma.12G029300	0.47	0.97	Hyper	CG	Genebody	10.2167	0.000514539	0.0186351	Up	PREDICTED: BTB/POZ domain-containing protein At1g50280-like [Glycine max]
Glyma.12G040400	0.37	0.09	Hypo	CHG	Upstream	-1.31439	2.64e-06	0.000189235	Down	PREDICTED: U-box domain-containing protein 44-like isoform X2 [Glycine max]
Glyma.12G048100	0.69	0.32	Hypo	CHG	Genebody,Upstream	-11.1464	2.76e-07	2.4e-05	Down	hypothetical protein glysoja_010250 [Glycine soja]
Glyma.12G074100	0.3	0.12	Hypo	CHH	Downstream	-1.13972	8.84e-05	0.00422322	Down	PREDICTED: phototropin-1-like [Glycine max]
Glyma.12G077400	0.44	0.89	Hyper	CG	Genebody	-8.1964	0.000824085	0.0274294	Down	Helicase protein MOM1 [Glycine soja]
Glyma.12G104600	0.48	0.99	Hyper	CG	Downstream	3.62287	4.73e-05	0.00245085	Up	PREDICTED: myb-related protein Myb4-like [Glycine max]
Glyma.12G224300	0.29	0.59	Hyper	CHG	Downstream	-3.26037	9.4e-05	0.00445355	Down	transmembrane protein [Arabidopsis thaliana]
Glyma.12G241700	0.15	0.45	Hyper	CHG	Upstream	1.43624	0.000118964	0.00547922	Up	PREDICTED: ethylene receptor-like isoform X1 [Glycine max]
Glyma.13G032700	0.03	0.24	Hyper	CG	Downstream,Genebody	1.24789	5.14e-11	7.77e-09	Up	PREDICTED: probable receptor-like protein kinase At1g67000 [Glycine max]
Glyma.13G033900	0.01	0.44	Hyper	CG	Genebody	1.42284	1.91e-13	3.79e-11	Up	PREDICTED: glycerophosphodiester phosphodiesterase protein kinase domain-containing GDPDL2-like [Glycine max]
Glyma.13G038300	0.7	0.32	Hypo	CHG	Upstream	10.0813	0.00158396	0.0467919	Up	auxin efflux carrier component 6 [Vigna angularis]
Glyma.13G046300	0	0.33	Hyper	CHG	Downstream	-5.12367	1.38e-141	4.72e-138	Down	PREDICTED: LOB domain-containing protein 41-like [Glycine max]
Glyma.13G048700	0.76	0.37	Hypo	CHG	Upstream	-1.05243	8.24e-05	0.00397728	Down	PREDICTED: probable endo-1,3(4)-beta-glucanase ARB_01444 [Vigna angularis]
Glyma.13G051100	0.31	0.73	Hyper	CG	Genebody	-2.03505	2.9e-05	0.00160201	Down	PREDICTED: probable sodium-coupled neutral amino acid transporter 6 [Glycine max]
Glyma.13G056600	0	0.26	Hyper	CHG	Genebody,Upstream	-1.2093	6.44e-05	0.00320535	Down	PREDICTED: UDP-glycosyltransferase 83A1-like [Glycine max]
Glyma.13G178200	0.36	0.95	Hyper	CG	Downstream	9.17159	0.000509716	0.0185176	Up	PREDICTED: protein SMG7L-like isoform X3 [Glycine max]
Glyma.13G195100	0.79	0.3	Hypo	CG	Genebody	-9.04075	0.000505695	0.0184122	Down	PREDICTED: TMV resistance protein N-like [Glycine max]
Glyma.13G238400	0.21	0.04	Hypo	CG	Genebody	-10.9658	1.85e-10	2.67e-08	Down	PREDICTED: serine/threonine-protein kinase HT1 [Glycine max]
Glyma.13G242100	0.24	0.7	Hyper	CHG	Upstream	-2.1195	0.000260206	0.0106008	Down	PREDICTED: stem-specific protein TSJT1-like [Glycine max]
Glyma.13G275400	0.77	0.38	Hypo	CG	Genebody	-1.48987	0.000165965	0.00729653	Down	PREDICTED: protein DETOXIFICATION 19-like isoform X1 [Glycine max]
Glyma.14G025300	0.09	0.24	Hyper	CHG	Genebody	8.88671	0.000655396	0.0228702	Up	PREDICTED: DNA polymerase I A, chloroplastic/mitochondrial-like [Glycine max]
Glyma.14G081500	0.26	0	Hypo	CG	Upstream	1.78177	1.45e-10	2.11e-08	Up	PREDICTED: patatin-like protein 2 [Glycine max]
Glyma.14G087200	0.03	0.2	Hyper	CHG	Downstream	-1.03858	7.3e-05	0.00357837	Down	Snakin-1 [Glycine soja]
Glyma.14G111800	0.17	0.96	Hyper	CG	Genebody	-2.6697	5.01e-21	1.81e-18	Down	PREDICTED: aspartate aminotransferase P2, mitochondrial-like [Glycine max]
Glyma.14G112700	0.27	0.07	Hypo	CG	Genebody	-8.17991	1.03e-05	0.000640218	Down	Histone-lysine N-methyltransferase trr [Glycine soja]
Glyma.14G140400	0.69	0.33	Hypo	CHG	Downstream	-1.26732	1.4e-13	2.83e-11	Down	Group 2 hemoglobin yjbI [Glycine soja]
Glyma.14G171100	0.39	0.85	Hyper	CHG	Upstream	-5.69509	1.72e-34	1.2e-31	Down	PREDICTED: transport and Golgi organization 2 homolog [Glycine max]
Glyma.14G175100	0.19	0.39	Hyper	CG	Upstream	-1.32416	7.96e-14	1.66e-11	Down	PREDICTED: 7-deoxyloganetin glucosyltransferase-like [Glycine max]
Glyma.14G195200	0.13	0.28	Hyper	CG	Upstream	1.6767	1.46e-16	3.83e-14	Up	PREDICTED: probable protein phosphatase 2C 25 [Glycine max]
Glyma.14G201300	0.39	0.11	Hypo	CHG	Downstream	-1.24075	5.39e-07	4.41e-05	Down	transcription factor bHLH93-like protein [Medicago truncatula]
Glyma.14G216900	0.43	0.93	Hyper	CG	Genebody	8.49185	0.000198288	0.00842039	Up	PREDICTED: lysine-specific histone demethylase 1 homolog 3-like isoform X2 [Glycine max]
Glyma.15G053400	0.14	0.39	Hyper	CHG	Downstream	-6.35403	5e-07	4.12e-05	Down	PREDICTED: potassium transporter 7-like isoform X2 [Glycine max]
Glyma.15G108000	0.27	0.84	Hyper	CG	Genebody	8.72565	8.27e-05	0.00398547	Up	PREDICTED: starch synthase 3, chloroplastic/amyloplastic-like isoform X3 [Glycine max]
Glyma.15G108400	0.87	0.4	Hypo	CHG	Genebody	1.04637	0.000461439	0.0170577	Up	lactoylglutathione lyase-like protein [Medicago truncatula]
Glyma.15G108700	0.31	0.68	Hyper	CG	Downstream	1.60271	1.92e-07	1.72e-05	Up	PREDICTED: 5'-adenylylsulfate reductase 3, chloroplastic [Glycine max]
Glyma.15G128800	0.07	0.27	Hyper	CHG	Downstream	1.40696	0.000522735	0.0188821	Up	PREDICTED: peroxidase, pathogen-induced isoform X1 [Glycine max]
Glyma.15G140000	0.35	0.7	Hyper	CG	Genebody	8.49185	6.54e-05	0.00324877	Up	PREDICTED: phytochrome B-like isoform X1 [Glycine max]
Glyma.15G140000	0.91	0.32	Hypo	CHG	Upstream	8.49185	6.53997e-05	0.00324877	Up	PREDICTED: phytochrome B-like isoform X1 [Glycine max]
Glyma.15G142600	0.46	0.95	Hyper	CG	Genebody	9.81378	5.58e-06	0.000368338	Up	PREDICTED: PH-interacting protein-like isoform X1 [Glycine max]
Glyma.15G142600	0.82	0.36	Hypo	CHG	Downstream	9.81378	5.58244e-06	0.000368338	Up	PREDICTED: PH-interacting protein-like isoform X1 [Glycine max]
Glyma.15G146200	0.36	0.77	Hyper	CHG	Upstream	-10.1716	0.000510895	0.018544	Down	PREDICTED: melanoma-associated antigen F1-like [Glycine max]
Glyma.15G156700	0.28	0.62	Hyper	CG	Genebody	-3.99286	0.000652235	0.0227889	Down	Haloacid dehalogenase-like hydrolase domain-containing protein 3 [Glycine soja]
Glyma.15G161700	0.22	0.61	Hyper	CHG	Upstream	1.28128	4.78e-05	0.00246613	Up	PREDICTED: G-type lectin S-receptor-like serine/threonine-protein kinase At2g19130 [Glycine max]
Glyma.15G163700	0.1	0.51	Hyper	CHG	Genebody	1.43348	5.29e-05	0.00270489	Up	PREDICTED: villin-4 isoform X1 [Glycine max]
Glyma.15G163700	0.76	0.35	Hypo	CG	Genebody	1.43348	5.29049e-05	0.00270489	Up	PREDICTED: villin-4 isoform X1 [Glycine max]
Glyma.15G167500	0.97	0.48	Hypo	CG	Genebody	-8.32193	0.000336283	0.0130904	Down	PREDICTED: calcium-transporting ATPase 8, plasma membrane-type-like [Glycine max]
Glyma.15G171000	0.24	0.49	Hyper	CG	Downstream	1.04427	4.57e-11	6.98e-09	Up	PREDICTED: IQ domain-containing protein IQM1-like [Glycine max]
Glyma.15G217700	0.17	0.62	Hyper	CHG	Downstream,Genebody	-1.75205	4.87e-24	2.12e-21	Down	calcium-binding EF hand family protein [Arabidopsis lyrata subsp. lyrata] [Arabidopsis lyrata]
Glyma.15G245400	0.3	0.12	Hypo	CHH	Downstream	1.63756	2.92e-06	0.000205429	Up	PREDICTED: 60S ribosomal protein L18a-like protein [Glycine max]
Glyma.15G266300	0.2	0	Hypo	CHG	Downstream	1.19417	3.55e-11	5.5e-09	Up	PREDICTED: myosin-12 isoform X1 [Glycine max]
Glyma.16G018400	0.4	0.81	Hyper	CG	Genebody	8.1964	0.000856086	0.0282622	Up	PREDICTED: vacuolar protein sorting-associated protein 8 homolog [Glycine max]
Glyma.16G093800	0.79	0.39	Hypo	CG	Downstream	-8.07682	0.00120642	0.0373854	Down	PREDICTED: chromatin modification-related protein EAF1 B-like [Glycine max]
Glyma.16G093800	0.5	1	Hyper	CHG	Upstream	-8.07682	0.00120642	0.0373854	Down	PREDICTED: chromatin modification-related protein EAF1 B-like [Glycine max]
Glyma.16G107000	0.5	1	Hyper	CG	Upstream	-2.17378	1.66789e-05	0.000973881	Down	PREDICTED: protein NUCLEAR FUSION DEFECTIVE 4-like [Glycine max]
Glyma.16G109900	0.4	0.1	Hypo	CHG	Downstream	-13.1282	0.00014864	0.00664501	Down	Glycine-rich protein A3 [Glycine soja]
Glyma.16G127900	0.16	0.5	Hyper	CG	Genebody	1.50363	3.83e-10	5.29e-08	Up	PREDICTED: TMV resistance protein N [Glycine max]
Glyma.16G135200	0.12	0.42	Hyper	CG	Genebody	2.87774	7e-11	1.05e-08	Up	PREDICTED: TMV resistance protein N-like [Glycine max]
Glyma.16G135500	0.18	0.46	Hyper	CG	Genebody	1.3854	1.06e-08	1.17e-06	Up	PREDICTED: TMV resistance protein N-like isoform X1 [Glycine max]
Glyma.16G137000	0.41	0.2	Hypo	CG	Downstream	2.19544	1.45e-16	3.81e-14	Up	PREDICTED: TMV resistance protein N-like [Glycine max]
Glyma.16G144100	0.41	0.18	Hypo	CG	Downstream	-12.9902	1.09e-25	5.29e-23	Down	hypothetical protein glysoja_026788 [Glycine soja]
Glyma.16G181700	0.45	0.9	Hyper	CG	Genebody	-9.64985	0.000629936	0.0221604	Down	Transcription factor hamlet [Gossypium arboreum]
Glyma.16G210900	0.05	0.23	Hyper	CG	Downstream	-8.71425	0.00120901	0.0374515	Down	UPF0415 protein C7orf25 like [Glycine soja]
Glyma.17G016300	0.05	0.34	Hyper	CG	Downstream	-2.40149	1.88e-63	2.5e-60	Down	PREDICTED: stem-specific protein TSJT1 [Glycine max]
Glyma.17G037400	0.18	0.39	Hyper	CG	Genebody	1.74363	8.49e-06	0.000536243	Up	PREDICTED: alkaline/neutral invertase A, mitochondrial [Glycine max]
Glyma.17G047700	0.21	0.06	Hypo	CHG	Downstream,Genebody	1.51211	7.74e-12	1.29e-09	Up	Protein TIFY 10A [Glycine soja]
Glyma.17G065200	0.13	0.31	Hyper	CHG	Upstream	1.46789	3.46e-10	4.82e-08	Up	syringolide-induced protein 19-1-5 precursor [Glycine max]
Glyma.17G072000	0.12	0.39	Hyper	CG	Genebody	-2.91989	0.000132708	0.00603449	Down	PREDICTED: AUGMIN subunit 8-like isoform X3 [Glycine max]
Glyma.17G096900	0.24	0.53	Hyper	CG	Genebody	1.84071	0.000330958	0.0129198	Up	zinc ion-binding protein [Medicago truncatula]
Glyma.17G111500	0.47	0.94	Hyper	CG	Genebody	9.89684	0.00123911	0.03824	Up	PREDICTED: zinc finger BED domain-containing protein DAYSLEEPER-like [Glycine max]
Glyma.17G128200	0.3	0.09	Hypo	CG	Downstream	11.1527	9.6e-07	7.44e-05	Up	Cyclin-dependent kinase G-2 [Glycine soja]
Glyma.17G147200	0.3	0.82	Hyper	CG	Downstream	-2.4522	2.08e-35	1.53e-32	Down	PREDICTED: expansin-like B1 [Glycine max]
Glyma.17G153800	0.47	1	Hyper	CG	Genebody	-10.0989	5.77e-08	5.71e-06	Down	PREDICTED: protein phosphatase 2C 29-like [Glycine max]
Glyma.17G160200	0.09	0.25	Hyper	CHG	Genebody	2.43214	8.43e-09	9.5e-07	Up	PREDICTED: cysteine-rich and transmembrane domain-containing protein A-like isoform X2 [Populus euphratica]
Glyma.17G165300	0.98	0.38	Hypo	CHG	Downstream	-1.88802	7.02e-16	1.74e-13	Down	PREDICTED: indole-3-acetic acid-amido synthetase GH3.3-like [Glycine max]
Glyma.17G202700	0.2	0	Hypo	CHG	Genebody	-9.74819	6.58e-05	0.00326526	Down	PREDICTED: E3 ubiquitin-protein ligase MIEL1 isoform X1 [Glycine max]
Glyma.17G209700	0.3	0.74	Hyper	CHG	Downstream	8.97537	0.000499585	0.018222	Up	PREDICTED: pentatricopeptide repeat-containing protein At4g21065-like [Glycine max]
Glyma.17G213600	0.68	0.33	Hypo	CG	Genebody	-1.67105	3.84e-28	2.09e-25	Down	PREDICTED: calcium uptake protein 1, mitochondrial-like isoform X1 [Glycine max]
Glyma.17G216000	0.49	0.24	Hypo	CHG	Genebody	-3.18268	1.43e-36	1.11e-33	Down	PREDICTED: aspartate aminotransferase isoform X1 [Glycine max]
Glyma.17G244300	0.46	0.93	Hyper	CG	Genebody	-7.88671	0.000425771	0.0159326	Down	Protein SERAC1 [Glycine soja]
Glyma.17G261600	0.42	0.92	Hyper	CG	Genebody	8.81378	0.000754852	0.0255599	Up	PREDICTED: large proline-rich protein BAG6-like isoform X1 [Glycine max]
Glyma.18G014100	0.26	0.56	Hyper	CG	Upstream	1.02425	3.23e-05	0.00174853	Up	beta-1,4-N-acetylglucosaminyltransferase-like protein [Medicago truncatula]
Glyma.18G018200	0.01	0.2	Hyper	CHG	Downstream	-1.58489	8.9e-31	5.46e-28	Down	PREDICTED: ethylene-responsive transcription factor ERF060-like [Glycine max]
Glyma.18G018500	0.09	0.23	Hyper	CHG	Upstream	1.08911	1.26e-06	9.55e-05	Up	PREDICTED: protein DOWNSTREAM OF FLC [Cicer arietinum]
Glyma.18G026900	0.16	0.42	Hyper	CG	Upstream	1.88384	3.64e-24	1.62e-21	Up	serine/threonine-protein kinase [Acacia mangium]
Glyma.18G026900	0.36	0.11	Hypo	CHG	Genebody	1.88384	3.64025e-24	1.61771e-21	Up	serine/threonine-protein kinase [Acacia mangium]
Glyma.18G032300	0.46	0.96	Hyper	CG	Upstream	-10.9069	5.54e-05	0.00281585	Down	protease inhibitor/seed storage/lipid transfer family protein [Populus trichocarpa]
Glyma.18G032800	0.49	1	Hyper	CG	Upstream	-5.79087	1.98e-05	0.00113721	Down	protease inhibitor/seed storage/lipid transfer family protein [Populus trichocarpa]
Glyma.18G080900	0.3	0.75	Hyper	CG	Genebody	-9.4023	1.38e-07	1.27e-05	Down	ABC transporter C family member 3 [Cajanus cajan]
Glyma.18G086600	0.28	0.63	Hyper	CG	Genebody,Upstream	1.09745	2.45e-08	2.55e-06	Up	PREDICTED: disease resistance protein RPM1-like [Glycine max]
Glyma.18G119200	0.15	0.77	Hyper	CG	Downstream	-6.24744	4.14e-96	8.11e-93	Down	PREDICTED: uncharacterized protein LOC100792469 [Glycine max]
Glyma.18G119200	0.36	0.07	Hypo	CG	Genebody	-6.24744	4.14216e-96	8.10809e-93	Down	PREDICTED: uncharacterized protein LOC100792469 [Glycine max]
Glyma.18G217100	0.46	0.96	Hyper	CG	Genebody	-1.11763	1.98e-12	3.53e-10	Down	Protein gufA [Cajanus cajan]
Glyma.18G220500	0.09	0.35	Hyper	CG	Upstream	-1.76994	9.05e-07	7.04e-05	Down	Bifunctional dihydroflavonol 4-reductase/flavanone 4-reductase [Glycine soja]
Glyma.18G224900	0.36	0.85	Hyper	CG	Genebody	1.3381	0.00109369	0.0343838	Up	acyl-CoA thioesterase [Medicago truncatula]
Glyma.18G256400	0.46	0.95	Hyper	CG	Upstream	-3.29878	5.98e-09	6.88e-07	Down	PREDICTED: plant cysteine oxidase 2-like isoform X1 [Glycine max]
Glyma.18G282700	0.38	0.83	Hyper	CHG	Upstream	8.46489	0.000138718	0.00626271	Up	PREDICTED: histone-lysine N-methyltransferase ATX2-like [Glycine max]
Glyma.18G297000	0.46	1	Hyper	CHG	Upstream	-5.30639	0.000177727	0.00771053	Down	hypothetical protein GLYMA_18G297000 [Glycine max]
Glyma.18G297100	0.3	0.09	Hypo	CHG	Upstream	-3.46056	1.41e-131	4.45e-128	Down	PREDICTED: LOB domain-containing protein 41-like [Glycine max]
Glyma.19G000700	0.11	0.99	Hyper	CHG	Downstream	-2.63549	5.71e-74	8.24e-71	Down	PREDICTED: pyruvate kinase isoform X1 [Glycine max]
Glyma.19G012300	0.45	0.96	Hyper	CG	Genebody	8.55714	0.000204122	0.00861472	Up	BAH domain-containing protein [Medicago truncatula]
Glyma.19G016400	0.48	0.11	Hypo	CHG	Genebody	-1.74788	1.01e-08	1.12e-06	Down	PREDICTED: LOW QUALITY PROTEIN: ABC transporter B family member 15-like [Glycine max]
Glyma.19G017200	0.45	0.9	Hyper	CG	Genebody	-1.25131	0.000275447	0.0110843	Down	PREDICTED: glucose-6-phosphate isomerase, cytosolic-like [Glycine max]
Glyma.19G029000	0.28	0.6	Hyper	CG	Genebody	-10.1882	3.86e-08	3.91e-06	Down	PREDICTED: nipped-B-like protein A [Glycine max]
Glyma.19G046300	0.02	0.2	Hyper	CHG	Downstream,Genebody	-6.04442	1.46e-215	3.99e-211	Down	PREDICTED: LOB domain-containing protein 41-like [Glycine max]
Glyma.19G082300	0.27	0.57	Hyper	CG	Genebody	-1.60277	8.6e-05	0.00412363	Down	glucose-6-phosphate 1-dehydrogenase, cytoplasmic isoform-like [Glycine max]
Glyma.19G085100	0.56	0.27	Hypo	CHG	Upstream	-2.8061	7.46e-14	1.56e-11	Down	Kelch repeat-containing protein [Glycine soja]
Glyma.19G085100	0.19	0.7	Hyper	CG	Genebody	-2.8061	7.45705e-14	1.55997e-11	Down	Kelch repeat-containing protein [Glycine soja]
Glyma.19G189100	0.4	0.18	Hypo	CHG	Genebody	8.91687	2.78e-06	0.000196856	Up	PREDICTED: E3 ubiquitin-protein ligase UPL7 [Glycine max]
Glyma.19G189100	0.34	0.86	Hyper	CG	Genebody	8.91687	2.78003e-06	0.000196856	Up	PREDICTED: E3 ubiquitin-protein ligase UPL7 [Glycine max]
Glyma.19G213100	0.19	0.47	Hyper	CG	Upstream	-5.80592	2.42e-232	9.95e-228	Down	Ethylene-responsive transcription factor RAP2-3 [Glycine soja]
Glyma.19G215700	0.25	0.06	Hypo	CHG	Upstream	1.23863	3.95e-09	4.66e-07	Up	DUF4228 domain protein [Medicago truncatula]
Glyma.20G001300	0.09	0.31	Hyper	CG	Genebody	9.01309	0.000865172	0.0284627	Up	PREDICTED: myosin-1-like [Glycine max]
Glyma.20G030600	0.09	0.29	Hyper	CG	Upstream	1.07089	1.61e-10	2.34e-08	Up	1,4-dihydroxy-2-naphthoate polyprenyltransferase [Catalpa bungei]
Glyma.20G066100	0.22	0.09	Hypo	CHG	Upstream	1.42346	3.13e-08	3.21e-06	Up	N-rich protein [Glycine max]
Glyma.20G077300	0.71	0.34	Hypo	CHG	Downstream	1.07362	0.00127647	0.0391431	Up	PREDICTED: probable pectate lyase 8 [Glycine max]
Glyma.20G098300	0.36	0.72	Hyper	CG	Genebody	-5.40169	1.68e-157	8.64e-154	Down	PREDICTED: pyrophosphate-energized vacuolar membrane proton pump 1-like [Glycine max]
Glyma.20G098500	0.48	0.21	Hypo	CHG	Upstream	-4.40905	1.57e-58	1.95e-55	Down	PREDICTED: photosynthetic NDH subunit of lumenal location 1, chloroplastic-like [Glycine max]
Glyma.20G120300	0.16	0.36	Hyper	CG	Downstream	1.39232	0.000106266	0.00496953	Up	PREDICTED: alpha,alpha-trehalose-phosphate synthase [UDP-forming] 5-like [Glycine max]
Glyma.20G202100	0.07	0.89	Hyper	CG	Genebody	-1.56979	0.00043289	0.0161549	Down	PREDICTED: MATH domain-containing protein At5g43560-like isoform X1 [Glycine max]
Glyma.20G226300	0.5	1	Hyper	CG	Genebody	1.13027	7.55e-05	0.00368269	Up	PREDICTED: phosphoribosylaminoimidazole carboxylase, chloroplastic-like [Glycine max]
Glyma.20G248000	0.5	0.11	Hypo	CHG	Genebody	9.43045	0.000626427	0.022094	Up	Sn1-specific diacylglycerol lipase alpha, partial [Glycine soja]
